# Supplementary material for: A method for benchmarking genetic screens reveals a predominant mitochondrial bias
Source: Mol Syst Biol. 2021 May 20;17(5):e10013. doi: 10.15252/msb.202010013 (PMC8138267; doi:10.15252/msb.202010013)
Supplement: Supplementary file 3 — Dataset EV1 [file MSB-17-e10013-s005.xlsx]

## Sheet: Legend
	Dataset EV1. Module level performance of DepMap 19Q2 co-essential profiles using different co-annotation-based reference standards (complex, pathway, and GO BP). For each of the reference standards, the following information is included: ID: a unique identifier for each module. Name: name of the module. Length: number of genes in the module. AUPRC: area under the PR curve for a module.

## Sheet: Complex
ID	Name	Length	AUPRC
6332	Elongator complex (ELP1, ELP2, ELP3, ELP4, ELP5, ELP6)	6	0.929
6389	HOPS complex	6	0.8826
162	COG complex	8	0.8477
43	Gamma-secretase complex (APH1A, PSEN1, PSENEN, NCSTN)	4	0.8333
1380	Elongator holo complex	4	0.8333
6463	GARP complex	4	0.8333
994	GAA1-GPI8-PIGT-PIG-PIGS complex	5	0.8119
261	RAD51B-RAD51C-RAD51D-XRCC2-XRCC3 complex	5	0.7816
1625	FA core complex (Fanconi anemia core complex)	7	0.7591
3551	COG1-COG8-COG2-COG3-COG4 subcomplex	5	0.7525
3552	COG1-COG8-COG5-COG6-COG7 subcomplex	5	0.7515
1623	FA core complex 1 (Fanconi anemia core complex 1)	5	0.7335
1152	FA complex (Fanconi anemia complex)	8	0.7328
6884	Fanconi anemia FAAP100 complex	10	0.7328
91	FA complex (Fanconi anemia complex), cytoplasmic	4	0.6909
267	9-1-1 complex	3	0.6667
612	CTF18-CTF8-DCC1 complex	3	0.6667
956	PAR-3-PAR-6B-PRKCI complex	3	0.6667
2716	Elongator core complex	3	0.6667
2734	APH1A-PSEN1-NCSTN complex	3	0.6667
3529	COG5-COG6-COG7 subcomplex	3	0.6667
3544	COG2-COG3-COG4 subcomplex	3	0.6667
5244	Dolichol-phosphate mannose (DPM) synthase	3	0.6667
6075	CST complex	3	0.6667
6459	EARP complex	4	0.6667
6974	Serine-palmitoyltransferase (SPTLC1, SPTLC2, ssSPTa) complex	3	0.6667
68	BCDX2 complex	4	0.6593
320	55S ribosome, mitochondrial	78	0.6435
3525	Tetrameric COG subcomplex	4	0.6342
3979	mTORC2 complex	4	0.5971
324	39S ribosomal subunit, mitochondrial	48	0.575
5213	Pex26-Pex6-Pex1 complex	3	0.5694
5735	TGF-beta receptor-SMAD3 complex	3	0.5167
142	CD147-gamma-secretase complex	5	0.501
5975	Gamma-secretase complex (APH1A, PSENEN, PSEN1, NCSTN, TMP21)	5	0.5003
6216	GATOR2 complex	5	0.5003
3271	Gamma-secretase-Delta1 complex	5	0.5002
2919	Respiratory chain complex I (gamma subunit) mitochondrial	13	0.4948
2914	Respiratory chain complex I (beta subunit) mitochondrial	16	0.4921
2720	Casein kinase II (beta-dimer, alpha, alpha')	3	0.4833
6388	CORVET complex	6	0.4648
129	PIDDsome complex	3	0.4603
7541	KNTC1-ZW10-ZWILCH complex	3	0.4603
2905	Respiratory chain complex I (intermediate), mitochondrial	11	0.4535
613	CTF18-CTF8-DCC1-RFC3 complex	4	0.449
178	Respiratory chain complex I (holoenzyme), mitochondrial	44	0.4463
315	28S ribosomal subunit, mitochondrial	30	0.4411
27	Arp2/3 protein complex	7	0.4329
6848	IRF2BP2-IRF2BP1-IRF2BPL complex	3	0.4306
6728	9-1-1-RHINO complex	4	0.4268
1201	TRF1-TIN2 complex	4	0.4261
4478	CBF-DNA complex	3	0.4121
6472	Bcl-2-Beclin1-UVRAG-PI(3)KC3 complex	5	0.4116
6232	ULK1-ATG13-RB1CC1-ATG101 complex	4	0.4028
7091	FIP200-ULK1-ATG13-ATG101 complex	4	0.4028
2904	Respiratory chain complex I (intermediate VII/650kD), mitochondrial	10	0.3957
741	NCOR-HDAC3 complex	5	0.3943
306	Ribosome, cytoplasmic	81	0.3888
6754	KICSTOR complex	4	0.3873
559	Decapping complex	5	0.3713
468	Gamma-secretase complex (APH1A, PSEN2, PSENEN, NCSTN)	4	0.3573
58	SMRT complex	5	0.3559
1034	ORC 2-5 complex (origin recognition 2-5 complex)	4	0.3542
89	Exocyst Sec6/8 complex	8	0.3508
6167	Exocyst complex	8	0.3508
2196	9-1-1-LIG1 complex	4	0.3473
2197	9-1-1-FEN1 complex	4	0.3401
6664	STAGA complex, SPT3-linked	19	0.3388
2198	9-1-1-POLB complex	4	0.3362
105	Polycomb repressive complex 2 (PRC 2)	5	0.3359
896	hMediator complex (MED23, CDK8, CCNC)	3	0.334
7267	KAT2A-Oxoglutarate dehydrogenase complex	4	0.3339
3128	Gamma-secretase complex (APH1B, PSEN1, PSENEN, NCSTN)	4	0.3338
2808	9-1-1-APE1 complex	4	0.3337
138	Telomere-associated protein complex	6	0.3336
1198	TIN2 complex	4	0.3314
2948	Respiratory chain complex I (incomplete intermediate), mitochondrial	11	0.325
308	60S ribosomal subunit, cytoplasmic	48	0.321
2174	COP9 signalosome complex	8	0.3109
2859	ING5 (BRPF1, MOZ, MORF) complex	5	0.3061
6645	CCC complex	13	0.2944
2400	ITGA3-ITGB1-CD151 complex	3	0.2815
563	F1F0-ATP synthase, mitochondrial	16	0.2783
1101	transcription factor IIIC multisubunit complex	5	0.2761
6641	USP22-SAGA complex	8	0.2738
476	STAGA complex	13	0.2673
1893	mTOR complex (MTOR, RICTOR, MLST8)	3	0.2659
5495	CIA targeting (MIP18, CIAO1, MMS19) complex	3	0.2659
6897	CIA2B-CIA1-MMS19 complex	3	0.2659
6639	CCC-Wash (WASH1, FAM21C) complex	15	0.2653
254	TBPIP/HOP2-MND1 complex	2	0.25
936	FACT complex	2	0.25
1543	PPP2CA-PPP2R1A complex	2	0.25
2893	BCR-ABL (p210 fusion protein)-GRB2-SOS1 complex	3	0.25
2917	GRB2-SOS1 complex	2	0.25
3532	COG1-COG8 subcomplex	2	0.25
5341	ELMO1-DOCK2 complex	2	0.25
5683	hRAD51C-hXRCC3 complex	2	0.25
6588	E2F-1-DP-1 complex	2	0.25
338	40S ribosomal subunit, cytoplasmic	31	0.2488
1204	Rap1 complex	7	0.2385
6643	SAGA complex, GCN5-linked	19	0.2356
1167	Paf complex	5	0.2355
33	Prefoldin complex	6	0.2354
268	9-1-1-RAD17-RFC complex	8	0.235
555	BAF complex	9	0.2344
6481	WASH complex	5	0.2332
1897	mTOR complex (MTOR, RAPTOR, MLST8)	3	0.2311
2970	mTORC1 complex	3	0.2311
2719	Casein kinase II-HMG1 complex	4	0.231
6435	HAUS augmin-like complex	8	0.2296
160	Condensin II	5	0.2272
6753	SOG complex	8	0.2226
6217	GATOR complex	8	0.2208
284	CRSP complex	11	0.2188
6301	tRNA Splicing Ligase Complex	5	0.2156
123	Rnase/Mrp complex	10	0.2133
1038	ORC 1-5 complex (origin recognition 1-5 complex)	5	0.2106
974	EED-EZH2 complex	5	0.2079
2920	Respiratory chain complex I (lambda subunit) mitochondrial	16	0.2076
230	Mediator complex	32	0.2062
656	VPS35-VPS29-VPS26A complex	3	0.2051
7255	ING5 complex (ING5, JADE3, KAT7, MEAF6)	4	0.2041
248	BRAFT complex	11	0.2023
7304	HIC1-PCL3L-PCR2 complex	5	0.2014
2573	Class C VPS/HOPS complex	6	0.2009
2105	IkappaB kinase complex (IKBKB, CHUK, IKBKAP, NFKBIA, RELA, MAP3K14)	6	0.2003
1032	ORC 2-4 complex (origin recognition 2-4 complex)	3	0.1999
6635	WDR20-USP46-UAF1 complex	3	0.1954
710	Brg1-associated complex I	9	0.1931
807	BRG1-associated complex	9	0.1931
287	ARC-L complex	14	0.1895
288	ARC complex	15	0.1859
1113	5S-DNA-TFIIIA-TFIIIC2 subcomplex	6	0.1822
910	CRSP-Mediator 2 complex	10	0.1807
238	SWI-SNF chromatin remodeling-related-BRCA1 complex	10	0.1784
5380	TRBP containing complex (DICER, RPL7A, EIF6, MOV10 and subunits of the 60S ribosomal particle)	25	0.176
7005	PP2A-NR3A complex	4	0.175
898	Mediator complex 1	5	0.1733
909	ARC92-Mediator complex	13	0.1722
1252	EBAFa complex	10	0.172
2179	CNS-P53 complex	9	0.1698
895	hMediator complex (MED23, CDK8, CCNC, MED7)	4	0.1688
7254	ING5 complex (ING5, JADE2, KAT7, MEAF6)	4	0.1671
1000	TorsinA-TorsinB complex	2	0.1667
6496	TOM20-TOM22-pOTC complex	3	0.1667
6732	RHINO-TopBP1 complex	2	0.1667
6833	FGFR4-KLB complex	2	0.1667
7198	TIMM8A-TIMM13-TIMM23 complex	3	0.1667
7514	SCAP-SREBF2 complex	2	0.1667
186	Wave-2 complex	5	0.1652
114	SNAPc (small nuclear RNA-activating protein) complex	5	0.1648
86	NUMAC complex (nucleosomal methylation activator complex)	10	0.1609
6896	MMS19 complex	4	0.1598
867	TRAP-SMCC mediator complex	10	0.1593
2804	CTF18-cohesion-RFC complex	7	0.1586
711	Brm-associated complex	9	0.1546
441	TFTC-type histone acetyl transferase complex	11	0.1531
808	BRM-associated complex	10	0.153
6855	LAS1L-PELP1-TEX10-WDR18-NOL9-SENP3 complex	6	0.1509
570	p300-CBP-p270-SWI/SNF complex	7	0.148
3055	Nop56p-associated pre-rRNA complex	105	0.1477
3015	p27-cyclinE-Cdk2 - Ubiquitin E3 ligase (SKP1A, SKP2, CUL1, CKS1B, RBX1) complex	8	0.1471
1206	TRF-Rap1 complex I, 2MD	6	0.1453
2255	Cofilin-actin-CAP1 complex	3	0.1423
7394	CENP-H-I complex	11	0.1419
7221	NSL complex	9	0.1403
359	DNA ligase IV-XRCC4-XLF complex	3	0.1397
620	CoREST-HDAC complex	7	0.1381
3063	Brg1-associated complex II	7	0.1359
6895	MMXD complex	5	0.1353
7582	ESR2-TRAP/Mediator coactivator complex	18	0.1343
7581	ESR1-TRAP/Mediator coactivator-complex	18	0.1341
7583	CDK8 subcomplex (CCNC, CDK8, MED12, MED13)	4	0.1313
7585	CDK8 subcomplex (CCNC, CDK8, MED13)	3	0.1313
803	BRG1-SIN3A-HDAC containing SWI/SNF remodeling complex I	11	0.1299
5876	PPP2R1A-PPP2R1B-PPP2CA-PPME1-EIF4A1 complex	5	0.1292
6765	CCR4-NOT complex	9	0.1278
556	PBAF complex (Polybromo- and BAF containing complex)	9	0.126
1106	TFIIIC containing-TOP1-SUB1 complex	7	0.1257
748	TRAF6-TAK1 complex	2	0.125
5223	Casein kinase II (beta-dimer, alpha'-dimer)	2	0.125
2858	ING5 complex (ING5, JADE1, KAT7, MEAF6)	4	0.1248
6886	AUP1-OS9-SEL1L-UBC6e-UBXD8 complex	5	0.1244
2818	BRCA1-BARD1-BRCA2-DNA damage complex III	3	0.1231
3071	CTLH complex	5	0.1219
1347	NPC subcomplex (NUP98, NUP107, NUP133, NUP160)	4	0.1183
3070	CTF18-cohesion-RFC-POLH complex	8	0.1179
5809	GABA-A receptor (GABRA1, GABRB2, GABRG2)	3	0.1174
548	DRIP complex	14	0.1169
2745	Ubiquitin E3 ligase (TRAF6, TAB2, MALT1, UEV1A, BCL10)	5	0.1159
5377	RNA-induced silencing complex, RISC	3	0.1131
7065	WDR41-(C9orf72-SMCR8)-(FIP200-ULK1-ATG13-ATG101) complex	7	0.112
228	SMCC complex	8	0.1116
2055	CASP8-CHUK-IKBKB-MALT1-BCL10 complex	5	0.1099
387	MCM complex	6	0.1076
806	BRM-SIN3A-HDAC complex	12	0.1071
7252	ING5 (BRPF2, MOZ, MORF) complex	5	0.1068
727	CSA complex	12	0.106
7214	CCR4-NOT-CNOT7-CNOT6L complex	9	0.106
229	NAT complex	7	0.1055
6249	MIB complex	11	0.1055
7192	CCR4-NOT-CNOT7-CNOT6 complex	9	0.1047
938	FACT complex, UV-activated	5	0.1023
66	TRAP complex	8	0.1016
1293	IPO13-RBM8A-MAGOH complex	3	0.1005
1207	TRF2-Rap1 complex II	4	0.1001
7384	DTX3L-PARP9 complex	2	0.1
191	20S proteasome	14	0.0999
6146	CENP-T-W-S-X heterotetramer complex	4	0.0987
7215	CCR4-NOT-CNOT8-CNOT6 complex	9	0.0984
492	DA complex	15	0.0983
6657	ATAC complex, GCN5-linked	10	0.0971
389	ORC complex (origin recognition complex)	6	0.0958
1239	EBAFb complex	10	0.0956
118	GPI-GnT activity complex	4	0.0946
6854	5FMC (Friends of Methylated Chtop) complex	5	0.0939
6857	PELP1-TEX10-WDR18 complex	3	0.0939
6484	WASH-CAPZalpa/beta complex	7	0.0933
592	SAP complex (Sin3-associated protein complex)	9	0.092
6888	v-ATPase-Ragulator-AXIN/LKB1-AMPK complex	14	0.0913
60	Interferon-stimulated gene factor 3 transcription complex ISGF3	3	0.0911
1097	eIF3 complex (EIF3S6, EIF3S5, EIF3S4, EIF3S3, EIF3S6IP, EIF3S2, EIF3S9, EIF3S12, EIF3S10, EIF3S8, EIF3S1, EIF3S7, PCID1)	13	0.0909
7253	ING5 (BRPF3, MOZ, MORF) complex	5	0.0907
7216	CCR4-NOT-CNOT8-CNOT6L complex	9	0.0906
5209	Ubiquilin-proteasome complex	6	0.0905
445	TFTC complex (TATA-binding protein-free TAF-II-containing complex)	16	0.0898
2726	PXN-ITGB5-PTK2 complex	3	0.0894
2884	Respiratory chain complex I (early intermediate NDUFAF1 assembly), mitochondrial	7	0.0876
5872	BRAF-MAP2K1-MAP2K2-YWHAE complex	4	0.0876
194	PA28gamma-20S proteasome	15	0.0874
5282	CAS-SRC-FAK complex	3	0.0871
193	PA700-20S-PA28 complex	36	0.0868
6223	KRIT1-CCM2-ICAP1 complex	3	0.0866
1178	BCOR complex	8	0.0858
678	GINS complex	4	0.0845
3297	SMN complex (GEMIN6,7, UNRIP), SMN-independent intermediate	3	0.0842
493	DAB complex	16	0.0841
2906	Respiratory chain complex I (intermediate II/230kD), mitochondrial	3	0.0841
6634	WDR20-USP12-UAF1 complex	3	0.0841
2542	EGFR-CBL-GRB2 complex	3	0.0839
1544	PPP2CA-PPP2R1A-PPP2R3A complex	3	0.0837
3065	RNA polymerase II complex, chromatin structure modifying	9	0.0837
934	FACT-NEK9 complex	3	0.0836
3900	GABP(gamma)1-E2F1-DP1 complex	3	0.0836
5921	KSR1-BRAF-MEK complex	3	0.0836
6300	CDKN1A-TP53-CDK1-PCNA complex	3	0.0836
815	MRIP-MBS-RHOA complex	3	0.0835
5226	p14-Mp1-ERK2 complex	3	0.0835
6182	PP2A A/C-striatin complex	3	0.0835
6183	PP2A A/C-SG2NA complex	3	0.0835
635	AGPS-GNPAT complex	2	0.0833
655	HSF1-HSF2 complex	2	0.0833
2655	MYC-MAX complex	2	0.0833
2762	SMAD3-SMAD4-FOXO4 complex	3	0.0833
3056	Microprocessor complex	2	0.0833
6826	Calprotectin heterotetramer	2	0.0833
1179	CENP-A NAC-CAD complex	13	0.0828
2851	ING2 complex	13	0.0824
181	26S proteasome	22	0.0822
6889	TSC complex	3	0.0822
789	Exosome	11	0.082
713	BRG1-SIN3A complex	14	0.0818
1492	BHC110 complex	10	0.0817
1464	Mis12 centromere complex	6	0.0802
2848	ING4 complex (ING4, JADE3, KAT7, MEAF6)	4	0.0802
302	INO80 chromatin remodeling complex	13	0.0768
6344	TNF-R1-associated signaling complex	15	0.0768
778	LARC complex (LCR-associated remodeling complex)	19	0.076
7545	BORC complex	8	0.0752
87	Nup 107-160 subcomplex	9	0.0749
246	BLM complex III	4	0.0739
726	DDB2 complex	12	0.0734
636	BHC complex	6	0.0718
192	PA28-20S proteasome	16	0.0716
30	PA28 complex	2	0.0714
2723	ATM-NBN complex	2	0.0714
5382	ARNT-HIF1A complex	2	0.0714
1230	WINAC complex	14	0.0711
15	NCOR complex	6	0.0691
5451	MED18-MED20-MED29 mediator subcomplex	3	0.0688
643	CtBP core complex	9	0.0671
714	BRM-SIN3A complex	15	0.067
36	AP1 adaptor complex	8	0.0669
1114	5S-DNA-TFIIIA-TFIIIC2-TFIIIB subcomplex	9	0.0669
300	PC2 complex	12	0.0668
463	TFIID complex	11	0.0661
514	TFIID-beta complex	12	0.0661
633	anti-BHC110 complex	11	0.066
622	Ubiquitin E3 ligase (VHL, TCEB1, TCEB2, CUL2)	4	0.0639
234	HuCHRAC complex	4	0.0633
5193	TNF-alpha/NF-kappa B signaling complex (CHUK, KPNA3, NFKB2, NFKBIB, REL, IKBKG, NFKB1, NFKBIE, RELB, NFKBIA, RELA, TNIP2)	12	0.0632
32	PA700 complex	20	0.063
1199	Oligosaccharyltransferase complex (Stt3A variant)	6	0.0628
657	Retromer complex (SNX1, SNX2, VPS35, VPS29, VPS26A)	5	0.0627
2962	CRK-BCAR1-DOCK1 complex	3	0.0625
3033	PAC3-PAC4 complex	2	0.0625
6296	SPATA2-CYLD complex	2	0.0625
562	LSm2-8 complex	7	0.0624
2086	NFKB1-NFKB2-RELA-RELB complex	4	0.0624
471	PCAF complex	10	0.0605
6127	DAXX-MDM2-USP7 complex	3	0.0588
71	MRN complex (MRE11-RAD50-NBN complex)	3	0.0585
2767	RAD50-MRE11-NBN-p200-p350 complex	3	0.0585
5194	TNF-alpha/NF-kappa B signaling complex (SEC16A, CHUK, IKBKB, NFKB2, REL, IKBKG, MAP3K14, RELA, FBXW7, USP2)	10	0.0571
2218	MDC1-MRE11-RAD50-NBS1 complex	4	0.0569
743	SIN3-SAP25 complex	11	0.0567
610	MSL complex	4	0.0566
6187	STIP-USP7-Mdm2 complex	3	0.0566
2774	MDC1-H2AFX-TP53BP1 complex	3	0.0562
7580	MAP2K4-MAP3K3-NBR1 complex	3	0.0559
918	PAR3-PAR6-PALS1 complex	3	0.0558
351	Spliceosome	143	0.0557
1385	DICER1-NCOA6-AGO2 complex	3	0.0557
5384	RAG1-RAG2 tetramer complex	2	0.0556
5712	FAK-beta5 integrin complex, VEGF induced	2	0.0556
7440	KIF23-RACGAP1 complex	2	0.0556
2815	BRCA1-BARD1-BACH1-DNA damage complex II	8	0.0552
2903	Respiratory chain complex I (intermediate V/380kD and VI/480kD), mitochondrial	5	0.0537
659	MeCP1 complex	9	0.0532
104	RNA polymerase II core complex	12	0.053
6665	ATAC complex, YEATS2-linked	14	0.0524
1187	ESCRT-II complex	3	0.0521
742	eIF3 complex (EIF3S6, EIF3S5, EIF3S4, EIF3S3, EIF3S6IP, EIF3S2, EIF3S9, EIF3S12, EIF3S10, EIF3S8, EIF3S1, EIF3S7)	12	0.0514
1734	SF3A1-SF3A2-SF3A3 complex	3	0.0514
1377	hASC-1 complex	4	0.0509
144	Gamma-BAR-AP1 complex	9	0.0504
6816	ULK1-ATG13-ATG14-PIK3C3 complex	4	0.0502
5444	CRKII-C3G complex	2	0.05
5836	MIRO2-Milton complex	2	0.05
7259	HCFC1-THAP11-ZNF143 complex	3	0.05
2476	CRKL-PDGFRA-CRK-RAPGEF1 complex	4	0.0491
266	RAD17-RFC complex	5	0.0486
774	THO complex	5	0.0477
6589	E2F-1-DP-1-cyclinA-CDK2 complex	4	0.0462
485	TFIID complex, B-cell specific	12	0.0461
6132	MINOS complex	3	0.0459
5558	PAR6-CDC42 complex	2	0.0455
6455	ARL2-TBCD complex	2	0.0455
6990	THSD1-FAK-talin-vinculin complex	4	0.0455
2685	RNA polymerase II (RNAPII)	17	0.0454
2686	BRCA1-core RNA polymerase II complex	13	0.0452
7372	BRD7-SWI\u2013SNF complex	11	0.0452
6713	TBCD-ARL2-tubulin(beta) complex	3	0.0441
1181	C complex spliceosome	80	0.0439
2792	MCM2-MCM4-MCM6-MCM7 complex	4	0.0432
3067	RNA polymerase II complex, (CDK8 complex), chromatin structure modifying	8	0.0431
6229	ULK1-ATG13-RB1CC1 complex	3	0.0429
646	HDAC1-associated protein complex	9	0.0428
7593	AKAP13-MAP2K3-MAP3K20-MAPK14-PKN1 complex	5	0.0428
304	SRCAP-associated chromatin remodeling complex	10	0.0426
6169	Exocyst EXOC5-EXOC6-EXOC7 subcomplex	3	0.0423
7562	NCKAP1-WASF3-RAC1 complex	3	0.042
3054	MAD1-mSin3A-HDAC2 complex	3	0.0419
4999	VCP-VIMP-DERL1-DERL2-HRD1-SEL1L complex	6	0.0419
739	SIN3-ING1b complex II	16	0.0418
1634	CyclinD1-CDK4-p21 complex	3	0.0418
1828	TGF-beta receptor I-Axin-SMAD3 complex	3	0.0418
7513	PAQR3-SCAP-SREBF2 complex	3	0.0418
2755	17S U2 snRNP	33	0.0417
3088	CCND2-CDK6 complex	2	0.0417
1318	Transcription initiation factor complex (TAF1, TAF5, TAF11, TAF12, TBP)	5	0.0415
2199	CHTF18-RFC2-5 complex	5	0.0415
798	NuA4/Tip60-HAT complex A	15	0.0412
6919	ILK-LIMS1-PARVA complex	3	0.0411
5177	Polycystin-1 multiprotein complex (ACTN1, CDH1, SRC, JUP, VCL, CTNNB1, PXN, BCAR1, PKD1, PTK2, TLN1)	11	0.0407
561	LSm1-7 complex	7	0.0406
2847	ING4 complex (ING4, JADE2, KAT7, MEAF6)	4	0.0403
6160	hTREX84 complex	6	0.0402
2787	BRCA1 C complex	4	0.0398
3296	SMN complex (GEMIN5,4,3), SMN-independent intermediate	3	0.0389
497	TAF4-TAF12 subcomplex of TFIID complex	2	0.0385
1245	Protein phosphatase 4 complex	2	0.0385
2084	NFKB1-NFKB2-REL-RELA-RELB complex	5	0.0383
5211	RAF1-PPP2-PIN1 complex	5	0.0383
205	Ubiquitin E3 ligase (VHL, TCEB1, TCEB2, CUL2, RBX1)	5	0.0381
528	NuA4/Tip60-HAT complex	15	0.037
639	RANBPM-Muskelin-TWA1-HSMpp8 complex	4	0.0366
642	CtBP complex	17	0.0361
7413	CENP-A-histone H4 heterodimer- HJURP complex	3	0.0359
256	RAD51B-RAD51C complex	2	0.0357
3097	TIM17A-TIM23 complex	2	0.0357
6456	TIM17A-TIM23 complex, mitochondrial	2	0.0357
1200	Oligosaccharyltransferase complex (Stt3B variant)	7	0.0348
2898	Respiratory chain complex I (intermediate I/200kD and III/250kD), mitochondrial	3	0.0347
2901	Respiratory chain complex I (intermediate IV/310kD), mitochondrial	4	0.0347
835	6S methyltransferase and RG-containing Sm proteins complex	8	0.0343
6859	HRD1 complex	13	0.034
2411	ITGA6-ITGB1-CD151 complex	3	0.0339
2395	ITGA7-ITGB1-CD151 complex	3	0.0338
6053	LKB1-STRAD-MO25 complex	3	0.0337
7385	DTX3L-PARP9-STAT1 complex	3	0.0337
5673	PlexinA1-Nrp2 complex	2	0.0333
6891	HUSH complex	3	0.0333
7046	IFNAR2-IFNA2 complex	2	0.0333
1452	MCM2-MCM6-MCM7 complex	3	0.0327
2735	APH1A-PSEN2-NCSTN complex	3	0.0324
1752	SMN complex	8	0.0319
7383	OGT-HIRA complex	4	0.0319
770	TREX complex	8	0.0318
202	BRCA1-RAD50-MRE11-NBS1 complex	4	0.0317
6715	TBCD-ARL2-tubulin(beta)-TBCE complex	4	0.0314
2791	MCM4-MCM6-MCM7 complex	3	0.0313
6597	CEP290-IQCB1 complex	2	0.0312
3197	SMAD4-SNO-SKI complex	3	0.0308
6467	MLL4 complex	9	0.0303
728	CSA-POLIIa complex	13	0.0301
1352	ING4 complex (ING4, JADE1, KAT7, MEAF6)	4	0.0298
1153	Integrator complex	12	0.0297
2235	ASF1-interacting protein complex	6	0.0296
2366	ITGAV-ITGB3-PPAP2b complex	3	0.0294
2816	ITGAV-ITGB3 complex	2	0.0294
5239	CAP(C)-CAP(E) complex	2	0.0294
5460	p50-p65 NF(kappa)B complex	2	0.0294
103	RNA polymerase II holoenzyme complex	24	0.0293
126	CCT complex (chaperonin containing TCP1 complex)	8	0.0293
2825	BRCA1-RNA polymerase II complex	26	0.0292
6521	Akt-PHLPP1-PHLPP2-FANCI-FANCD2-USP1-UAF1 complex	7	0.0291
2766	TERF2-RAP1 complex	7	0.0287
5579	CNTF-CNTFR-gp130-LIFR complex	4	0.0287
627	MRN-TRRAP complex (MRE11A-RAD50-NBN-TRRAP complex)	4	0.0282
3754	CREBBP-SMAD3-SMAD4 pentameric complex	3	0.0282
2761	SMAD3-SMAD4-FOXO1 complex	3	0.028
140	E-box sequence-binding complex	4	0.0279
6921	FAK\u2013p130Cas\u2013MT1 complex	3	0.0279
2860	DSIF complex (DRB sensitivity-inducing factor complex)	2	0.0278
438	GCN5-TRRAP histone acetyltransferase complex	10	0.0274
10	Condensin I complex	5	0.0272
2857	NuA4/Tip60 HAT complex	14	0.0272
6925	MAPK1-PTK2-PXN complex	3	0.027
5564	LMO4-gp130 complex	5	0.0269
430	18S U11/U12 snRNP	24	0.0268
7047	IFNAR1-IFNAR2-IFNA2 complex	3	0.0268
7439	ECT2-KIF23-RACGAP1 complex	3	0.0267
1189	DNA double-strand break end-joining complex	7	0.0264
6371	mGluR3-mGluR8 complex	2	0.0263
2217	MDC1-MRN-ATM-FANCD2 complex	6	0.0262
5877	MAP2K1-BRAF-RAF1-YWHAE-KSR1 complex	5	0.0262
93	Anaphase-promoting complex	8	0.0259
2922	LAT-PLC-gamma-1-p85-GRB2-SOS signaling complex, C305 activated	5	0.0257
222	CAND1-CUL3-RBX1 complex	3	0.0251
5283	tRNA splicing endonuclease	5	0.025
7428	mtRNase P	3	0.025
6476	erlin1/2-RNF170 complex	3	0.0245
7388	CENP-A nucleosomal complex	15	0.0244
2852	Brg1-based SWI/SNF complex	4	0.0243
2760	SMAD3-SMAD4-FOXO3 complex	3	0.024
5251	Ku-ORC complex	6	0.0239
4043	NEMO-HIF2(alpha)-ARNT complex	3	0.0238
6255	MICOS complex	7	0.0232
3010	TFIID subcomplex	5	0.0227
626	LSD1 complex	14	0.0226
6893	Gamma-tubulin complex	6	0.0225
1150	Histone H3.3 complex	10	0.0222
1118	Chromosomal passenger complex CPC (INCENP, CDCA8, BIRC5, AURKB)	4	0.022
551	core-histone (H2A/H2B/H3/H4)-TDIF2-TDT complex	6	0.0216
2480	CIN85 complex (CIN85, CRK, BCAR1, CBL, PIK3R1, GRB2, SOS1)	7	0.0215
5101	CyclinD3-CDK4-CDK6-p21 complex	4	0.0211
107	TFIIH transcription factor complex	9	0.021
2215	BRCA1-LMO4-CTIP complex	3	0.021
5582	LIFR-LIF-gp130 complex	3	0.021
5266	TNF-alpha/NF-kappa B signaling complex 6	14	0.0209
752	SMRT core complex	3	0.0208
5556	CDK2-CCNA2 complex	2	0.0208
5643	ESPL1-CDC2 complex	2	0.0208
6468	TRAPP complex	14	0.0202
2600	BRD4 complex	8	0.0201
871	BRAF53-BRCA2 complex	7	0.02
7132	CCDC22-CCDC93-C16orf62 complex	3	0.02
5727	TBP-TAF complex	4	0.0199
6827	iNOS-S100A8/A9 complex	3	0.0199
2942	Ecsit complex (ECSIT, NDUFS3, NDUFAF1)	3	0.0197
6444	SMAR1-HDAC1-SIN3A-SIN3B-p107-p130 repressor complex	6	0.0193
278	RFC core complex	3	0.0192
829	PAR-6-VE-cadherin complex, endothelial	2	0.0192
6442	Cytochrome c oxidase, mitochondrial	14	0.0191
571	p300-CBP-p270 complex	3	0.019
7037	GNAI1-GNB2-GNG5 complex	3	0.019
2706	SMAD3-SMAD4-SP1 complex	3	0.0188
4151	TSC (TSC1, TSC2, AXIN, GSK3) complex	4	0.0187
61	Mi2/NuRD complex	7	0.0182
6418	C1q complex	3	0.018
2200	RFC2-5 subcomplex	4	0.0179
7563	LARP1-PABPC1-RYDEN complex	3	0.0179
888	MTA2 complex	8	0.0178
3048	mSin3A complex	5	0.0177
799	DMAP1-associated complex	10	0.0174
6579	USF1-USF2 complex	2	0.0172
7166	GNAS-L-GNB2-GNG5 complex	3	0.0171
605	TIM (TIM17A, TIM17B, TIM23, TIM44) complex, mitochondrial	4	0.017
619	MRE11A-RAD50-NBN-TRF2 complex	4	0.017
1505	NCOR2 complex	7	0.017
2705	SMAD3-SMAD4-CTCF protein-DNA complex	3	0.017
6080	ACAP1-CHC-Glut4 complex	3	0.0169
2708	SMAD3-SMAD4-cJUN complex	3	0.0168
6438	SCNN1A-SCNN1B-SCNN1G complex	3	0.0168
2363	ITGAV-ITGB3-PXN-PTK2b complex	4	0.0167
2626	CCNC-CDK8-MED1-MED6-MED7 xcomplex	5	0.0166
6164	ACK1 signaling complex	4	0.0166
6178	LUBAC complex	3	0.0166
6832	FGF19-FGFR4-KLB complex, heparin induced	3	0.0165
1155	Integrator-RNAPII complex	14	0.0164
749	MeCP2-SIN3A-HDAC complex	4	0.0163
3053	mSin3A-HDAC1-HDAC2 complex	3	0.0163
7382	Prohibitin-HIRA complex	4	0.0163
6861	MMAA-MUT complex	2	0.0161
2757	SMN complex, U7 snRNA specific	7	0.0159
1003	RC complex (Replication competent complex)	9	0.0158
4498	p32-CBF-DNA complex	4	0.0158
1400	ASCOM complex	7	0.0157
64	Cohesin-SA2 complex	4	0.0156
6143	KPNB1-RAN complex	2	0.0156
5614	Emerin complex 32	22	0.0155
6308	protein complex (DDX28; DHX30; GRSF1; FASTKD2; FASTKD5)	5	0.0153
6439	SCNN1B-SCNN1G-SCNN1D complex	3	0.0153
738	SIN3-ING1b complex I	9	0.0152
1413	NCOR1 complex	10	0.0152
1737	SF3b complex	8	0.015
650	HDAC2-asscociated core complex	7	0.0148
886	MTA1 complex	6	0.0148
5400	BRCC complex	5	0.0146
5197	PTIP-DNA damage response complex	6	0.0145
2579	Chromosomal passenger complex CPC (INCENP, BIRC5, AURKB)	3	0.0144
1703	IGHM-VPREB1-IGLL1 complex	3	0.0143
1185	EGFR-containing signaling complex	4	0.0142
12	BLOC-2 (biogenesis of lysosome-related organelles complex 2)	3	0.0141
6835	FGF21-FGFR4-KLB complex	3	0.0141
3740	SKI-SMAD3-SMAD4 complex	3	0.0139
3959	SKI-SMAD3-SMAD4 complex, TGF(beta)-dependent	3	0.0139
6247	BBS-chaperonin complex	10	0.0139
1120	Chromosomal passenger complex CPC (INCENP, CDCA8, BIRC5)	3	0.0138
115	Polycomb repressive complex 1 (PRC1, hPRC-H)	12	0.0136
921	Remodeling and spacing factor (RSF) complex	2	0.0132
3133	Phosphatidylinositol 3-kinase (PIK3CA, PIK3R1)	2	0.0132
7387	RSF complex	2	0.0132
1173	TIP49-TIP48-BAF53 complex	3	0.0127
632	Anti-HDAC2 complex	17	0.0126
1257	ALL-1 supercomplex	28	0.0125
3118	SMN1-SIP1-SNRP complex	8	0.0125
5386	MLL1-WDR5 complex	27	0.0125
1068	12S U11 snRNP	15	0.0124
1183	CDC5L complex	30	0.0123
2582	Chromosomal passenger complex CPC (CDCA8, AURKB, BIRC5)	3	0.0122
2707	SMAD3-SMAD4-FOXO3-FOXG1 complex	4	0.0122
3027	TGF-beta receptor II-TGF-beta receptor I-TGF-beta1 complex	3	0.0122
2254	CTGF/Hcs24-actin(beta/gamma) complex	3	0.0121
6497	TOM complex (TOM5, TOM6, TOM7, TOM20, TOM22, TOM40, TOM70), mitochondrial	7	0.012
652	AP3-BLOC1 complex	15	0.0119
4389	EIF3 core complex (EIF3A, EIF3B, EIF3G, EIF3I)	4	0.0119
159	Condensin I-PARP-1-XRCC1 complex	7	0.0118
3040	Multisynthetase complex	11	0.0118
3284	SMN complex (GEMIN2, GEMIN3, GEMIN4, GEMIN5, SMN)	6	0.0118
596	SIN3-HDAC-SAP30-ARID4 complex	7	0.0117
1099	DNA synthesome complex (17 subunits)	17	0.0117
6958	BOLA2-GLRX3 complex	2	0.0116
1005	RC complex during G2/M-phase of cell cycle	13	0.0115
1030	CAK-ERCC2 complex	4	0.0114
282	SNF2h-cohesin-NuRD complex	16	0.0111
929	CEN complex	37	0.0111
5195	PTIP-HMT complex	10	0.011
587	NuRD.1 complex	8	0.0109
2470	p130Cas-ER-alpha-cSrc-kinase- PI3-kinase p85-subunit complex	4	0.0109
1259	Chromatin assembly complex (CAF-1 complex)	3	0.0108
4	Multisubunit ACTR coactivator complex	4	0.0106
54	SIN3 complex	7	0.0106
283	Sin3 complex	7	0.0106
1146	Cleavage stimulation factor	3	0.0106
353	DNA ligase IV-condensin complex	3	0.0105
2365	ITGAV-ITGB3-COL4A3 complex	3	0.0105
1008	CAK complex (Cdk-activating kinase complex)	3	0.0104
5253	MNK1-eIF4F complex	4	0.0104
4392	EIF3 complex (EIF3A, EIF3B, EIF3G, EIF3I, EIF3C)	5	0.0103
236	WICH complex	2	0.0102
2364	ITGAV-ITGB3-ADAM23 complex	3	0.0102
2356	ITGB3-ITGAV-CD47 complex	3	0.0101
277	RFC complex	5	0.01
2358	ITGAV-ITGB3-SPP1 complex	3	0.01
2374	ITGAV-ITGB3-LAMA4 complex	3	0.01
2846	ITGAV-ITGB3-THBS1 complex	3	0.01
2849	ITGAV-ITGB3-NOV complex	3	0.01
6993	FGF1-ITGAV-ITGB3 complex	3	0.01
889	MTA1-HDAC core complex	5	0.0098
2359	ITGAV-ITGB3-ADAM15 complex	3	0.0098
6461	MLL3 complex	9	0.0098
649	HDAC1-associated core complex cII	9	0.0097
1743	(E.F.G) complex	3	0.0097
2362	ITAGV-ITGB3-F11R complex	3	0.0097
5232	TNF-alpha/Nf-kappa B signaling complex (RPL6, RPL30, RPS13, CHUK, DDX3X, NFKB2, NFKBIB, REL, IKBKG, NFKB1, MAP3K8, RELB, GLG1, NFKBIA, RELA, TNIP2, GTF2I)	17	0.0097
775	CBC complex (cap binding complex)	2	0.0096
2754	JUND-FOSB-SMAD3-SMAD4 complex	4	0.0096
2829	RSmad complex	10	0.0096
2834	SMAD4-SMAD2-SMAD3 complex	3	0.0096
5199	Kinase maturation complex 1	16	0.0096
5870	APBB1-TSHZ3-HDAC1 complex	3	0.0096
6936	KAT2A-TRRAP complex	2	0.0096
1186	ESCRT-III complex	10	0.0095
3103	ITGAV-ITGB3-SLC3A2 complex	3	0.0095
2653	MYC-MAX-KAT2A-TRRAP complex	4	0.0094
6768	TBX20-TBX18 repressor complex	2	0.0094
654	BLOC1-BLOC2 complex	11	0.0093
2222	BLM complex II	6	0.0093
6959	GATB-GATC-QRSL1 complex	3	0.0093
2939	Ecsit complex (ECSIT, MT-CO2, NDUFA1, MT-ND1, TRAF6, NDUFAF1)	6	0.0092
7480	HDAC3-H1.3-SMRT-N-Cor complex	4	0.0092
614	NRD complex (Nucleosome remodeling and deacetylation complex)	7	0.0091
834	20S methylosome and RG-containing Sm protein complex	6	0.0091
6084	AFF4 super elongation complex (SEC)	11	0.0091
2826	ITGB3-ITGAV-VTN complex	3	0.009
1108	DNA synthesome complex (15 subunits)	15	0.0089
5464	IKBA-p50-p65 Nf(kappa)B complex	3	0.0089
5832	PINK1-MIRO2-Milton complex	3	0.0089
787	NuA4/Tip60-HAT complex B	8	0.0088
7131	COMMD1-CCDC22-CCDC93-C16orf62 complex	4	0.0088
7134	COMMD1-CCDC93-C16orf62 complex	3	0.0088
1335	SNW1 complex	18	0.0087
2214	LMO4-BRCA1-CTIP-LDB1 complex	4	0.0087
2692	SMAD3-SMAD4-cJun-cFos complex	4	0.0087
1147	Polyadenylation complex (CSTF1, CSTF2, CSTF3, SYMPK CPSF1, CPSF2, CPSF3)	7	0.0086
2183	Kaiso-NCOR complex	10	0.0086
2577	Sam68-p85 P13K-IRS-1-IR signaling complex	4	0.0086
1004	RC complex during S-phase of cell cycle	13	0.0085
5749	MRIT complex	3	0.0085
6189	ArgRS-GlnRS-AIMP1 complex	3	0.0085
6341	GIT1-ARHGEF7-PAK1-PXN complex	4	0.0085
6482	CUL4B-DDB1-DTL-CSN complex	5	0.0085
900	Mediator complex 2	3	0.0083
6469	Set1A complex	10	0.0083
6655	CTNNB1-TBX5-YAP1 complex	3	0.0083
2819	BRCA1-CtIP-CtBP complex	3	0.0082
6345	ZNF304-corepressor complex	4	0.0082
6920	ILK-LIMS2-PARVA complex	3	0.0082
312	Cell cycle kinase complex CDK4	4	0.0081
433	BASC complex (BRCA1-associated genome surveillance complex)	12	0.0081
1154	DSS1 complex	13	0.008
3075	UTX-MLL2/3 complex	12	0.008
2650	DNMT3B-DNMT3L complex	2	0.0079
1194	E2F-6 complex	12	0.0078
4403	EIF3 complex (EIF3A, EIF3B, EIF3G, EIF3I, EIF3J)	5	0.0078
6395	4E-T-DDX6-CNOT1 complex	3	0.0076
2790	ETS2-ETS1 complex	2	0.0075
23	BLOC-1 (biogenesis of lysosome-related organelles complex 1)	8	0.0074
127	NDC80 kinetochore complex	4	0.0074
190	Mitotic checkpoint complex (MCC)	4	0.0074
525	TIP60 histone acetylase complex	5	0.0074
1037	TFIIH transcription factor core complex	5	0.0074
2203	BRD4-RFC complex	6	0.0074
5229	RPA complex	3	0.0074
6582	LRRC8A-LRRC8D complex	2	0.0074
1087	BIRC5-AURKB-INCENP-EVI5 complex	4	0.0073
5541	Ternary complex (TRAF2, FADD, TRADD)	3	0.0073
1462	hPRC1L complex	4	0.0072
1495	PID complex	5	0.0072
1007	CAK core complex (Cdk-activating kinase core complex)	2	0.0071
1149	Histone H3.1 complex	10	0.0071
6649	SMAD3-SMAD4-WWTR1 complex	3	0.0071
7476	AP1B1-AP1G2-AP1M-1AP1S1 complex	4	0.0071
1107	DNA synthesome core complex	10	0.007
1170	c-MYC-ATPase-helicase complex	5	0.007
5196	TNF-alpha/NF-kappa B signaling complex (CHUK, BTRC, NFKB2, PPP6C, REL, CUL1, IKBKE, SAPS2, SAPS1, ANKRD28, RELA, SKP1)	12	0.007
6470	Set1B complex	12	0.007
6999	SEPHS1-SEPHS2-SEPSECS-SECp43 complex	4	0.007
7328	AML1-HIPK2-p300 complex	3	0.007
1098	DNA synthesome complex (13 subunits)	13	0.0069
1166	p400-associated complex	6	0.0069
11	BLOC-3 (biogenesis of lysosome-related organelles complex 3)	2	0.0068
6613	ATL3-SPG33 complex	2	0.0068
7376	BRD7-CBP-SWI\u2013SNF complex	7	0.0068
1116	CRM1-Survivin-AuroraB mitotic complex	3	0.0067
223	CAND1-CUL4A-RBX1 complex	3	0.0066
4395	EIF3 complex (EIF3B, EIF3G, EIF3I)	3	0.0066
6460	MLL2 complex	10	0.0066
7556	PRAME complex	7	0.0066
822	mRNA decay complex (UPF1, UPF2, UPF3B, DCP2, XRN1, XRN2, EXOSC2, EXOSC4, EXOSC10, PARN)	10	0.0065
1856	Sororin-cohesin complex	6	0.0065
2369	ITGAV-ITGB3-EGFR complex	3	0.0065
696	BRMS1-SIN3-HDAC complex	8	0.0064
1750	PPP4C-PPP4R2-Gemin3-Gemin4 complex	4	0.0064
2786	BRCA1 A complex	4	0.0064
6849	WRAD complex (WDR5, RBBP5, ASH2L, DPY30)	4	0.0063
5370	ERAP1-ERAP2 complex	2	0.0062
1094	Frataxin complex	7	0.0061
2727	SRC-3 complex	7	0.0061
6289	prohibitin 2 complex, mitochondrial	5	0.0061
1227	H2AX complex II	10	0.006
1321	Transcription initiation factor complex (TAF5, TAF6, TAF9, TAF11, TBP)	5	0.006
1401	MOF complex	10	0.006
6297	vWF-GPIb complex	2	0.006
6617	NF2-WWC1 complex	2	0.006
6716	DLG5-MST1-MST2 complex	3	0.006
1348	GLE1-NUPL2-NUP155 complex	3	0.0059
2638	HES1 promoter corepressor complex	6	0.0059
6671	PI4K2A-WASH complex	14	0.0059
1254	Menin-associated histone methyltransferase complex	7	0.0058
7036	GNAI1-GNB1-GNG5 complex	3	0.0058
7165	GNAS-L-GNB1-GNG5 complex	3	0.0058
1165	RNF20-RNF40-UbE2E1 complex	3	0.0057
2541	HGF-Met complex	2	0.0057
2789	ETS2-ERG complex	2	0.0057
5198	CBP-RARA-RXRA-DNA complex, ligand stimulated	3	0.0057
5361	Cell division cycle complex (CDC27, CDC16, ANAPC7)	3	0.0057
5371	Grancalcin-sorcin complex	2	0.0057
6218	POL2R-SYMPK-SSU72 complex	3	0.0057
489	TFIIA complex	2	0.0056
2355	ITGAV-ITGB3-CD47-FCER2 complex	4	0.0056
2797	PCNA-CHL12-RFC2-5 complex	6	0.0056
5230	CHUK-NFKB2-REL-IKBKG-SPAG9-NFKB1-NFKBIE-COPB2-TNIP1-NFKBIA-RELA-TNIP2 complex	12	0.0056
6462	MLL1 complex	8	0.0056
63	Cohesin-SA1 complex	4	0.0055
1258	Ubiquitin E3 ligase (GLMN, FBXW8, SKP1A, RBX1)	4	0.0055
5378	TRBP containing complex (DICER, TRBP, AGO2, RPL7A, EIF6, MOV10)	6	0.0055
1100	DNA polymerase alpha-primase complex	4	0.0054
1554	RANBP1-RAN-KPNB1 complex	3	0.0054
1795	SORT1-NGFR-NGFB complex	3	0.0054
2936	Ecsit complex (ECSIT, MT-CO2, GAPDH, TRAF6, NDUFAF1)	5	0.0054
5596	LINC complex, quiescent cells	7	0.0054
6131	SELK multiprotein complex	10	0.0054
6184	AuroraB-AuroraC-INCENP complex	3	0.0054
7133	CCDC93-COMMD1-COMMD6 complex	3	0.0054
876	SNARE complex (VAMP3, STX6, VTI1A)	3	0.0053
2201	PCNA-RFC2-5 complex	5	0.0053
2651	DNMT3L-DNMT3A complex	2	0.0053
5589	LINC complex, S-phase	7	0.0053
6193	ADAM12-alphaVbeta3-integrin-MMP-14 complex	4	0.0053
6303	DDX11-RAD21-SMC1A-SMC3 complex	4	0.0053
1144	Cleavage and polyadenylation factor (CPSF)	5	0.0052
2601	P-TEFb-BRD4-TRAP220 complex	4	0.0052
2721	HCF-1 complex	18	0.0052
5609	Emerin regulatory complex	9	0.0051
5694	Nucleolar remodeling complex (NoRC complex)	2	0.0051
6277	Rev1-Rev3-Rev7-Polkappa complex	4	0.0051
6434	MIS18 complex	3	0.0051
6567	SWELL1-containing complex	5	0.0051
7292	EIF2B1-EIF2B2-EIF2B3-EIF2B4-EIF2B5 complex	5	0.0051
7423	PPP1CA-PPP1R13L complex	2	0.0051
50	RAB5-RABAPTIN5\u2013RABEX5 complex	3	0.005
927	CENP-A NAC complex	6	0.005
6949	Isocitrate dehydrogenase [NAD], mitochondrial	3	0.005
2223	BLM-TOP3A complex	2	0.0049
3135	TLE1 corepressor complex (MASH1 promoter-corepressor complex)	8	0.0049
7135	CCDC22-CCDC93-C16orf62-FAM21-WASH1 complex	5	0.0049
7557	LGR4-RSPO supercomplex	10	0.0049
211	Ubiquitin E3 ligase (ASB12, TCEB1, TCEB2, CUL5, RNF7)	5	0.0048
6347	TNF-R1 signaling complex	5	0.0048
2486	GIPC1-LHCGR complex	2	0.0047
5233	TNF-alpha/NF-kappa B signaling complex 5	25	0.0047
6851	MWRAD complex (MLL1, WDR5, RBBP5, ASH2L, DPY30)	5	0.0047
577	FHL2-p53-HIPK2 complex	3	0.0046
6135	Ferritin complex	2	0.0046
6280	NUB1L-UFD1-NPL4-NEDD8 complex	4	0.0046
2211	BARD1-BRCA1-CSTF complex	5	0.0045
2639	HES1 promoter-Notch enhancer complex	13	0.0045
3026	TGF-beta receptor II-TGF-beta1 complex	2	0.0045
224	CAND1-CUL4B-RBX1 complex	3	0.0044
781	URI complex (Unconventional prefoldin RPB5 Interactor)	9	0.0044
1174	PHAX-CBC complex (cap binding complex)	3	0.0044
2589	PGC-1-SRp40-SRp55-SRp75 complex	4	0.0044
5153	CTFC-TAF1 complex	2	0.0044
5513	RING1-Polycomb repressive complex	4	0.0044
5593	LINC core complex	5	0.0044
6172	Intraflagellar transport complex B	16	0.0044
240	BRCA1-CTIP-ZBRK1 repressor complex	3	0.0043
67	AP4 adaptor complex	4	0.0042
6367	mGluR2-mGluR7 complex	2	0.0042
6571	KCNE1-KCNH2 complex	2	0.0042
7291	EIF2B2-EIF2B3-EIF2B4-EIF2B5 complex	4	0.0042
209	Ubiquitin E3 ligase (ASB6, TCEB1, TCEB2, CUL5, RNF7)	5	0.0041
533	IMP3-IMP4-MPP10 complex	3	0.0041
763	Y14-Magoh complex	2	0.0041
878	PKA (RII-alpha and RII-beta)-AKAP5-ADRB1 complex	4	0.0041
2895	SHC-GRB2 complex	2	0.0041
5418	GABBR2-HTR1A complex	2	0.0041
7272	Core clock complex	2	0.0041
1168	SKI complex	3	0.004
1182	CDC5L core complex	6	0.004
1332	Large Drosha complex	20	0.004
1457	AFF1-MLLT1-CBX8 complex	3	0.004
2743	TRAF6-MALT1 complex	2	0.004
2875	BRD4-P-TEFb complex	3	0.004
5689	SEMA6D-PlexinA1-NRP1 complex	3	0.004
6102	ZP3-IZUMO1 complex	2	0.004
6737	H2A-H2B-TDIF2-PCNA complex	4	0.004
1176	CRM1-RAN-PHAX-CBC complex (cap binding complex)	5	0.0039
1827	PML-SMAD2/3-SARA complex	4	0.0039
2938	Ecsit complex (ECSIT, NDUFS3, TOM20)	3	0.0039
3298	SMN complex (GEMIN2,5, SMN)	4	0.0039
5923	RAF1-BRAF complex, RAS stimulated	2	0.0039
6524	DZIP1-GLI3 complex	2	0.0039
7082	GNAI1-GNB2-GNG11 complex	3	0.0039
156	Retrotranslocation complex	3	0.0038
6238	DHDDS-NUS1 complex	2	0.0038
350	DNA ligase IV-XRCC4-PNK complex	3	0.0037
486	WIP-WASp-actin-myosin-IIa complex	6	0.0037
833	6S methyltransferase complex	3	0.0037
1514	IL4-IL4R complex	2	0.0037
5559	CDC2-CCNA2-CDK2 complex	3	0.0037
6987	ProTalpha C7 complex	3	0.0037
7477	TANGO1L-cTAGE5-SEC12 complex	3	0.0037
41	Mi-2/NuRD-MTA3 complex	5	0.0036
152	TFIIE complex	2	0.0036
467	Gamma-secretase complex (APH1B, PSEN2, PSENEN, NCSTN)	4	0.0036
1141	CF IIAm complex (Cleavage factor IIAm complex)	16	0.0036
1552	TNPO2-RAN-NXF1 complex	3	0.0036
2657	ESR1-CDK7-CCNH-MNAT1-MTA1-HDAC2 complex	6	0.0036
3124	TLE1-TLE2 complex	2	0.0036
5613	Emerin complex 25	16	0.0036
1746	SMN containing complex	9	0.0035
2641	CREBBP-KAT2B-MYOD1 complex	3	0.0035
5160	E2F4-p130 complex	2	0.0035
5270	VHL-TCEB1-TCEB2 complex	3	0.0035
5320	CDH1-SKP2 complex	2	0.0035
7199	GNAS-L-GNB2-GNG11 complex	3	0.0035
7373	BRD7-SWI\u2013SNF-SUZ12 complex	5	0.0035
7555	KEOPS complex	4	0.0035
7576	VHL-ElonginB-ElonginC complex	3	0.0035
297	PCNA-DNA polymerase delta complex	5	0.0034
784	SMG-1-UPF-ERF1-ERF3 complex (SURF)	4	0.0034
1223	H2AX complex, isolated from cells without IR exposure	14	0.0034
3196	FHL4/STX11-ACT complex	2	0.0034
2210	BRCA1-IRIS-pre-replication complex	4	0.0033
2238	MBD1-MCAF1-SETDB1 complex	3	0.0033
6399	DNAJC7-HSPA8-HSP90AA1 complex	3	0.0033
6405	MITRAC12-SURF1-COX1 complex	3	0.0033
6862	Bag6-Ubl4A-Trc35 Complex	3	0.0033
6988	ProTalpha C8 complex	4	0.0033
7159	TSC2-GSK3-AXIN-DVL complex	4	0.0033
809	eRF1-eRF3-GTP-Mg(2+) complex	2	0.0032
5557	CDC2-CCNA2 complex	2	0.0032
6522	Harmonin-CAD23 complex	2	0.0032
6534	SPG31-SPG33 omplex	2	0.0032
7127	GSKIP-GSK3B-PRKAR2A complex	3	0.0032
7263	ABCG5-ABCG8 complex	2	0.0032
153	TFIIF complex (transcription factor IIF)	2	0.0031
207	Ubiquitin E3 ligase (ASB2, TCEB1, TCEB2, CUL5, RNF7)	5	0.0031
208	Ubiquitin E3 ligase (ASB1, TCEB1, TCEB2, CUL5, RNF7)	5	0.0031
210	Ubiquitin E3 ligase (ASB7, TCEB1, TCEB2, CUL5, RNF7)	5	0.0031
335	p54(nrb)-PSF-matrin3 complex	3	0.0031
847	RICH1-PAR3-aPKC polarity complex	3	0.0031
2896	ITGA2b-ITGB3-CD47-FAK complex	4	0.0031
3045	hs4 enhancer complex (faster migrating complex)	5	0.0031
3061	RNA polymerase II complex (CBP, PCAF, RPB1, BAF47, CYCC, CDK8), chromatin structure modifying	6	0.0031
5615	Emerin complex 52	23	0.0031
6304	DDX11-Ctf18-RFC complex	6	0.0031
6640	Phosphorylase kinase complex	5	0.0031
6935	MYC-TRRAP-KAT2A complex	3	0.0031
7489	EglN2-NRF1-PGC1alpha complex	3	0.0031
2715	Ubiquitin E3 ligase (CSN1, CSN8, HRT1, SKP1, SKP2, CUL1, CUL2, CUL3)	8	0.003
2728	SRC-1 complex	4	0.003
5859	FAS-FADD-CASP8-CASP10 complex	4	0.003
6441	KIAA0753-FOR20-OFD1 complex	3	0.003
49	DNMT3B complex	7	0.0029
1399	WDR5-ASH2L-RBBP5-MLL2 complex	4	0.0029
1474	SMAD3/4-E2F4/5-p107-DP1 complex	6	0.0029
2679	p53-SP1 complex	2	0.0029
3200	SMAD4-SKI complex	2	0.0029
6173	Intraflagellar transport complex B core complex	10	0.0029
6373	MiDAC complex	4	0.0029
6858	CHTOP-methylosome complex	5	0.0029
7104	NBS1\u2013RNF8-VRK1 complex	3	0.0029
1749	SMN-PolII-RHA complex	10	0.0028
2803	PAX6-SOX2 DNA-protein complex	2	0.0028
2908	RBP-Jkappa-SHARP complex	2	0.0028
5502	EED-EZH-YY1 polycomb complex	3	0.0028
6483	CAPZalpha-CAPZbeta complex	2	0.0028
7368	Ubiquitin E3 ligase (CUL3, KEAP1, RBX1)	3	0.0028
59	AP3 adaptor complex	7	0.0027
585	Mi2/NuRD-BCL6-MTA3 complex	5	0.0027
724	MAF2 complex	2	0.0027
745	NCOR-SIN3-RPD3 complex	4	0.0027
1379	GALNS-lysosomal hydrolase 1.27 MDa complex	4	0.0027
1874	SNARE complex (SNAP25, VAMP3, VAMP2, NAPB, STX13)	5	0.0027
3157	PR -PRLR complex	2	0.0027
5183	DNA-PK-Ku-eIF2-NF90-NF45 complex	8	0.0027
6742	SMG1-UPF2-Y14-MAGOH-UPF3B-EIF4A3 complex	6	0.0027
7103	NBS1-VRK1 complex	2	0.0027
7262	3-Hydroxyacyl CoA dehydrogenase	2	0.0027
219	CAND1-CUL1-RBX1 complex	3	0.0026
1769	CPSF6-ITCH-NUDT21-POLR2A complex	4	0.0026
2054	CASP8-FADD-MALT1-BCL10 complex	4	0.0026
2471	SRC-PRKCD-CDCP1 complex	3	0.0026
2528	ERBB2-MEMO-SHC complex	3	0.0026
3137	MASH1 promoter-coactivator complex	9	0.0026
5608	Emerin architectural complex	6	0.0026
6023	Calcineurin	2	0.0026
6268	Cullin-RING E3 ubiquitin ligase complex	4	0.0026
6602	AP5-SPG11-SPG15 complex	6	0.0026
6824	CP-LF complex	2	0.0026
6864	CBX3-EHMT1-NR3C1 complex	3	0.0026
7126	HSPA9-GRPEL1-GRPEL2-TIMM44 complex	4	0.0026
1121	WNK1-OSR1 complex	2	0.0025
2822	E3 ubiquitin ligase (BRCA1, BARD1) - UbcH5c complex	3	0.0025
3167	NCOR-SIN3-HDAC-HESX1 complex	6	0.0025
5611	Emerin complex 24	15	0.0025
6756	RasGAP-AURKB-survivin complex	3	0.0025
7087	GNAI1-GNB2-GNG12 complex	3	0.0025
7124	HSPA9-GRPEL1 complex	2	0.0025
7141	Coat protein complex II (SAR1B, PREB, SEC23A , SEC24B, SEC23IP)	5	0.0025
7210	GNAS-L-GNB2-GNG13 complex	3	0.0025
214	Ubiquitin E3 ligase (WSB1, TCEB1, TCEB2, CUL5, RBX1)	5	0.0024
474	Prolyl 4-hydroxylase (alpha(III)-type)	2	0.0024
810	FCP1-associated protein complex	7	0.0024
831	PAR-6-PAR-3-VE-cadherin complex, endothelial	3	0.0024
2574	CD19-VAV1-PIK3R1 complex	3	0.0024
3060	RNA polymerase II complex (RPB1, RAP74, CDK8, CYCC, SRB7, BAF190, BAF47), chromatin structure modifying	7	0.0024
5695	TIP5-DNMT-HDAC1 complex	4	0.0024
6149	Codanin-1-Asf1\u2013histone H3.1-histone H4\u2013importin-4 complex, cytosolic	5	0.0024
6396	DNJC3-DNAJB1-HSPA8 complex	3	0.0024
6844	NIF-1-DBC1-EMSY complex	3	0.0024
74	HOMER3-IP3R-TRPC1 complex	3	0.0023
362	DNA ligase III-XRCC1-PNK-DNA-pol III multiprotein complex	4	0.0023
1372	Rb-tal-1-E2A-Lmo2-Ldb1 complex	5	0.0023
2156	YBX1-AKT1 complex	2	0.0023
5461	p50-p65 NF(kappa)B-SRC1 complex	3	0.0023
6263	MPP7-DLG1-LIN7C complex	3	0.0023
6340	PITX2-MLL4-ASH2L-RBBP5-PTIP complex	5	0.0023
7222	MMS19-XPD complex	2	0.0023
7405	TMEM173-TBK1 complex	2	0.0023
7542	KNL1-MIS12-NDC80-SPC24-ZWINT complex	5	0.0023
758	Prune/Nm23-H1 complex	2	0.0022
785	Exon junction complex	8	0.0022
1471	pRb2/p130-multimolecular complex (RB2, E2F5, HDAC1, SUV39H1, P300)	5	0.0022
1767	CPSF6-ITCH-NUDT21-POLR2A-UBAP2L complex	5	0.0022
3739	SKI-SMAD2-SMAD4 pentameric complex	3	0.0022
3847	TCL1(trimer)-AKT1 complex	2	0.0022
5243	XRCC1-LIG3-PNK-TDP1 complex	4	0.0022
5518	BMI1-HPH1-HPH2 complex	3	0.0022
5724	CIN85-SH3GL3-CBL complex	3	0.0022
5837	PPD complex	3	0.0022
6073	SRSF9-SRSF6 complex	2	0.0022
6089	Seipin-AGPAT2-lipin1 complex	3	0.0022
7225	CDH4-HDAC2-MTA2-RBBP7-TWIST1 complex	5	0.0022
634	XFIM complex	5	0.0021
824	Anti-SMN protein complex	6	0.0021
1134	ATR-HDAC2-CHD4 complex	3	0.0021
1221	TFIIA-TRF2 complex	3	0.0021
1231	FIB-associated protein complex	6	0.0021
3142	CAMK2-delta-MASH1 promoter-coactivator complex	8	0.0021
5424	NGF-p75 complex	2	0.0021
5604	Emerin complex 1	8	0.0021
5808	DISC complex (CD95, FADD, CASP8)	3	0.0021
6905	PELI1-IRAK4-IRAK1-TRAF6 complex, IL-1-induced	4	0.0021
7041	PDZK1-PLCB3- SSTR1 complex	3	0.0021
7340	HNRNPD(p45)-ZFP36L2 complex	2	0.0021
725	P2X7 receptor signalling complex	12	0.002
1226	H2AX complex I	7	0.002
3044	SKI-NCOR1-SIN3A-HDAC1 complex	4	0.002
5118	RBL2 complex (E2F4, E2F5, HDAC1, SUV39H1, P300, RBL2)	6	0.002
5545	CDC2-PCNA-CCNB1-GADD45B complex	4	0.002
6245	Telomerase holoenzyme	7	0.002
6414	RIPK1-FADD-caspase-8 complex	3	0.002
6838	IGF2BP1 complex	9	0.002
7122	HSPA9-GRPEL1-GRPEL2 complex	3	0.002
221	CAND1-CUL2-RBX1 complex	3	0.0019
370	MSH2-MSH6-PMS1-MLH1 complex	4	0.0019
3714	Pericentrin-GCP complex	3	0.0019
5212	Kinase maturation complex 2	8	0.0019
6230	ULK2-ATG13-RB1CC1 complex	3	0.0019
6485	HIF1alpha-VHL-ElonginB-ElonginC complex	4	0.0019
6724	WHAMM-RhoD complex	2	0.0019
6991	ABI3-WAVE2-CYFIP1 complex	3	0.0019
7130	PRKAR2A-GSKIP-GSK3B-DNM1L complex	4	0.0019
291	MSH2-MLH1-PMS2 DNA-repair initiation complex	3	0.0018
819	20S methylosome-SmD complex	4	0.0018
874	SNARE complex (VAMP3, VAMP4, VAMP8, STX6)	4	0.0018
2236	ASF1-histone containing complex	7	0.0018
2297	ABI1-WASL complex	2	0.0018
2759	MBD1-MCAF complex	2	0.0018
2814	BRCA1-HDAC1-HDAC2 complex	3	0.0018
3206	SMAD4-SKI-NCOR complex	3	0.0018
6413	PDGFB-PDGFRB complex	2	0.0018
6578	KCNE2-KCNH2 complex	2	0.0018
6850	WRA complex (WDR5, RBBP5, ASH2L)	3	0.0018
6906	FBXW7-CDX2-GSK3B complex	3	0.0018
7367	ASH2L-KDM6B-KDM6B-WDR5 complex	4	0.0018
7479	Astrin-kinastrin complex	5	0.0018
310	Cell cycle kinase complex CDC2	6	0.0017
434	BASC (Ab 80) complex (BRCA1-associated genome surveillance complex)	8	0.0017
631	Tacc1-chTOG-AuroraA complex	3	0.0017
707	SNARE complex (VAMP2, SNAP25, STX13)	3	0.0017
832	Anti-Sm protein complex	8	0.0017
846	RICH1/AMOT polarity complex, Flag-Rich1 precipitated	8	0.0017
997	KIN17-PCNA-RPA70 complex	3	0.0017
1308	PABPC1-HSPA8-HNRPD-EIF4G1 complex	5	0.0017
1768	CPSF6-EWSR1-ITCH-NUDT21-POLR2A-UBAP2L complex	6	0.0017
2300	Profilin 2 complex	9	0.0017
2599	POLR2A-CCNT1-CDK9-NCL-LEM6-CPSF2 complex	6	0.0017
2817	BRCA1-BARD1-BACH1-DNA damage complex I	6	0.0017
3062	RNA polymerase II complex, (CBP, RPBI, PCAF, BAF47), chromatin structure modifying	4	0.0017
3082	DGCR8 multiprotein complex	11	0.0017
5267	VHL-VDU1-TCEB1-TCEB2 complex	4	0.0017
5475	MURR1-NF(kappa)Bp65-IKBA complex	3	0.0017
6129	CBP80/20- dependent translation complex	6	0.0017
6528	FLRT3-LPHN3-UNC5D complex	3	0.0017
6533	DZIP1-IFT88 complex	2	0.0017
6845	NIF1-ASH2L-RBBP5-WDR5 complex	4	0.0017
6928	ARHGEF7-GIT2-PAK1 complex	3	0.0017
7540	KMT2E-OGT-USP7 complex	3	0.0017
314	PCNA-p21 complex	2	0.0016
408	Guanylyl cyclase, soluble (GUCY1A3, GUCY1B3)	2	0.0016
517	AKAP5-PRKAR2A-PPP3CA complex	3	0.0016
1042	SRA-SRC-1 ribonucleoprotein complex	2	0.0016
1909	APC-DLG4 complex	2	0.0016
2322	ITGA6-ITGB4-LAMA5 complex	3	0.0016
2323	ITGA6-ITGB4 complex	2	0.0016
2354	ITGAV-ITGB6 complex	2	0.0016
2551	PDGFRA-PLC-gamma-1-PI3K-SHP-2 complex, PDGF stimulated	4	0.0016
2812	RPAP1-RPB2-RPB3 complex	3	0.0016
3104	ITGB1-NRP1 complex	2	0.0016
3149	NK-3-Groucho-HIPK2-SIN3A-RbpA48-HDAC1 complex	6	0.0016
5268	TNF-alpha/NF-kappa B signaling complex 7	8	0.0016
5542	CCNB2-CDC2 complex	2	0.0016
6236	Dynein-2 complex, cytoplasmic	12	0.0016
6237	AJUBA-GFI1-HDAC1 complex	3	0.0016
6302	B-WICH complex	9	0.0016
6443	SMAR1-HDAC1-SIN3A-SIN3B repressor complex	4	0.0016
6523	Ubiquilin-VCP-erasin complex	3	0.0016
6577	3M complex	7	0.0016
6585	Intraflagellar transport complex A	5	0.0016
6769	TBX20-TLE1 repressor complex	2	0.0016
7051	OTUB1-UBC13-MMS2 complex	3	0.0016
7125	HSPA9-GRPEL2 complex	2	0.0016
7205	GNAS-L-GNB2-GNG12 complex	3	0.0016
120	Lymphotoxin beta receptor complex	3	0.0015
472	Prolyl 4-hydroxylase (alpha(I)-type)	2	0.0015
943	Class C Vps complex (VPS11, VPS18, STX7)	3	0.0015
1191	RNA pol II containing coactivator complex Tat-SF	5	0.0015
1214	Ubiquitin E3 ligase (DET1, DDB1, CUL4A, RBX1, COP1)	5	0.0015
1225	Ubiquitin E3 ligase (H2AFY, SPOP, CUL3)	3	0.0015
1256	MLL-HCF complex	7	0.0015
2930	SHARP-CtIP-RBP-Jkappa complex	3	0.0015
4039	PAR4-BACE1 complex	2	0.0015
5264	TCF4-CTNNB1-CREBBP complex	3	0.0015
5416	HTR1A-HTR1B complex	2	0.0015
5543	CCNB1-CDC2 complex	2	0.0015
5544	CDC2-PCNA-CCNB1-GADD45A complex	4	0.0015
6097	MEF2-NR2F2 complex	2	0.0015
6163	BBSome	8	0.0015
6457	MLL1 core complex	4	0.0015
6526	SPG10-SPG33 complex	2	0.0015
6683	SYNE2-TMEM67 complex	2	0.0015
7311	CRY1-Core clock complex	3	0.0015
213	DNA ligase IV-XRCC1 complex	2	0.0014
374	MSH2-MSH6 complex	2	0.0014
740	Exon junction complex (EIF4A3, MLN51, MAGOH, Y14)	4	0.0014
754	Exon junction complex (EIF4A3, MLN51, UPF3B, MAGOH, Y14)	5	0.0014
755	Exon junction complex (EIF4A3, MLN51, UPF3B, MAGOH, Y14, PYM)	6	0.0014
760	Apoptosis- and splicing-associated protein complex (ASAP-L), SAP18, RNPS1, Acinus-L	3	0.0014
837	MEP50-PRMT5-ICLN complex	3	0.0014
1177	Polycomb repressive complex 4	3	0.0014
1728	CTCF-nucleophosmin-PARP-HIS-KPNA-LMNA-TOP complex	9	0.0014
2343	ITGAV-ITGB5-PLAUR complex	3	0.0014
2440	ITGA9-ITGB1-ADAM9 complex	3	0.0014
2931	SHARP-CtBP1-CtIP-RBP-Jkappa corepressor complex	4	0.0014
2996	Ubiquitin E3 ligase (SMAD7, SMURF1)	2	0.0014
3183	PDGFRA-SHP-2 complex, PDGF stimulated	2	0.0014
5171	SH3KBP1-CBLB-EGFR complex	3	0.0014
5184	SWI/SNF-related chromatin-remodeling complex	5	0.0014
5449	Splicing-associated factors complex	5	0.0014
5546	CDC2-PCNA-CCNB1-GADD45G complex	4	0.0014
5919	BRAF-RAF1-14-3-3 complex	3	0.0014
5991	LRRK2-FADD-CASP8 complex	3	0.0014
6025	Ubiquitin-conjugating enzyme E2 (UBC13-UEV1A)	2	0.0014
6142	KPNA2-KPNB1 complex	2	0.0014
6714	TBCE-TBCB-tubulin(alpha) complex	3	0.0014
6873	BAG6-AMFR-FAF2 complex	3	0.0014
6908	CTNNB1-FERMT2-YBX1 complex	3	0.0014
6951	NG2-galectin-3-alpha3beta1-integrin complex	4	0.0014
7209	GNAS-L-GNB1-GNG13 complex	3	0.0014
212	DNA ligase III-XRCC1 complex	2	0.0013
814	Postsplicing complex	7	0.0013
1045	Snurportin-CRM1-RanGTP complex	3	0.0013
1064	IFP35-NMI complex	2	0.0013
1079	P-TEFb.1 complex	2	0.0013
1345	Septin complex	5	0.0013
2399	ITGA3-ITGB1-CD63 complex	3	0.0013
2429	ITGA2-ITGB1-CD47 complex	3	0.0013
2603	Transcription elongation factor complex (SUPT5H, CDK9, CCNT1)	3	0.0013
2830	TIF1gamma-SMAD2-SMAD3 complex	3	0.0013
2921	SHARP-CtBP complex	3	0.0013
3096	ITGA6-ITGB4-SHC1-GRB2 complex	4	0.0013
3098	TIM50-SMN1 complex	3	0.0013
5531	Tumor necrosis factor receptor 1 signaling complex	4	0.0013
5606	Emerin-actin-NMI-(alphaII)spectrin complex	4	0.0013
5798	Death induced signaling complex II (FADD, CASP8, CFLAR), cytosolic, CD95L induced	3	0.0013
5861	FAS-FADD-CASP10 complex	3	0.0013
6250	LPA(2)-NHERF2-PLC-beta3 complex	3	0.0013
6343	SETD7-YAP-AXIN1-beta-catenin complex	4	0.0013
6416	dysbindin-Snapin-BLOS2 complex	3	0.0013
6909	FGF1-FGFR1-ITGB3 complex	3	0.0013
7093	GNAI1-GNB2-GNG13 complex	3	0.0013
7108	IGF2R-PLAUR complex	2	0.0013
7211	GNAS-L-GNB3-GNG13 complex	3	0.0013
7281	BIN1-EHBP1-RAB8A complex	3	0.0013
7287	SIMPLE-HRS-STAM1 complex	3	0.0013
369	MSH2-MSH6-PMS2-MLH1 complex	4	0.0012
380	MutL-beta complex	2	0.0012
391	Ubiquitin E3 ligase (DDB1, CUL4A, RBX1)	3	0.0012
435	BASC (Ab 81) complex (BRCA1-associated genome surveillance complex)	6	0.0012
443	BP-SMAD complex	8	0.0012
478	STAGA core complex	3	0.0012
877	SNARE complex (VAMP4, STX6, STX16, VTI1a, VTI1b)	5	0.0012
905	KIF3A/B-PAR-3-aPKC-PAR-6 complex	5	0.0012
1060	Retromer complex (SNX1, SNX2, VPS35, VPS29, VPS26B)	5	0.0012
2172	Ubiquitin E3 ligase (CDT1, DDB1, CUL4A, RBX1)	4	0.0012
2890	RBPJ-NOTCH1-MAML1 complex	3	0.0012
5286	TNF-alpha/NF-kappa B signaling complex 10	10	0.0012
6174	Intraflagellar transport complex B peripheral subcomplex	6	0.0012
6306	DDX27-PeBoW complex	4	0.0012
6421	DNTTIP1-ZNF541-HDAC1-HDAC2 complex	4	0.0012
6491	CUL4A-DDB1-RBBP5 complex	3	0.0012
6626	AP5 adaptor complex	4	0.0012
6637	USP46-UAF1 complex	2	0.0012
6856	PeBoW complex	3	0.0012
6939	Norrin receptor complex	4	0.0012
7050	PIAS1-SUMO1-UBC9 complex	3	0.0012
7140	SEC23-SEC24-SCAP-SREBP1c complex	4	0.0012
7213	GNAS-L-GNB5-GNG13 complex	3	0.0012
7236	ARXN1-CIC complex	2	0.0012
7299	ANP32A-ANP32B-PSMA3-PTMA-SLC25A5 complex	5	0.0012
7462	GABA-A receptor (GABRA1, GABRB2, GABRD)	3	0.0012
94	SNF2H-BAZ1A complex	2	0.0011
722	MRG15-PAM14-RB complex	3	0.0011
860	DNMT1-EHMT2-PCNA complex	3	0.0011
1092	PCNA-KU antigen complex	3	0.0011
1215	Ubiquitin E3 ligase (FBXW7, CUL1, SKP1A, RBX1)	4	0.0011
1219	Tankyrin 1-tankyrin 2-TRF1 complex	3	0.0011
1261	SRm160/300 complex	5	0.0011
1298	MKK4-ARRB2-JNK3 complex	3	0.0011
2224	MSH2/6-BLM-p53-RAD51 complex	5	0.0011
2352	ITGAV-ITGB6-SPP1 complex	3	0.0011
2423	ITGA4-ITGB1-CD47 complex	3	0.0011
2535	SLP-76-Cbl-Grb2-Shc complex, Fc receptor gamma-R1 stimulated	4	0.0011
2564	p21(ras)GAP-Fyn-Lyn-Yes complex, thrombin stimulated	4	0.0011
2923	SHARP-CtBP1-CtIP complex	3	0.0011
3036	Ubiquitin E3 ligase (SKP1A, SKP2, CUL1, CKS1B, RBX1)	5	0.0011
3038	SMAD2-SMAD4-FAST1 complex	3	0.0011
3112	ITGA5-ITGB1-SPP1 complex	3	0.0011
3122	OCT1-OBF1-DNA complex	2	0.0011
3753	CREBBP-SMAD2-SMAD4 pentameric complex	3	0.0011
3961	SMAD3-cSKI-SIN3A-HDAC1 complex	4	0.0011
5117	RBL2 complex (DNMT1, E2F4, E2F5, HDAC1, SUV39H1, RBL2)	6	0.0011
5269	TNF-alpha/NF-kappa B signaling complex 8	6	0.0011
5473	DISC complex (FAS, FADD, CASP8)	3	0.0011
5550	CDK1-CCNB1-CCNF complex	3	0.0011
6046	PDE4B-DISC1 complex	2	0.0011
6072	TRA2B1-SRSF9-SRSF6 complex	3	0.0011
6244	AJUBA-GFI1-HDAC3 complex	3	0.0011
6374	Calcineurin-FKBP12 complex	3	0.0011
6487	CUL4B-DDB1-TLE2 complex	3	0.0011
6591	Hsp90-p23 complex	2	0.0011
6703	TBCD-tubulin(alpha)-tubulin(beta) complex	3	0.0011
6738	PRAME-ElonginBC ubiquitin ligase	3	0.0011
6860	E6AP-HERC2-MAPK6-NEURL4 complex	4	0.0011
6863	CBX3-EHMT2-NR3C1 complex	3	0.0011
6910	EED-EZH2-PHF19 complex	3	0.0011
7107	IGF2R-PLAUR-PLG complex	3	0.0011
7110	IGF2R-PLG-PLAU-PLAUR-LTGFbeta1 complex	5	0.0011
7212	GNAS-L-GNB4-GNG13 complex	3	0.0011
7318	CTNNB1-DDX5-HDGF complex	3	0.0011
7366	KATNA1-KATNAL1-KATNB1-KATNBL1 complex	4	0.0011
7403	SREBP-1a-PKM2 complex	2	0.0011
7442	HOOK2-PCM1-RAB8A complex	3	0.0011
926	SCRIB-LGL2 complex	2	0.001
1117	CRM1-Survivin mitotic complex	2	0.001
1138	SNARE complex (VAMP2, SNAP25, STX1a, CPLX3, CPLX4)	5	0.001
1139	SNARE complex (VAMP2, SNAP25, STX1a, STX3, CPLX1, CPLX3, CPLX4)	7	0.001
1205	TRF2-Rap1 complex III	2	0.001
1784	RNF11-SMURF2-STAMBP complex	3	0.001
2319	ITGA6-ITGB4-Laminin10/12 complex	5	0.001
2342	ITGAV-ITGB8-MMP14-TGFB1 complex	4	0.001
2529	LAT-PLC-gamma-1-p85-GRB2-CBL-VAV-SLP-76 signaling complex, C305 activated	7	0.001
2572	RAB5-EEA1 complex	2	0.001
2837	Profilin 1 complex	6	0.001
3078	DGCR8-NCL complex	2	0.001
4869	beta(1)-AR receptosome (ADRB1-SAP97-AKAP79-PRKAR2A)	4	0.001
5178	JAK2-PAFR-TYK2 complex	3	0.001
5231	53BP1-containing complex	5	0.001
5540	TRAF2-TRADD complex	2	0.001
5649	FARP2-NRP1-PlexinA4 complex	3	0.001
5713	SH3P2/OSTF1-CBL-SRC complex	3	0.001
5799	DISC complex (FAS, FADD, CASP8, CFLAR), membrane-associated, CD95L induced	4	0.001
6159	LPP-PPP2CA-PPP2R3A complex	3	0.001
6195	Stargazin-AP-2-AP-3a complex	3	0.001
6267	Ubiquitin E3 ligase (CUL3, KLHL3)	2	0.001
6423	SETDB1-DNMT3B complex	2	0.001
6559	RAB11B-SPG10-SPG33 complex	3	0.001
6725	ARP3-WHAMM complex	2	0.001
6853	COPRS-PRMT5 complex	2	0.001
7068	GNAI1-GNB3-GNG7 complex	3	0.001
7172	GNAS-L-GNB3-GNG7 complex	3	0.001
7204	GNAS-L-GNB1-GNG12 complex	3	0.001
7265	MLC1-Na,K-ATPase-Kir4.1-AQP4-TRPV4-syntrophin complex	6	0.001
7285	HEXIM1-DNA-PK-paraspeckle components-ribonucleoprotein complex	9	0.001
7485	HAS1-HAS2 complex	2	0.001
7522	Ubiquitin E3 ligase (CUL3, KLHL12, PEF1, PDCD6)	4	0.001
648	HDAC1-associated core complex cI	3	0.0009
702	ARD1-NATH complex	2	0.0009
862	DNMT1-EHMT2 complex	2	0.0009
1040	p33ING1b-PCNA complex	2	0.0009
1096	SNX complex (SNX1, SNX1a, SNX2, SNX4, PDGFRA)	4	0.0009
1490	DAXX-DNMT1-DMAP1 complex	3	0.0009
2112	CDC37-HSP90AA1-HSP90AB1-MAP3K11 complex	4	0.0009
2188	Ubiquitin E3 ligase (CDC34, NEDD8, BTRC, CUL1, SKP1A, RBX1)	5	0.0009
2204	MCM8-ORC2-CDC6 complex	3	0.0009
2377	ITGA2b-ITGB3-CD47-SRC complex	4	0.0009
2378	ITGA2b-ITGB3-TLN1 complex	3	0.0009
2758	TAK1 complex	3	0.0009
2944	Notch1-p56lck-PI3K complex	3	0.0009
2997	Ubiquitin E3 ligase (SMAD7-SMURF1) - TGF(beta)	4	0.0009
5162	ELK1-SRF-ELK3 complex	3	0.0009
5210	TANK-TRAF2-TRAF3 complex	3	0.0009
5260	TCF4-CTNNB1-SUMO1-EP300-HADAC6 complex	5	0.0009
5685	Membrane protein complex (VCP, UFD1L, SEC61B)	3	0.0009
5856	AK2-FADD-caspase-10 (AFAC10) complex	3	0.0009
6109	FHF complex	5	0.0009
6133	RFX5-RFXANK-RFXAP complex	3	0.0009
6185	SAPCD2-Galphai-LGN complex	3	0.0009
6403	MST1-SAV1 complex	2	0.0009
6431	ATL3-SPG31 complex	2	0.0009
6516	SLN-PLN-SERCA2A complex	3	0.0009
6594	CCP110-CEP290 complex	2	0.0009
6642	ODC-OAZ1-CCND1 complex	3	0.0009
6791	NHERF1-NPT2A-EZR complex	3	0.0009
6823	CP\u2013LF\u2013MPO complex	3	0.0009
6852	COPRS-PRMT5-RUNX1-CBFB complex	4	0.0009
6953	ARTN-GFRA3-RET comples	3	0.0009
7139	SEC23-SEC24 adaptor complex	2	0.0009
7268	HEPACAM-MLC1-Na,K-ATPase-Kir4.1-AQP4-TRPV4 complex	6	0.0009
7430	FLCN-FNIP2 complex	2	0.0009
7445	HOOK2-KCL3-LRGUK1-RIMBP3 complex	4	0.0009
672	BKCA-beta2AR complex	2	0.0008
930	SCRIB-GIT1-ARHGEF7 complex	3	0.0008
1162	Ubiquitin E3 ligase (DDB1, DDB2, CUL4A, CUL4B, RBX1)	5	0.0008
1211	Ubiquitin E3 ligase (AHR, ARNT, DDB1, TBL3, CUL4B, RBX1)	6	0.0008
1220	TRF2-Ku complex	3	0.0008
1488	DNMT1-RB1-HDAC1-E2F1 complex	4	0.0008
1812	AXIN-MEKK4-CCD1 complex	3	0.0008
1863	TSG101-VPS37B-VPS28 complex	3	0.0008
2266	PPP3CA-PPP3CA-RCAN1 complex	3	0.0008
2396	ITGA7-ITGB1-CD9 complex	3	0.0008
2437	ITGA6-ITGB1-CYR61 complex	3	0.0008
2695	ETS2-FOS-JUN complex	3	0.0008
2770	ITGA6-ITGB4-CD9 complex	3	0.0008
2844	Axin-p53-HIPK2 complex	3	0.0008
3263	HERP1/HEY2-NCOR-SIN3A complex	4	0.0008
3634	NR3C2-UBC9-SRC-1 complex	3	0.0008
4399	EIF3 complex (EIF3B, EIF3J, EIF3I)	3	0.0008
5261	TCF4-CTNNB1-EP300 complex	3	0.0008
5551	CDC2-CCNB1-PTCH1 complex	3	0.0008
6038	Dynein complex	4	0.0008
6039	Dynein-dynactin complex	5	0.0008
6052	BAG3-HSC70-HSPB8-CHIP complex	4	0.0008
6061	DISC1-ZNF365 complex	2	0.0008
6078	HSPA2-ACR-PDIA6 complex	3	0.0008
6118	Hook1-Vps39 complex	2	0.0008
6165	BBSome core complex	4	0.0008
6166	BBSome linker complex	3	0.0008
6219	DGKZ-RASGRP1-HRAS complex	3	0.0008
6226	Rab11a-FIP3-DLIC-1 complex	3	0.0008
6287	SLC2A1-DMTN-ADD2 complex	3	0.0008
6451	MAK-ACTR-AR complex	3	0.0008
6498	TOM7 120K intermediate assembly complex (TOM7, TOM22, TOM40), mitochondrial	3	0.0008
6621	NEK2A-SAV1-STK3 complex	3	0.0008
6646	SMAD2-SMAD4-WWTR1 complex	3	0.0008
6722	FILIP1-RhoD complex	2	0.0008
6778	SCRIB-GIT1-ARHGEF7-PAK1 complex	4	0.0008
6799	VEGFR2-S1PR1-ERK1/2-PKC-alpha complex	5	0.0008
6802	VEGFR2-S1PR5-ERK1/2-PKC-alpha complex	5	0.0008
6985	ProTalpha C5 complex	5	0.0008
7084	GNAI1-GNB4-GNG11 complex	3	0.0008
7109	IGF2R-PLAUR-PLAU complex	3	0.0008
7148	GNAS-L-GNB2-GNG2 complex	3	0.0008
7235	DISC1-DRD2 complex	2	0.0008
7275	BCL2-CISD2 complex	2	0.0008
7298	ACTB-ANP32A-C1QBP-PSMA1-PTMA-PSMA1 complex	6	0.0008
7374	BRD7-BAF60A-MEP50 complex	3	0.0008
7378	KHDC3L-NLRP5-OOEP-TLE6 complex	4	0.0008
7566	7SK RNP complex	4	0.0008
7577	APP-APBB1-KAT5 complex	3	0.0008
80	Ubiquitin E3 ligase (SKP1A, SKP2, CUL1, RBX1)	4	0.0007
243	RalBP1-CDC2-CCNB1 complex	3	0.0007
247	RalBP1-CCNB1-AP2A-NUMB-EPN1 complex	5	0.0007
280	HMGB1-HMGB2-HSC70-ERP60-GAPDH complex	5	0.0007
322	DNA-PK-Ku complex	3	0.0007
328	Ku antigen complex	2	0.0007
376	PCNA-MutS-alpha-MutL-alpha-DNA complex	5	0.0007
461	MPP4-MPP5-CRB1 complex	3	0.0007
706	SNARE complex (HGS, SNAP25, STX13)	3	0.0007
924	Toposome	7	0.0007
1067	CD8A-LCK complex	2	0.0007
1080	P-TEFb.2 complex	2	0.0007
1085	DNA repair complex NEIL2-PNK-Pol(beta)-LigIII(alpha)-XRCC1	5	0.0007
1160	ING1-p300-PCNA complex	3	0.0007
1224	Ubiquitin E3 ligase (BMI1, SPOP, CUL3)	3	0.0007
1255	Ubiquitin E3 ligase (SIAH1, SIP, SKP1A, TBL1X)	4	0.0007
1307	Multiprotein complex (mRNA turnover)	5	0.0007
2170	Ubiquitin E3 ligase (CDC34, CUL1, RBX1)	3	0.0007
2189	Ubiquitin E3 ligase (SMAD3, BTRC, CUL1, SKP1A, RBX1)	5	0.0007
2233	Replication-coupled CAF-1-MBD1-ETDB1 complex	3	0.0007
2376	ITGA2B-ITGB3-FN1-TGM2 complex	4	0.0007
2421	ITGA4-ITGB1-VCAM1 complex	3	0.0007
2872	ITGA2b-ITGB3-CD9-GP1b-CD47 complex	5	0.0007
2961	SLP-76-PLC-gamma-1-VAV complex, alpha-TCR stimulated	3	0.0007
2975	SMAD3-E2F4/5-p107-DP1 complex	5	0.0007
3080	ILF3-XPO5 complex	2	0.0007
3087	CCND1-CDK6 complex	2	0.0007
3166	AXIN1-APC-CTNNB1-GSK3B complex	4	0.0007
3204	SMAD2-SKI-NCOR complex	3	0.0007
3205	SMAD3-SKI-NCOR complex	3	0.0007
3233	SMAD2-SMAD4-FAST1-TGIF complex, TGF(beta) induced	4	0.0007
3234	SMAD2-SMAD4-FAST1-TGIF-HDAC1 complex, TGF(beta) induced	5	0.0007
5234	IKBKB-CDC37-KIAA1967-HSP90AB1-HSP90AA1 complex	5	0.0007
5441	NRG1-IKZF4 complex	2	0.0007
5816	Apoptosome-procaspase 9 complex	3	0.0007
6043	DISC-FEZ1-F-actin complex	3	0.0007
6083	CART complex	4	0.0007
6147	BAFL-BAF-LAP2beta complex	3	0.0007
6175	Caspase-10-SUMO-FADD/Drp1 complex	3	0.0007
6243	AJUBA-GFI1-HDAC2 complex	3	0.0007
6261	Histone-2-Histone-4-ASF1-MCM2 complex	4	0.0007
6266	Ubiquitin E3 ligase (CUL3, KLHL3, WNK4)	3	0.0007
6353	beta-Catenin destruction complex	4	0.0007
6392	KCTD8-GNB1-GNG2 complex	3	0.0007
6507	SERCA-PLN complex	2	0.0007
6569	SPG4-SPG33 complex	2	0.0007
6675	PI4K2A-PRDX1 complex	2	0.0007
6718	CALM1-KCNQ4(splice variant 1) complex	3	0.0007
6801	VEGFR2-S1PR3-ERK1/2-PKC-alpha complex	5	0.0007
6846	DBC1-SIRT1 complex	2	0.0007
6875	CRBN-DDB1-CUL4A-RBX1 E3 ubiquitin ligase	4	0.0007
6942	FZD5-LGR5-LRP6 complex	3	0.0007
6989	ProTalpha C9 complex	2	0.0007
7014	GNAI1-GNGT1-GNB1 complex	3	0.0007
7092	GNAI1-GNB1-GNG13 complex	3	0.0007
7274	ARNTL-EPAS1 complex	2	0.0007
7316	NFKB1-STAT3 complex	2	0.0007
7324	HINT1-TIP60 complex	2	0.0007
7331	RAC1-RHOA-VANGL2 complex	3	0.0007
7406	AKT1-APPL1-HDAC3 complex, induced by IGF-1	3	0.0007
7534	CTNNB1-EPCAM-FHL2-LEF1 complex	4	0.0007
55	HDAC4-ERK1 complex	2	0.0006
143	APP-APBB1-LRP1 complex	3	0.0006
311	Cell cycle kinase complex CDK2	4	0.0006
415	EXO1-MLH1-PMS2 complex	3	0.0006
436	BASC (Ab C-20) complex (BRCA1-associated genome surveillance complex)	3	0.0006
550	NOS3-CAV1-NOSTRIN complex	3	0.0006
720	PU.1-SIN3A-HDAC complex	3	0.0006
753	UTM-SGCE-DAG1-CAV1-NOS3 complex	5	0.0006
786	MR-UBC9-SRC1 complex	3	0.0006
812	Upf complex (UPF1, UPF2, UPF3a)	3	0.0006
848	RICH1/AMOT polarity complex, Flag-Amot precipitated	8	0.0006
1052	Ubiquitin E3 ligase (FBXW11, SKP1A, CUL1, RBX1)	4	0.0006
1086	DNA repair complex NEIL1-PNK-Pol(beta)-LigIII(alpha)-XRCC1	5	0.0006
1091	SNX complex (SNX1, SNX1a, SNX2, SNX4, LEPR)	4	0.0006
1095	SNX complex (SNX1, SNX1a, SNX2, SNX4, EGFR)	4	0.0006
1133	ATR-HDAC2 complex	2	0.0006
1137	SNARE complex (VAMP2, SNAP25, STX1a, CPLX1, CPLX3)	5	0.0006
1169	SNARE complex (STX4, VAMP8, VAMP3, SNAP23)	4	0.0006
1202	TRF1 telomere length regulation complex	3	0.0006
1243	Ubiquitin E3 ligase (SPOP, DAXX, CUL3)	3	0.0006
1386	TTP-AGO4 complex	2	0.0006
1571	Vigilin-DNA-PK-Ku antigen complex	4	0.0006
1633	CyclinD1-CDK4-CDK6 complex	3	0.0006
1783	Ubiquitin E3 ligase (SMAD7, SMURF1) - TGFBR1	3	0.0006
1810	ITGA4-PXN-GIT1 complex	3	0.0006
1831	PIAS3-SMAD3-P300 complex	3	0.0006
2020	IL12B-IL12RB1-IL12RB2 complex	3	0.0006
2226	MutS-alpha-PK-zeta complex	3	0.0006
2321	ITGA6-ITGB4-FYN complex	3	0.0006
2353	ITGAV-ITGB6-TGFB3 complex	3	0.0006
2413	ITGA6-ITGB1 complex	2	0.0006
2453	Multiprotein complex (monoubiquitination)	4	0.0006
2456	MET-CIN85-SH3GL3-CBL complex, HGF stimulated	4	0.0006
2537	PKC-alpha-PLD1-PLC-gamma-2 signaling complex, lacritin stimulated	3	0.0006
2602	P-TEFb-7SKRNA-HEXIM1 complex	3	0.0006
2604	P-TEFb-SKP2 complex	3	0.0006
2605	CCNT1- CDK9-GRN complex	3	0.0006
2678	FOXO3-TP53 complex, oxidative stress stimulated	2	0.0006
2704	Ectodermin-SMAD4 complex	2	0.0006
2752	CARMA1-BCL10-MALT1 complex	3	0.0006
2937	PTF1-bHLH complex	2	0.0006
2998	Axin-PP2A A-PP2A C-GSK3-beta-beta-catenin complex	4	0.0006
3008	60S APC containing complex	4	0.0006
3043	BMP2-BRIA complex	3	0.0006
3262	SCAMP1-SCAMP2-SCAMP3 complex	3	0.0006
5165	AP1G1-PACS1-FURIN complex	3	0.0006
5179	NCOA6-DNA-PK-Ku-PARP1 complex	5	0.0006
5220	CHUK-IQGAP2-AKAP8L-RELA-TNIP2 complex	5	0.0006
5228	REL-MAP3K8-RELA-TNIP2-PAPOLA complex	5	0.0006
5235	WRN-Ku70-Ku80-PARP1 complex	4	0.0006
5284	RNA endonuclease (SEN2deltaEx8, SEN54, CLP1)	3	0.0006
5385	GAIT complex	4	0.0006
5408	Neurotrophin-3-p75 complex	2	0.0006
5716	NOS3-HSP90 complex, VEGF induced	2	0.0006
6117	Hook1-Vps18 complex	2	0.0006
6307	RAB27A-SLP3-KLC1 transport complex	3	0.0006
6437	GABBR1-GABBR2 complex	2	0.0006
6489	CUL4A-DDB1-WDR5 complex	3	0.0006
6644	CCDC22-COMMD1-CUL2 complex	3	0.0006
6681	DVL2-INVS-NPHP4-RPGRIP1L complex	4	0.0006
6777	SCRIB-NOS1AP-VANGL1 complex	3	0.0006
6800	VEGFR2-S1PR2-ERK1/2-PKC-alpha complex	5	0.0006
6890	Phosphatidylinositol 4-kinase complex	4	0.0006
6932	AJUBA-PRMT5-SNAI1 complex	3	0.0006
6933	PRKCZ-SQSTM-TRAF6 complex	3	0.0006
6940	LRP6-PTH-PTH1R complex	3	0.0006
6956	REP-RGGT-Rab complex	3	0.0006
7015	GNAI1-GNB2-GNGT1 complex	3	0.0006
7063	C9orf72-SMCR8-WDR41 complex	3	0.0006
7083	GNAI1-GNB3-GNG11 complex	3	0.0006
7106	PRRX2-UCHL1 complex	2	0.0006
7188	GNAS-L-GNB2-GNG10 complex	3	0.0006
7317	RELA-STAT3 complex	2	0.0006
7320	CLEC4E-MS4A2 complex	2	0.0006
7381	DCS complex	4	0.0006
7424	ISLR2-ROCK1 complex	2	0.0006
7425	KIAA1468-OSBP-RAB11A complex	3	0.0006
7517	Ubiquitin E3 ligase (CUL3, KLHL7, RBX1)	3	0.0006
81	Ubiquitin E3 ligase (SKP1A, FBXW8, CUL7, RBX1)	4	0.0005
95	Ku antigen-NARG1 complex	3	0.0005
226	Ubiquitin E3 ligase (SKP1A, SKP2, CUL1)	3	0.0005
242	BRCA1-BACH1 complex	2	0.0005
286	PCNA-MSH2-MSH6 complex	3	0.0005
290	MSH2-MLH1-PMS2-PCNA DNA-repair initiation complex	4	0.0005
313	Cell cycle kinase complex CDK5	5	0.0005
343	Sarcoglycan-sarcospan complex SG-SPN	5	0.0005
518	AKAP250-PKA-PDE4D complex	3	0.0005
520	KCNQ1 macromolecular complex	5	0.0005
575	ABIN2-NFKB1-MAP3K8 complex	3	0.0005
747	NCOR-SIN3-HDAC1 complex	3	0.0005
1054	ESR1-RELA-BCL3-NCOA3 complex	4	0.0005
1070	SNX complex (SNX1, SNX1a, SNX2, SNX4)	3	0.0005
1090	APLG1-Rababtin5 complex	2	0.0005
1093	SNX complex (SNX1, SNX1a, SNX2, SNX4, INSR)	4	0.0005
1123	WNK1-SPAK complex	2	0.0005
1148	snRNP-free U1A (SF-A) complex	4	0.0005
1175	TRRAP-BAF53-HAT complex	2	0.0005
1250	RB-E2F1 complex	2	0.0005
1260	Neddylin ligase (FBXO11, SKP1, CUL1, RBX1)	4	0.0005
1491	RGS6-DNMT1-DMAP1 complex	3	0.0005
1612	GNAS-GNB1-GNG2 complex	3	0.0005
1760	TOP1-PSF-P54 complex	3	0.0005
1826	SMAD3-HEF1-APC10-CDH1 complex	4	0.0005
2019	IL12A-IL12B-IL12RB1 complex	3	0.0005
2124	IKK-alpha--ER-alpha-AIB1 complex	3	0.0005
2129	DNAJB2-HSPA8-PSMA3 complex	3	0.0005
2320	ITGA6-ITGB4-CD151 complex	3	0.0005
2370	ITGA2B-ITGB3-CD9 complex	3	0.0005
2381	ITGA2B-ITGB3 complex	2	0.0005
2382	ITGA2B-ITGB3-F11R complex	3	0.0005
2384	ITGA5-ITGB1-ADAM15 complex	3	0.0005
2385	ITGA5-ITGB4 complex	2	0.0005
2510	ZAP70-CRKL-WIPF1-WAS complex	4	0.0005
2581	RasGAP-AURKA-survivin complex	3	0.0005
2625	CDK8-MED6-PARP1 complex	3	0.0005
2753	FYB-CARMA1-BCL-10-MALT1 complex	4	0.0005
2763	MBD1-Suv39h1-HP1 complex	3	0.0005
2773	Ubiquitin E3 ligase (CRY2, SKP1A, CUL1, FBXL3)	4	0.0005
2775	MDC1-p53BP1-SMC1 complex	3	0.0005
2850	ITGA5-ITGB1-FN-1-NOV complex	4	0.0005
2853	ITGA5-ITGB1-CAL4A3 complex	3	0.0005
2911	SMRT-SKIP-CBF1 complex	3	0.0005
2955	LCK-SLP76-PLC-gamma-1-LAT complex, pervanadate-activated	4	0.0005
3102	DHX9-ADAR-vigilin-DNA-PK-Ku antigen complex	6	0.0005
3111	ITGA9-ITGB1-SPP1 complex	3	0.0005
3160	RIAM-VASP complex	2	0.0005
3213	ULBP1-KLRK1-HCST complex	3	0.0005
3972	Ubiquitin E3 ligase (SMURF2, SMAD3) - SnoN complex, TGF(beta)-dependent	3	0.0005
4082	XRCC6-XRCC5-WRN complex	3	0.0005
4977	gp78-VCP-DERL1 complex	3	0.0005
4997	VCP-VIMP-DERL1 complex	3	0.0005
4998	VCP-VIMP-DERL2 complex	3	0.0005
5144	E2F1-p107-cyclinA complex	3	0.0005
5285	TNF-alpha/NF-kappa B signaling complex 9	5	0.0005
5293	ETS2-SMARCA4-INI1 complex	3	0.0005
5318	DDEF1-CTTN-PXN complex	3	0.0005
5391	SERPINA1-CTSG complex	2	0.0005
5401	PLEKHM2-KIF5B complex	2	0.0005
5466	IKB(beta)-RELA-cREL complex	3	0.0005
5659	SEMA3C-PlexinD1-Nrp1 complex	3	0.0005
5661	PlexinC1-SEMA7A complex	2	0.0005
5718	NOS3-HSP90-AKT complex, VEGF induced	3	0.0005
5736	Pre-initiation complex (PIC)	3	0.0005
5772	ZO1-(beta)cadherin-(VE)cadherin-VEGFR2 complex	4	0.0005
6037	CHIP-HSC70-TAU-UBCH5B complex	4	0.0005
6103	proMBP-angiotensinogen complex	2	0.0005
6141	Importin alpha-CAS-RanGTP complex	3	0.0005
6220	HDAC10-PAX3-KAP1 complex	3	0.0005
6248	FBXW7-CSF3R-GSK3B complex	3	0.0005
6291	Ubiquitin E3 ligase (DDIT4, DDB1, BTRC, CUL4A)	4	0.0005
6317	NLRP1 inflammasome	4	0.0005
6323	NLRP3 inflammasome	4	0.0005
6324	NLRP2 inflammasome	4	0.0005
6381	NPHP1-NPHP4-BCAR1 complex	3	0.0005
6415	pallidin-Cappuccino-BLOS1 complex	3	0.0005
6422	SETDB1-DNMT3A complex	2	0.0005
6447	TIM23-TOM22-TIM50-HSD3B2 complex	4	0.0005
6473	mitochondrial calcium uniporter complex	5	0.0005
6502	Estrogen receptor complex (ESR1, EP300, NCOA1)	3	0.0005
6503	SOS1-ABI1-EPS8L2 complex	3	0.0005
6563	SPG33-SURF4 complex	2	0.0005
6636	USP12-UAF1 complex	2	0.0005
6704	KCNQ1-KCNE2 complex	2	0.0005
6741	INPP5E-PDE6D-RPGR complex	3	0.0005
6787	NHE3-NHERF2-ACTN4, Ca(2+) induced	3	0.0005
6806	IGF1R-CXCR4-GNAI2-GNB1 complex	4	0.0005
6820	APOL1 complex B (APOL1, APOA1, HPR, FN1, IGHM)	5	0.0005
6904	Ubiquitin E3 ligase (CUL1, FBXO44, RBX1, SKP1)	4	0.0005
6930	PRKCZ-VAMP2-WDFY2 complex	3	0.0005
6937	ARHGEF2-MAPK1-MAPK3-PXN complex	4	0.0005
6960	BICD2-dynein-dynactin complex	3	0.0005
6997	ADIPOQ-PLOD3-GLT25D1 complex	3	0.0005
7040	PDZK1-PLCB3-SSTR5 complex	3	0.0005
7081	GNAI1-GNB1-GNG11 complex	3	0.0005
7085	GNAI1-GNB5-GNG11 complex	3	0.0005
7088	GNAI1-GNB3-GNG12 complex	3	0.0005
7089	GNAI1-GNB4-GNG12 complex	3	0.0005
7090	GNAI1-GNB5-GNG12 complex	3	0.0005
7147	GNAS-L-GNB1-GNG2 complex	3	0.0005
7149	GNAS-L-GNB3-GNG2 complex	3	0.0005
7151	GNAS-L-GNB4-GNG2 complex	3	0.0005
7161	GNAS-L-GNB2-GNG4 complex	3	0.0005
7234	DLGAP1-DLG4-DYNLL2 complex	3	0.0005
7256	ABCB1-PPP2R3C-TFPI2 complex	3	0.0005
7364	EYA1-SIX2 complex	2	0.0005
7375	BRD7-EZH2-SUZ12 complex	3	0.0005
7418	HK1-VDAC1 complex	2	0.0005
7427	ATF2-HK1-VDAC1 complex	3	0.0005
7437	KAT2B-KIF11-MYSM1 complex	3	0.0005
7483	ARF1-ARL1-PKD2-ARFIP2 complex	4	0.0005
7523	Ubiquitin E3 ligase (CUL3, KLHL9, KLHL13, RBX1)	4	0.0005
7525	Ubiquitin E3 ligase (CUL3, KLHL24, RBX1)	3	0.0005
7543	KPNB1-SMN-SPN complex	4	0.0005
13	MUS81-CDS1 complex	2	0.0004
117	GPR56-CD81-Galpha(q/11)-Gbeta complex	5	0.0004
557	TRP1-G alpha-11-IP3R3-CAV1 signaling complex	4	0.0004
682	C-CFTR-NHERF-ezrin complex	3	0.0004
684	PAX9-MSX1 complex	2	0.0004
729	Ubiquitin E3 ligase (FBXO31, SKP1A, CUL1, RBX1)	4	0.0004
790	DDB complex	2	0.0004
793	SNARE complex (VAMP2, SNAP25, STX1a, CPLX1)	4	0.0004
828	TRPC1-STIM1-ORAI1 complex	3	0.0004
845	PCI-PSA-SCG2 complex	3	0.0004
875	SNARE complex (VAMP3, VAMP4, STX16)	3	0.0004
903	RET-Rai complex	2	0.0004
904	SHC3-GAB1 complex	2	0.0004
1131	RFC2-RIalpha complex	2	0.0004
1159	p33ING1b-HDAC1 complex	2	0.0004
1192	ESCRT-I complex	3	0.0004
1232	REST-CoREST-mSIN3A complex	3	0.0004
1248	Apoptosome	2	0.0004
1288	DCS complex (PTBP1, PTBP2, HNRPH1, HNRPF)	4	0.0004
1458	SNF2h-HDAC12 complex	2	0.0004
1617	G protein complex (CACNA1A, GNB1, GNG2)	3	0.0004
1700	ABL2-HRAS-RIN1 complex	3	0.0004
1777	Ubiquitin E3 ligase (SMURF2, SMAD7) - TGF(beta)	4	0.0004
1851	BUB1-BUB3 complex	2	0.0004
1970	BMP4-TWSG1 complex	2	0.0004
2021	IL12A-IL12B-IL12RB2 complex	3	0.0004
2171	Ubiquitin E3 ligase (CHEK1, CUL4A)	2	0.0004
2191	Ubiquitin E3 ligase (FBXO18, SKP1A, CUL1, RBX1)	4	0.0004
2192	Ubiquitin E3 ligase (NIPA, SKP1A, CUL1, RBX1)	4	0.0004
2272	PICK1-GRIP1-GLUR2 complex	3	0.0004
2348	ITGAV-ITGB5-CYR61 complex	3	0.0004
2379	ITGA2B-ITGB3-CIB1 complex	3	0.0004
2383	ITGA5-ITGB1-FN1-TGM2 complex	4	0.0004
2397	ITGA7-ITGB1-ITGB1BP3 complex	3	0.0004
2401	ITGA3-ITGB1-THBS1 complex	3	0.0004
2416	ITGB1-RAP1A-PKD1 complex	3	0.0004
2447	ITGA9-ITGB1-ADAM12 complex	3	0.0004
2536	PLC-gamma-2-SLP-76-Lyn-Grb2 complex	4	0.0004
2547	PLC-gamma-1-SLP-76-SOS1-LAT complex	4	0.0004
2590	FOXO1-FHL2-SIRT1 complex	3	0.0004
2649	MYC-DNMT3A-ZBTB17 complex	3	0.0004
2724	Ubiquitin E3 ligase (NFKBIA, BTRC, CUL1, SKP1A)	4	0.0004
2725	Ubiquitin E3 ligase (NFKBIA, FBXW11, CUL1, SKP1A)	4	0.0004
2772	Ubiquitin E3 ligase (CRY1, SKP1A, CUL1, FBXL3)	4	0.0004
2788	BRCA1 B complex	3	0.0004
2881	Ubiquitin E3 ligase (BTRC, CUL1, RBX1, SKP1)	4	0.0004
2909	PLC-gamma-2-Syk-LAT-FcR-gamma complex	4	0.0004
2918	Ku antigen-YY1-alphaMyHC promoter complex	3	0.0004
2957	LAT-GRB2 complex, Fyn-mLck(KA) or Syk kinase activated	2	0.0004
3028	TGF-beta receptor II-TGF-beta receptor I-TGF-beta3 complex	3	0.0004
3046	hs4 enhancer complex (slow migrating complex)	2	0.0004
3059	ITGA11-ITGB1-COL1A1 complex	3	0.0004
3120	OCT1-OBF1-DNA-TLE1 complex	3	0.0004
3127	TLE-Histone H3 complex	2	0.0004
3138	POSH-AKT2 complex	2	0.0004
3150	NK-3-Groucho complex	2	0.0004
3164	HESX1-TLE1 complex	2	0.0004
3207	LIN2-LIN7-SAP97-MINT1 complex	4	0.0004
3269	RB1-HDAC1-BRG1 complex	3	0.0004
3677	RIN1-STAM2-HRS complex	3	0.0004
3750	CREBBP-SMAD3 hexameric complex	2	0.0004
4072	Ubiquitin E3 ligase (CUL1, RBX1, SKP1)	3	0.0004
4158	HSP90-FKBP38-CAM-Ca(2+) complex	4	0.0004
5176	MGC1-DNA-PKcs-Ku complex	4	0.0004
5319	CDH1-CKS1B complex	2	0.0004
5363	Actin-ribonucleoprotein complex (POLR2A, GTF2F1, HNRNPU)	3	0.0004
5388	SERPINA1-ELA2 complex	2	0.0004
5420	HTR1A-EDG3 complex	2	0.0004
5714	NOS3-CAV1 complex	2	0.0004
5849	HSP90-CDC37-LRRK2 complex	3	0.0004
5922	RAF1-RAS complex, EGF induced	2	0.0004
5928	CNK1-SRC-RAF1 complex	3	0.0004
6068	ESR1-CEBPB complex	2	0.0004
6121	Hook2-Vps41 complex	2	0.0004
6123	Hook3-Vps41 complex	2	0.0004
6168	Exocyst EXOC5-EXOC6 subcomplex	2	0.0004
6170	Angiogenin-PRI complex	2	0.0004
6176	CDCP1-Src-EGFR complex	3	0.0004
6186	ArPIKfyve-Sac3-Sph1 complex	3	0.0004
6192	CHDH-SQSTM1-MAP1LC3 complex	3	0.0004
6233	Ubiquitin E3 ligase (CUL3, KLHL3, WNK1)	3	0.0004
6257	ANKS6-NEK8-INVS-NPHP3 complex	4	0.0004
6269	DLL1-CTNNB1-CDH2 complex	3	0.0004
6290	Ubiquitin E3 ligase (DDB1, DYRK2, EDD, VPRBP)	4	0.0004
6310	DEAF1- complex	3	0.0004
6313	AATF-NGDN-NOL10 complex	3	0.0004
6314	MSP58-RINT1 complex	2	0.0004
6321	DLG4-DLGAP1-SHANK3 complex	3	0.0004
6337	Amot-cadherin-11-beta-catenin-p120 complex	4	0.0004
6417	Fibrinogen complex	3	0.0004
6440	CHRNA2-CHRNB4 complex	2	0.0004
6445	TIM50-TIM23 complex, mitochondrial	2	0.0004
6477	ZEB2-KDM1A complex	2	0.0004
6486	CUL4A-DDB1-DTL complex	3	0.0004
6488	CUL4A-DDB1-EED complex	3	0.0004
6499	SOS1-ABI1-EPS8 complex	3	0.0004
6504	SOS1-ABI1-EPS8L3 complex	3	0.0004
6509	pERK-vimentin-KPNA2 complex	3	0.0004
6510	ILK-SERCA2A-PLN complex	3	0.0004
6566	SPG33-VAPB complex	2	0.0004
6568	3M core complex	3	0.0004
6590	FOXO3-CBP complex	2	0.0004
6592	c-Abl-CAS-Abi1 complex	3	0.0004
6601	BBS1-BBS4-BBS5-PKD1-TTC8 complex	5	0.0004
6603	ANKRA2-CCDC8-OBSL1-CUL7 complex	4	0.0004
6609	ATL2-SPG33 complex	2	0.0004
6653	EP300-KAT2B-TBX5-WWTR1 complex	4	0.0004
6740	AURKA-INPP5E complex	2	0.0004
6793	PDZK1-NHERF1-EZR complex	3	0.0004
6842	EphA1 receptor signaling complex	4	0.0004
6847	DBIRD complex	2	0.0004
6901	Ubiquitin E3 ligase (CUL1, FBXO6, RBX1, SKP1)	4	0.0004
6902	Ubiquitin E3 ligase (CUL1, FBXO17, RBX1, SKP1)	4	0.0004
6903	Ubiquitin E3 ligase (CUL1, FBXO27, RBX1, SKP1)	4	0.0004
6984	ProTalpha C2 complex	4	0.0004
7004	HTT-DISC1-PDE4B complex	3	0.0004
7016	GNAI1-GNB3-GNGT1 complex	3	0.0004
7017	GNAI1-GNB4-GNGT1 complex	3	0.0004
7018	GNAI1-GNB5-GNGT1 complex	3	0.0004
7032	GNAI1-GNB2-GNG4 complex	3	0.0004
7038	BVR-PKCD-ERK2 complex	3	0.0004
7043	PDZK1-PLCB3- SSTR3 complex	3	0.0004
7057	Propionyl-CoA carboxylase	2	0.0004
7058	KRIT1-HEG1-RAP1B complex	3	0.0004
7060	GNAI1-GNB4-GNG5 complex	3	0.0004
7064	C9orf72-SMCR8 complex	2	0.0004
7094	GNAI1-GNB3-GNG13 complex	3	0.0004
7095	GNAI1-GNB4-GNG13 complex	3	0.0004
7096	GNAI1-GNB5-GNG13 complex	3	0.0004
7097	GNAS-L-GNB1-GNG1 complex	3	0.0004
7112	PLAUR-PLAU complex	2	0.0004
7136	VCP-SELK-DERL1 complex	3	0.0004
7143	GNAS-L-GNB2-GNG1 complex	3	0.0004
7160	GNAS-L-GNB1-GNG4 complex	3	0.0004
7170	GNAS-L-GNB1-GNG7 complex	3	0.0004
7171	GNAS-L-GNB2-GNG7 complex	3	0.0004
7187	GNAS-L-GNB1-GNG10 complex	3	0.0004
7193	GNAS-L-GNB4-GNG10 complex	3	0.0004
7217	Dysbindin 1-A-DNA-PK-complex	4	0.0004
7240	CHRNA7-GRIN2A complex	2	0.0004
7286	AIP4-DTX3L complex	2	0.0004
7289	ANGPTL4-LRP6-SDC2 complex	3	0.0004
7337	AUF1(p45)-ZFP36 complex	2	0.0004
7344	NLGN1-NRXN1 complex	2	0.0004
7407	TOP3B-c complex	2	0.0004
7417	CFTR-GOPC-STX6 complex	3	0.0004
7422	PPP1R13L-CEP55 complex	2	0.0004
7444	HOOK2-PAR3-Par6alpha-PKCiota complex	4	0.0004
7504	CD44-ERK1-ERK2-RHAMM complex	4	0.0004
7507	Potassium channel complex (KCNB1, KCNE1)	2	0.0004
7524	Ubiquitin E3 ligase (CUL3, KLHL20, RBX1)	3	0.0004
7535	CD44-LRP1 complex	2	0.0004
227	Ubiquitin E3 ligase (SKP1A, BTRC, CUL1)	3	0.0003
285	PCNA-MLH1-PMS1 complex	3	0.0003
390	Ubiquitin E3 ligase (SKP1A, FBXW2, CUL1)	3	0.0003
424	EXO1-MLH1-PCNA complex	3	0.0003
519	AMY-1-S-AKAP84-RII-beta complex	3	0.0003
522	Polycystin-1-E-cadherin-beta-catenin-Flotillin-2 complex	4	0.0003
536	TRPC1-TRPC3-TRPC7 complex	3	0.0003
541	IGF1-IGFBP3-ALS complex	3	0.0003
553	RHOA-IP3R-TRPC1 complex	3	0.0003
668	BKCA-beta2AR-AKAP79 signaling complex	3	0.0003
705	SNARE complex (RINT1, ZW10, p31)	3	0.0003
730	SNARE complex (STX4, SNAP23, VAMP1)	3	0.0003
756	Prune-Gelsolin complex	2	0.0003
794	SNARE complex (VAMP2, SNAP25, STX1a, CPLX2)	4	0.0003
813	Upf complex (UPF1, UPF2, UPF3b)	3	0.0003
825	JBP1-pICln complex	3	0.0003
827	TROY-NGR-LINGO1 complex	3	0.0003
915	SNARE complex (SNAP23, STX1A)	2	0.0003
1039	PCNA-PAF complex	2	0.0003
1062	BAR-BCL2-CASP8 complex	3	0.0003
1083	P-TEFb.4 complex	2	0.0003
1297	MKK4-ARRB2-ASK1 complex	3	0.0003
1473	E2F5-RB2-DP1 complex	3	0.0003
1519	IL6ST-PRKCD-STAT3 complex	3	0.0003
1520	STAT3-NLK-MAP3K7 complex	3	0.0003
1521	p300-SMAD1-STAT3 complex	3	0.0003
1557	NMI-POLR1B-RRN3 complex	3	0.0003
1772	MICB-KLRK1-HCST complex	3	0.0003
1773	ULBP3-KLRK1-HCST complex	3	0.0003
1774	MICA-KLRK1-HCST complex	3	0.0003
1775	ULBP2-KLRK1-HCST complex	3	0.0003
1787	Nogo-potassium channel complex	4	0.0003
1794	SORT1-NGFR complex	2	0.0003
1834	ITGAE-ITGB7-CDH1 complex	3	0.0003
1844	APC-IQGAP1 complex	2	0.0003
2073	TNFRSF11A-TRAF6-SRC complex	3	0.0003
2143	MAP2K5-PRKCI-SQSTM1 complex	3	0.0003
2346	ITGAV-ITGB5-ADAM9 complex	3	0.0003
2351	ITGB6-FYN-FN1 complex	3	0.0003
2390	CD98-LAT2-ITGB1 complex	3	0.0003
2422	ITGA4-ITGB1-JAM2 complex	3	0.0003
2424	ITGA4-ITGB1-CD63 complex	3	0.0003
2426	ITGA4-ITGB1-THBS1 complex	3	0.0003
2430	ITGA2-ITGB1-CHAD complex	3	0.0003
2434	ITGA1-ITGB1-COL6A3 complex	3	0.0003
2435	ITGA1-ITGB1-PTPN2 complex	3	0.0003
2445	ITGA9-ITGB1-ADAM15 complex	3	0.0003
2454	CIN85-CBL-SH3GL2-EGFR complex, EGF stimulated	4	0.0003
2487	GIPC1-NTRK1-RGS19 complex	3	0.0003
2534	Cbl-SLP-76-Grb2 complex, Fc receptor gamma-R1 stimulated	3	0.0003
2563	FGFR2-c-Cbl-Lyn-Fyn complex	4	0.0003
2565	CD20-LCK-LYN-FYN-p75/80 complex, (Raji human B cell line)	4	0.0003
2693	NFAT-JUN-FOS DNA-protein complex	3	0.0003
2694	ERG-JUN-FOS DNA-protein complex	3	0.0003
2813	BRCA1-SMAD3 complex	2	0.0003
2842	DAXX-Axin-p53-HIPK2 complex	4	0.0003
2880	Ubiquitin E3 ligase (FBXW11, SKP1, CUL1)	3	0.0003
2885	ITGAV-ITGB1-SPP1 complex	3	0.0003
2959	SMAD1-OAZ-HsN3 complex	3	0.0003
2972	ITGA9-ITGB1-VEGFA complex	3	0.0003
2989	ITGA9-ITGB1-ADAM8 complex	3	0.0003
2992	Ubiquitin E3 ligase (SMAD7, SMURF2)	2	0.0003
3012	APC-IQGAP1-Cdc42 complex	3	0.0003
3051	MAD-MAX complex	2	0.0003
3057	ITGA10-ITGB1 complex	2	0.0003
3110	ITGAV-P2RY2-GNA12 complex	3	0.0003
3115	ITGA2B-ITGB3-ICAM4 complex	3	0.0003
3151	Sulphiredoxin-peroxiredoxin complex	2	0.0003
3153	GNAQ-GEFT-RHOA complex	3	0.0003
3156	CBF1-HDAC1-SMRT complex	3	0.0003
3170	Daxx-Axin-p53 complex	3	0.0003
3199	SKI-SMAD3 complex	2	0.0003
3678	RIN1-STAM2-EGFR complex, EGF stimulated	3	0.0003
3749	CREBBP-SMAD2 hexameric complex	2	0.0003
3853	Rb-HDAC1 complex	2	0.0003
3917	Ternary complex (GATA4, SRF, MYOCD)	3	0.0003
3941	RAB11FIP1-RAB11A complex	2	0.0003
4976	SVIP-VCP-DERL1 complex	3	0.0003
5107	p34(SEI-1)-CDK4-CyclinD2 complex	3	0.0003
5215	CS-MAP3K7IP1-MAP3K7IP2 complex	3	0.0003
5262	TCF4-CTNNB1 complex	2	0.0003
5274	Cell-cell junction complex (ARHGAP10-CTNNA1)	2	0.0003
5331	YY1-MDM2-p53 complex	3	0.0003
5373	Chromatin remodeling complex (TACC2, TACC3, PCAF)	3	0.0003
5423	HSP70-BAG5-PARK2 complex	4	0.0003
5446	EPO-EPOR complex	2	0.0003
5465	IKB(epsilon)-RELA-cREL complex	3	0.0003
5534	PLCB1-PARD3-PARD6A complex	3	0.0003
5646	FARP2-NRP1-PlexinA1 complex	3	0.0003
5648	FARP2-NRP1-PlexinA3 complex	3	0.0003
5655	Ternary complex (LRRC7, CAMK2a, ACTN4)	3	0.0003
5656	CEBPE-E2F1-RB1 complex	3	0.0003
5732	NRP2-VEGFC complex	2	0.0003
5740	NRP2-VEGFR3 complex	2	0.0003
5755	SUMO1-SUA1-UBA2 complex	3	0.0003
5811	p53-BCL2 complex	2	0.0003
5862	CAV1-VDAC1-ESR1 complex	3	0.0003
5873	RAF1-MAP2K1-YWHAE complex	3	0.0003
5920	KSR1-RAF1-MEK complex	3	0.0003
6036	PARK2-EPS15-EGFR complex	3	0.0003
6067	ESR1-SP1 complex	2	0.0003
6107	proMBP-angiotensinogen-c3dg complex	3	0.0003
6122	Hook3-Vps16 complex	2	0.0003
6154	PRKAA1-PRKAB2-PRKAG1 complex	3	0.0003
6155	PRKAA2-PRKAB2-PRKAG1 complex	3	0.0003
6188	STIP-USP7-p53 complex	3	0.0003
6198	Stargazin-Glu2A-mu2 complex	3	0.0003
6203	TFAP2C-Myc-KDM5B complex	3	0.0003
6211	RSG20-MT1-MT2 complex	3	0.0003
6213	DOCK8-WIP-WASp complex	3	0.0003
6235	c-Fos-c-Jun-SAF-1 complex	3	0.0003
6246	BBS4 centriolar satellite complex	3	0.0003
6251	Shc-ERalpha-IGF-1R complex	3	0.0003
6264	DLG5-SORBS3-CTNNB1 complex	3	0.0003
6282	G alpha-13-Hax-1-cortactin-Rac complex	4	0.0003
6294	DDR1-PRKCZ-WWC1 complex	3	0.0003
6333	Nav1.2-beta2 complex	2	0.0003
6363	mGluR2-mGluR4 complex	2	0.0003
6370	mGluR3-mGluR7 complex	2	0.0003
6391	KCTD12-GNB1-GNG2 complex	3	0.0003
6429	SPG3A-SPG4-SPG31 complex	3	0.0003
6492	CUL4A-DDB1-WDR5B complex	3	0.0003
6494	CUL4A-DDB1-WDR61 complex	3	0.0003
6501	SOS1-ABI1-EPS8L1 complex	3	0.0003
6517	SERCA2a-alphaKAP-CaM-CaMKII complex	5	0.0003
6525	SPG3A-SPG33 complex	2	0.0003
6527	FLRT3-LPHN3-UNC5B complex	3	0.0003
6536	REEP5-SPG33 complex	2	0.0003
6538	SPG33-VAPA complex	2	0.0003
6550	CUL4B-DDB1-TLE1 complex	3	0.0003
6587	CAP-cbl-flotilin complex	3	0.0003
6615	SPG4-SPG12 complex	2	0.0003
6616	CADM1-4.1B-MPP3 complex	3	0.0003
6619	MGAT1-NGT complex	2	0.0003
6651	WWTR1-YAP1 complex	2	0.0003
6682	MKS1-TMEM67 complex	2	0.0003
6689	DTNBP1-TRIM32 complex	2	0.0003
6701	DVL1-PIP5K1B-PI4K2A complex	3	0.0003
6706	CAPN1-HSP90AB1 complex	2	0.0003
6734	9b-1b-1 complex	3	0.0003
6744	AHI1-HAP1 complex	2	0.0003
6782	mitochondrial permeability transition pore (PTP) complex (PPIF-SPG7-VDAC1)	3	0.0003
6789	PTEN-NHERF1-EGFR complex	3	0.0003
6798	S1PR1-c-Met-ITGB4 complex, HGF- or S1P-induced	3	0.0003
6807	ADRA1A-CXCR4 complex	2	0.0003
6815	DRD4-KLHL12-CUL3 complex	3	0.0003
6819	APOL1 complex A (APOL1, APOA1, HPR, C3)	4	0.0003
6828	FGF21-FGFR1c-KLB complex	3	0.0003
6866	AMFR-ERLIN2-TMUB1 complex	3	0.0003
6913	ELN-FBLN2-FBN1 complex	3	0.0003
6929	AKT1-FOXO1-WDFY2 complex	3	0.0003
6954	Idas-Geminin-Cdt1 complex	3	0.0003
6963	AXIN1-GID8-GSK3B complex	3	0.0003
6970	Serine-palmitoyltransferase (SPTLC1, SPTLC3, ssSPTb) complex	3	0.0003
6975	JUN-FBW7-PRR7 complex	3	0.0003
6982	ORMDL3-SPTLC1 complex	2	0.0003
6998	ST3GAL6-EGFR complex	2	0.0003
7020	GNAI1-GNB2-GNG2 complex	3	0.0003
7023	GNAI1-GNB5-GNG2 complex	3	0.0003
7026	GNAI1-GNB3-GNG3 complex	3	0.0003
7034	GNAI1-GNB4-GNG4 complex	3	0.0003
7042	PDZK1-PLCB3- SSTR2 complex	3	0.0003
7044	PDZK1-PLCB3- SSTR4 complex	3	0.0003
7059	GNAI1-GNB3-GNG5 complex	3	0.0003
7061	GNAI1-GNB5-GNG5 complex	3	0.0003
7066	GNAI1-GNB1-GNG7 complex	3	0.0003
7067	GNAI1-GNB2-GNG7 complex	3	0.0003
7077	GNAI1-GNB2-GNG10 complex	3	0.0003
7102	SOX2-VRK1 complex	2	0.0003
7105	PRRX1-UCHL1 complex	2	0.0003
7153	GNAS-L-GNB2-GNG3 complex	3	0.0003
7154	GNAS-L-GNB1-GNG3 complex	3	0.0003
7163	GNAS-L-GNB4-GNG4 complex	3	0.0003
7168	GNAS-L-GNB4-GNG5 complex	3	0.0003
7176	GNAS-L-GNB2-GNG8 complex	3	0.0003
7189	GNAS-L-GNB3-GNG10 complex	3	0.0003
7195	GNAS-L-GNB1-GNG11 complex	3	0.0003
7201	GNAS-L-GNB3-GNG11 complex	3	0.0003
7202	GNAS-L-GNB4-GNG11 complex	3	0.0003
7219	DHHC6-SELK complex	2	0.0003
7233	DLC1-DLGAP1-MYO5A complex	3	0.0003
7243	AURKA-HRAS-RAF1 complex	3	0.0003
7248	ABCB1-ANXA2-RACK1-SRC complex	4	0.0003
7249	ERS1-MDM2 complex	2	0.0003
7338	HNRNPD(p45)-ZFP36L1 complex	2	0.0003
7356	IL-15-lactadherin complex	2	0.0003
7358	NDFIP1-NEDD4L-SLC11A2 complex	3	0.0003
7377	KDM8-RCCD1 complex	2	0.0003
7379	FYN-KHDRBS1-PLCG1 complex	3	0.0003
7544	DKK1-KREMEN1-LRP6 complex	3	0.0003
7588	APP(AICD)-FOXO1 complex	2	0.0003
92	CD28-transactivation complex	2	0.0002
98	p300-MDM2-p53 protein complex	3	0.0002
220	ARF-Mule complex	3	0.0002
298	VEGF transcriptional complex	4	0.0002
336	DNA ligase IV-XRCC4-AHNK complex	3	0.0002
368	ERCC1-ERCC4-MSH2 complex	3	0.0002
386	Ubiquitin E3 ligase (UBADC1, RNF123)	2	0.0002
425	MSH4-MSH5-GPS2 complex	3	0.0002
426	Meprin A	2	0.0002
432	N-NOS-CHIP-HSP70-1 complex	3	0.0002
521	Polycystin-1-E-cadherin-beta-catenin complex	3	0.0002
531	XPA-ERCC1-ERCC4 complex	3	0.0002
552	IFNAR1-IFNAR2-IFNB1 complex	3	0.0002
558	Channel complex TRPM6-TRPM7	2	0.0002
687	CFTR-NHERF-beta(2)AR signaling complex	3	0.0002
697	BRMS1-RBP1 complex	2	0.0002
721	PU.1-TBP complex	2	0.0002
746	C/EBPalpha-HNF6 complex	2	0.0002
764	Dysferlin-affixin complex	2	0.0002
797	SNARE complex (STX11, VAMP2, SNAP23)	3	0.0002
826	PAR-3-VE-cadherin-beta-catenin complex	3	0.0002
836	20S methyltransferase core complex	2	0.0002
839	LIN9-BMYB complex	2	0.0002
928	SCRIB-VANGL2 complex	2	0.0002
999	p23 protein complex	3	0.0002
1041	Alpha-dystrobrevin-ZO-1-actin complex	3	0.0002
1055	ZNF198-PML complex	2	0.0002
1056	ZNF198-SUMO1 complex	2	0.0002
1058	SNX complex (SNX1, SNX6)	2	0.0002
1130	Hip1R-cortactin complex	2	0.0002
1140	Complexin complex (STX3, CPLX1, CPLX3)	3	0.0002
1158	p33ING1b-p300 complex	2	0.0002
1163	ING1-PCNA complex	2	0.0002
1190	NCBP-NIP1 complex	2	0.0002
1195	Exon junction complex (mRNA splicing-dependent)	2	0.0002
1217	WRN-TRF2 complex	2	0.0002
1287	HNRPF-HNRPH1 complex	2	0.0002
1300	CRLR-RAMP1 complex	2	0.0002
1618	G protein complex (PTHR1, GNB1, GNG2)	3	0.0002
1619	G protein complex (HDAC5, GNB1, GNG2)	3	0.0002
1620	G protein complex (HDAC4, GNB1, GNG2)	3	0.0002
1642	p16-cyclin D2-CDK4 complex	3	0.0002
1656	p27-cyclinE-CDK2 complex	3	0.0002
1661	E2F4-p107-cyclinA complex	3	0.0002
1707	IL2-IL2RA-IL2RB complex	3	0.0002
1714	TICAM1-TICAM2-TLR4 complex	3	0.0002
1779	TGF-beta-receptor-PAR6 complex	3	0.0002
1793	LINGO1-RTN4R-NGFR complex	3	0.0002
1816	JUN-TCF4-CTNNB1 complex	3	0.0002
1845	APC-IQGAP1-CLIP-170 complex	3	0.0002
2018	IL12A-IL12B complex	2	0.0002
2026	IL12RB1-IL12RB2 complex	2	0.0002
2029	BNIP2-ARHGAP8 complex	2	0.0002
2118	CHUK-ERC1-IKBKB-IKBKG	4	0.0002
2145	HSF1-YWHAE complex	2	0.0002
2153	ITGAM-ITGB2-CD11 complex	3	0.0002
2205	ORC5-ORC1 complex	2	0.0002
2213	BRCA1-BARD1-POLR2A complex	3	0.0002
2220	RAD52-ERCC4-ERCC1 complex	3	0.0002
2228	BLM-RAD51L3-XRCC2 complex	3	0.0002
2241	HD-RAB8A-OPTN complex	3	0.0002
2242	TGM2-HD-CALM1 complex	4	0.0002
2258	VILIP-1-AChR-alpha-4-AChR-beta-2 complex	3	0.0002
2345	ITGAV-ITGB5-ICAM4 complex	3	0.0002
2347	ITGAV-ITGB5-SPP1 complex	3	0.0002
2375	FN1-TGM2 complex	2	0.0002
2398	ITGA3-ITGB1-BSG complex	3	0.0002
2417	ITGA4-ITGB1-EMILIN1 complex	3	0.0002
2419	ITGA4-ITGB1-CD81 complex	3	0.0002
2420	ITGA4-ITGB1-CD53 complex	3	0.0002
2428	ITGA4-ITGB1-THBS2 complex	3	0.0002
2431	ITGA2-ITGB1-COL6A3 complex	3	0.0002
2439	ITGA8-ITGB1 complex	2	0.0002
2442	ITGA9-ITGB1-VCAM1 complex	3	0.0002
2443	ITGA9-ITGB1-TNC complex	3	0.0002
2444	ITGB1-ITGA9 complex	2	0.0002
2446	ITGA9-ITGB1-FIGF complex	3	0.0002
2489	NCR3-CD247 complex	2	0.0002
2642	SMAD1-P300 complex	2	0.0002
2670	Er-alpha-p53-hdm2 complex	3	0.0002
2699	ESR1-JUN-GRIP1 complex	3	0.0002
2710	LRP-1-Alpha-2-M-annexin VI complex	3	0.0002
2756	Ubiquitin ligase (UBE2N, UBE2V2)	2	0.0002
2802	OCT1-SOX2 DNA-protein complex	2	0.0002
2823	BRCA1-BARD1-UbcH7c complex	3	0.0002
2833	SRm160-SRm300 complex	2	0.0002
2879	CD20-LCK-FYN-p75/80 complex	3	0.0002
2882	ITGA5-ITGB3-COL6A3 complex	3	0.0002
2910	PLC-gamma-2-Lyn-FcR-gamma complex	3	0.0002
2946	YY1-Notch1-RBP-Jkappa complex	3	0.0002
2956	PLC-gamma-1-LAT-c-CBL complex, OKT3 stimulated	3	0.0002
2960	SLP-76-PLC-gamma-1-ITK complex, alpha-TCR stimulated	3	0.0002
2966	NuMA-LGN-G-alpha-i-1 complex	3	0.0002
2971	ITGA9-ITGB1-VEGFC complex	3	0.0002
3011	APC-IQGAP1-Rac1 complex	3	0.0002
3025	TGF-beta receptor II-TGF-beta3 complex	2	0.0002
3035	LAT2-ITGB1 complex	2	0.0002
3099	TIM50-COIL complex	2	0.0002
3117	ITGB5-ITGAV-VTN complex	3	0.0002
3129	STAT6-p100-RHA complex	3	0.0002
3141	CRLR-RAMP3 complex	2	0.0002
3158	RIAM-Rap1-GTP-profilin complex	3	0.0002
3159	RIAM-profilin complex	2	0.0002
3172	NUMB-TP53-MDM2 complex	3	0.0002
3187	FHL2-FHL3 complex	2	0.0002
3188	FHL2-ACT complex	2	0.0002
3198	SKI-SMAD2 complex	2	0.0002
3229	CDK9-IL6ST complex	2	0.0002
3618	GammaH2AFX-NDHII-Ku70-DNA complex	3	0.0002
3711	CHL2-BMP2-TSG complex	3	0.0002
3828	DRIP78-PHLP complex	2	0.0002
3848	TCL1(trimer)-AKT2 complex	2	0.0002
5100	CyclinD3-CDK4-CDK6 complex	3	0.0002
5159	E2F4-p107-cyclinE complex	3	0.0002
5189	YWHAQ-CALM1-CABIN1 complex	4	0.0002
5222	p14-Mp1-MEK1 complex	3	0.0002
5273	VHL-TBP1-HIF1A complex	3	0.0002
5276	HIF1A-OS9-EGLN1 complex	3	0.0002
5277	HIF1A-OS9-EGLN3 complex	3	0.0002
5288	P53-BARD1-KU70 complex	3	0.0002
5342	ELMO1-DOCK1-RAC1 complex	3	0.0002
5360	AGO2-FXR1-TNF(alpha)ARE-RNP complex	2	0.0002
5375	EGR-EP300 complex	2	0.0002
5407	NGF-TrkA complex	2	0.0002
[truncated: 528 more rows]

## Sheet: Pathway
ID	Name	Length	AUPRC
1236	REACTOME_FORMATION_OF_ATP_BY_CHEMIOSMOTIC_COUPLING	16	0.652
1122	REACTOME_RESPIRATORY_ELECTRON_TRANSPORT	79	0.422
886	REACTOME_PEPTIDE_CHAIN_ELONGATION	153	0.409
964	REACTOME_PURINE_RIBONUCLEOSIDE_MONOPHOSPHATE_BIOSYNTHESIS	11	0.405
1229	REACTOME_RESPIRATORY_ELECTRON_TRANSPORT_ATP_SYNTHESIS_BY_CHEMIOSMOTIC_COUPLING_AND_HEAT_PRODUCTION_BY_UNCOUPLING_PROTEINS_	98	0.384
72	KEGG_RIBOSOME	88	0.381
901	REACTOME_MITOCHONDRIAL_TRNA_AMINOACYLATION	21	0.366
962	REACTOME_3_UTR_MEDIATED_TRANSLATIONAL_REGULATION	176	0.288
993	REACTOME_FANCONI_ANEMIA_PATHWAY	25	0.278
1277	REACTOME_NONSENSE_MEDIATED_DECAY_ENHANCED_BY_THE_EXON_JUNCTION_COMPLEX	176	0.269
725	REACTOME_SRP_DEPENDENT_COTRANSLATIONAL_PROTEIN_TARGETING_TO_MEMBRANE	179	0.26
1220	REACTOME_INFLUENZA_VIRAL_RNA_TRANSCRIPTION_AND_REPLICATION	169	0.258
433	ST_TYPE_I_INTERFERON_PATHWAY	9	0.253
12	KEGG_OXIDATIVE_PHOSPHORYLATION	135	0.212
41	KEGG_GLYCOSYLPHOSPHATIDYLINOSITOL_GPI_ANCHOR_BIOSYNTHESIS	25	0.209
682	REACTOME_TCA_CYCLE_AND_RESPIRATORY_ELECTRON_TRANSPORT	141	0.209
1000	REACTOME_POST_TRANSLATIONAL_MODIFICATION_SYNTHESIS_OF_GPI_ANCHORED_PROTEINS	26	0.207
1286	REACTOME_PACKAGING_OF_TELOMERE_ENDS	48	0.198
271	BIOCARTA_SALMONELLA_PATHWAY	13	0.195
1116	REACTOME_RNA_POL_I_PROMOTER_OPENING	62	0.191
268	BIOCARTA_AHSP_PATHWAY	13	0.189
154	KEGG_PARKINSONS_DISEASE	133	0.179
647	REACTOME_TRANSLATION	222	0.164
656	REACTOME_FORMATION_OF_THE_TERNARY_COMPLEX_AND_SUBSEQUENTLY_THE_43S_COMPLEX	74	0.156
1219	REACTOME_INFLUENZA_LIFE_CYCLE	203	0.15
1180	REACTOME_REGULATION_OF_IFNA_SIGNALING	24	0.147
1105	REACTOME_DEPOSITION_OF_NEW_CENPA_CONTAINING_NUCLEOSOMES_AT_THE_CENTROMERE	64	0.142
1060	REACTOME_METABOLISM_OF_MRNA	284	0.133
1306	REACTOME_METABOLISM_OF_PORPHYRINS	14	0.126
359	BIOCARTA_CDC42RAC_PATHWAY	16	0.122
841	REACTOME_ACTIVATION_OF_THE_MRNA_UPON_BINDING_OF_THE_CAP_BINDING_COMPLEX_AND_EIFS_AND_SUBSEQUENT_BINDING_TO_43S	84	0.12
247	BIOCARTA_ETC_PATHWAY	12	0.119
820	REACTOME_CDK_MEDIATED_PHOSPHORYLATION_AND_REMOVAL_OF_CDC6	48	0.117
403	BIOCARTA_ACTINY_PATHWAY	20	0.116
78	KEGG_PROTEASOME	48	0.111
857	REACTOME_REGULATED_PROTEOLYSIS_OF_P75NTR	10	0.109
1054	REACTOME_AUTODEGRADATION_OF_THE_E3_UBIQUITIN_LIGASE_COP1	51	0.109
1125	REACTOME_BIOSYNTHESIS_OF_THE_N_GLYCAN_PRECURSOR_DOLICHOL_LIPID_LINKED_OLIGOSACCHARIDE_LLO_AND_TRANSFER_TO_A_NASCENT_PROTEIN	29	0.109
775	REACTOME_P53_INDEPENDENT_G1_S_DNA_DAMAGE_CHECKPOINT	51	0.107
852	REACTOME_RNA_POL_I_TRANSCRIPTION	89	0.107
1074	REACTOME_METABOLISM_OF_RNA	330	0.106
66	KEGG_AMINOACYL_TRNA_BIOSYNTHESIS	41	0.105
450	PID_FANCONI_PATHWAY	47	0.105
1285	REACTOME_AMYLOIDS	83	0.105
1248	REACTOME_SCF_BETA_TRCP_MEDIATED_DEGRADATION_OF_EMI1	51	0.104
678	REACTOME_CROSS_PRESENTATION_OF_SOLUBLE_EXOGENOUS_ANTIGENS_ENDOSOMES	48	0.102
923	REACTOME_TRNA_AMINOACYLATION	42	0.102
1308	REACTOME_VIF_MEDIATED_DEGRADATION_OF_APOBEC3G	52	0.101
1187	REACTOME_DESTABILIZATION_OF_MRNA_BY_AUF1_HNRNP_D0	53	0.099
1313	REACTOME_SYNTHESIS_OF_GLYCOSYLPHOSPHATIDYLINOSITOL_GPI	17	0.098
153	KEGG_ALZHEIMERS_DISEASE	169	0.097
1195	REACTOME_MEIOTIC_RECOMBINATION	86	0.097
1273	REACTOME_MEIOTIC_SYNAPSIS	73	0.097
329	BIOCARTA_PROTEASOME_PATHWAY	28	0.096
863	REACTOME_REGULATION_OF_ORNITHINE_DECARBOXYLASE_ODC	49	0.093
1040	REACTOME_CDT1_ASSOCIATION_WITH_THE_CDC6_ORC_ORIGIN_COMPLEX	56	0.092
937	REACTOME_P53_DEPENDENT_G1_DNA_DAMAGE_RESPONSE	57	0.09
1287	REACTOME_TELOMERE_MAINTENANCE	75	0.09
1297	REACTOME_SCFSKP2_MEDIATED_DEGRADATION_OF_P27_P21	56	0.089
156	KEGG_HUNTINGTONS_DISEASE	185	0.088
1242	REACTOME_AUTODEGRADATION_OF_CDH1_BY_CDH1_APC_C	64	0.084
38	KEGG_GLYCOSAMINOGLYCAN_BIOSYNTHESIS_HEPARAN_SULFATE	26	0.083
966	REACTOME_CITRIC_ACID_CYCLE_TCA_CYCLE	26	0.082
691	REACTOME_ER_PHAGOSOME_PATHWAY	61	0.08
961	REACTOME_MRNA_SPLICING_MINOR_PATHWAY	45	0.078
265	BIOCARTA_GLYCOLYSIS_PATHWAY	10	0.077
350	BIOCARTA_ATRBRCA_PATHWAY	21	0.075
1237	REACTOME_APC_C_CDH1_MEDIATED_DEGRADATION_OF_CDC20_AND_OTHER_APC_C_CDH1_TARGETED_PROTEINS_IN_LATE_MITOSIS_EARLY_G1	72	0.075
724	REACTOME_BETA_DEFENSINS	42	0.074
1124	REACTOME_ASSEMBLY_OF_THE_PRE_REPLICATIVE_COMPLEX	65	0.074
1232	REACTOME_VIRAL_MESSENGER_RNA_SYNTHESIS	14	0.074
871	REACTOME_REGULATION_OF_APOPTOSIS	58	0.073
1032	REACTOME_CD28_DEPENDENT_PI3K_AKT_SIGNALING	22	0.073
740	REACTOME_SIGNALING_BY_NOTCH4	12	0.072
1240	REACTOME_APC_C_CDC20_MEDIATED_DEGRADATION_OF_MITOTIC_PROTEINS	73	0.072
742	REACTOME_ACTIVATION_OF_NF_KAPPAB_IN_B_CELLS	64	0.071
710	REACTOME_ORC1_REMOVAL_FROM_CHROMATIN	67	0.07
1329	NABA_MATRISOME	1028	0.068
665	REACTOME_SIGNALING_BY_WNT	65	0.067
755	REACTOME_SIGNALING_BY_NOTCH3	12	0.067
933	REACTOME_CYCLIN_E_ASSOCIATED_EVENTS_DURING_G1_S_TRANSITION_	65	0.067
959	REACTOME_M_G1_TRANSITION	81	0.067
244	BIOCARTA_SKP2E2F_PATHWAY	10	0.065
624	PID_BARD1_PATHWAY	29	0.064
692	REACTOME_MEIOSIS	116	0.064
890	REACTOME_SIGNALING_BY_GPCR	920	0.064
967	REACTOME_TRANSCRIPTION	210	0.064
31	KEGG_N_GLYCAN_BIOSYNTHESIS	46	0.063
179	KEGG_SYSTEMIC_LUPUS_ERYTHEMATOSUS	140	0.062
1044	REACTOME_SYNTHESIS_OF_DNA	92	0.062
1256	REACTOME_IMMUNE_SYSTEM	933	0.062
1091	REACTOME_RNA_POL_I_RNA_POL_III_AND_MITOCHONDRIAL_TRANSCRIPTION	122	0.061
719	REACTOME_DEFENSINS	51	0.06
1078	REACTOME_REGULATION_OF_MITOTIC_CELL_CYCLE	85	0.06
1225	REACTOME_ABORTIVE_ELONGATION_OF_HIV1_TRANSCRIPT_IN_THE_ABSENCE_OF_TAT	23	0.059
1007	REACTOME_GPCR_DOWNSTREAM_SIGNALING	805	0.058
684	REACTOME_ANTIGEN_PROCESSING_CROSS_PRESENTATION	76	0.057
1121	REACTOME_SYNTHESIS_OF_SUBSTRATES_IN_N_GLYCAN_BIOSYTHESIS	14	0.056
1197	REACTOME_IL_6_SIGNALING	11	0.056
673	REACTOME_INSULIN_RECEPTOR_RECYCLING	23	0.053
747	REACTOME_SIGNALING_BY_NOTCH2	12	0.053
1104	REACTOME_CHROMOSOME_MAINTENANCE	122	0.053
1153	REACTOME_TRAF6_MEDIATED_IRF7_ACTIVATION	30	0.053
824	REACTOME_MICRORNA_MIRNA_BIOGENESIS	23	0.051
1296	REACTOME_S_PHASE	109	0.051
1327	NABA_MATRISOME_ASSOCIATED	753	0.051
343	BIOCARTA_P27_PATHWAY	13	0.049
139	KEGG_OLFACTORY_TRANSDUCTION	389	0.047
223	BIOCARTA_CELL2CELL_PATHWAY	14	0.047
689	REACTOME_ENDOSOMAL_VACUOLAR_PATHWAY	9	0.047
924	REACTOME_OLFACTORY_SIGNALING_PATHWAY	328	0.047
954	REACTOME_METABOLISM_OF_PROTEINS	518	0.047
965	REACTOME_G1_S_TRANSITION	112	0.047
1213	REACTOME_PURINE_METABOLISM	33	0.047
708	REACTOME_CELL_CYCLE	421	0.046
911	REACTOME_CELL_CYCLE_CHECKPOINTS	124	0.046
220	BIOCARTA_MCM_PATHWAY	18	0.045
77	KEGG_SPLICEOSOME	128	0.044
1159	REACTOME_REGULATION_OF_MRNA_STABILITY_BY_PROTEINS_THAT_BIND_AU_RICH_ELEMENTS	84	0.044
872	REACTOME_RNA_POL_II_TRANSCRIPTION	105	0.042
888	REACTOME_MRNA_CAPPING	30	0.042
1230	REACTOME_FORMATION_OF_THE_HIV1_EARLY_ELONGATION_COMPLEX	34	0.042
1302	REACTOME_CHOLESTEROL_BIOSYNTHESIS	24	0.042
2	KEGG_CITRATE_CYCLE_TCA_CYCLE	32	0.041
958	REACTOME_CDC6_ASSOCIATION_WITH_THE_ORC_ORIGIN_COMPLEX	11	0.041
960	REACTOME_MRNA_SPLICING	111	0.041
1193	REACTOME_TRANSCRIPTIONAL_REGULATION_OF_WHITE_ADIPOCYTE_DIFFERENTIATION	72	0.041
741	REACTOME_DOWNSTREAM_SIGNALING_EVENTS_OF_B_CELL_RECEPTOR_BCR	97	0.04
896	REACTOME_CELL_CYCLE_MITOTIC	325	0.039
939	REACTOME_RNA_POL_II_TRANSCRIPTION_PRE_INITIATION_AND_PROMOTER_OPENING	41	0.039
1205	REACTOME_DNA_REPLICATION	192	0.039
1278	REACTOME_PIP3_ACTIVATES_AKT_SIGNALING	29	0.039
830	REACTOME_REGULATORY_RNA_PATHWAYS	26	0.038
913	REACTOME_P130CAS_LINKAGE_TO_MAPK_SIGNALING_FOR_INTEGRINS	15	0.038
1081	REACTOME_MITOTIC_M_M_G1_PHASES	172	0.038
1101	REACTOME_RNA_POL_II_PRE_TRANSCRIPTION_EVENTS	61	0.038
1270	REACTOME_ADAPTIVE_IMMUNE_SYSTEM	539	0.038
799	REACTOME_ALPHA_LINOLENIC_ACID_ALA_METABOLISM	12	0.037
74	KEGG_RNA_POLYMERASE	29	0.036
1002	REACTOME_ELONGATION_ARREST_AND_RECOVERY	32	0.036
1075	REACTOME_MITOTIC_G1_G1_S_PHASES	137	0.036
98	KEGG_REGULATION_OF_AUTOPHAGY	35	0.035
219	BIOCARTA_CD40_PATHWAY	15	0.035
538	PID_TCR_RAS_PATHWAY	14	0.035
832	REACTOME_PROCESSING_OF_CAPPED_INTRON_CONTAINING_PRE_MRNA	140	0.035
998	REACTOME_FORMATION_OF_RNA_POL_II_ELONGATION_COMPLEX_	45	0.035
1222	REACTOME_HIV_INFECTION	207	0.035
101	KEGG_PEROXISOME	78	0.034
348	BIOCARTA_RHO_PATHWAY	32	0.034
941	REACTOME_MRNA_PROCESSING	161	0.034
187	BIOCARTA_RELA_PATHWAY	16	0.033
639	PID_RAC1_PATHWAY	54	0.033
848	REACTOME_GENERIC_TRANSCRIPTION_PATHWAY	352	0.033
1218	REACTOME_HEMOSTASIS	466	0.033
501	PID_NECTIN_PATHWAY	30	0.032
672	REACTOME_CTNNB1_PHOSPHORYLATION_CASCADE	16	0.032
804	REACTOME_LATENT_INFECTION_OF_HOMO_SAPIENS_WITH_MYCOBACTERIUM_TUBERCULOSIS	33	0.032
1119	REACTOME_DCC_MEDIATED_ATTRACTIVE_SIGNALING	13	0.032
104	KEGG_CARDIAC_MUSCLE_CONTRACTION	80	0.031
312	BIOCARTA_NFKB_PATHWAY	23	0.031
1038	REACTOME_FORMATION_OF_TRANSCRIPTION_COUPLED_NER_TC_NER_REPAIR_COMPLEX	30	0.031
1110	REACTOME_METABOLISM_OF_LIPIDS_AND_LIPOPROTEINS	478	0.031
1227	REACTOME_HOST_INTERACTIONS_OF_HIV_FACTORS	132	0.031
399	BIOCARTA_UCALPAIN_PATHWAY	18	0.03
617	PID_PI3KCI_AKT_PATHWAY	35	0.03
785	REACTOME_SYNTHESIS_OF_PIPS_AT_THE_LATE_ENDOSOME_MEMBRANE	10	0.03
1061	REACTOME_MRNA_DECAY_BY_3_TO_5_EXORIBONUCLEASE	11	0.03
178	KEGG_AUTOIMMUNE_THYROID_DISEASE	53	0.029
311	BIOCARTA_NTHI_PATHWAY	24	0.029
391	BIOCARTA_TNFR2_PATHWAY	18	0.029
749	REACTOME_SIGNALING_BY_THE_B_CELL_RECEPTOR_BCR	126	0.029
1048	REACTOME_MRNA_DECAY_BY_5_TO_3_EXORIBONUCLEASE	15	0.029
55	KEGG_ONE_CARBON_POOL_BY_FOLATE	17	0.028
677	REACTOME_DEVELOPMENTAL_BIOLOGY	396	0.028
952	REACTOME_METABOLISM_OF_NUCLEOTIDES	72	0.028
1006	REACTOME_CD28_CO_STIMULATION	32	0.028
1090	REACTOME_GPCR_LIGAND_BINDING	408	0.028
1118	REACTOME_ORGANIC_CATION_ANION_ZWITTERION_TRANSPORT	13	0.028
1239	REACTOME_UNWINDING_OF_DNA	11	0.028
839	REACTOME_GAB1_SIGNALOSOME	38	0.027
1099	REACTOME_DNA_REPAIR	112	0.027
1325	NABA_SECRETED_FACTORS	344	0.027
282	BIOCARTA_IL6_PATHWAY	22	0.026
417	ST_IL_13_PATHWAY	7	0.026
641	PID_FAK_PATHWAY	59	0.026
651	REACTOME_PYRUVATE_METABOLISM_AND_CITRIC_ACID_TCA_CYCLE	48	0.026
728	REACTOME_PI3K_EVENTS_IN_ERBB2_SIGNALING	44	0.026
929	REACTOME_TRANSMEMBRANE_TRANSPORT_OF_SMALL_MOLECULES	413	0.026
162	KEGG_PATHWAYS_IN_CANCER	328	0.025
731	REACTOME_PPARA_ACTIVATES_GENE_EXPRESSION	104	0.025
932	REACTOME_INSULIN_SYNTHESIS_AND_PROCESSING	21	0.025
1066	REACTOME_CELL_EXTRACELLULAR_MATRIX_INTERACTIONS	14	0.025
1184	REACTOME_TRANSFERRIN_ENDOCYTOSIS_AND_RECYCLING	25	0.025
212	BIOCARTA_RANKL_PATHWAY	14	0.024
319	BIOCARTA_P53_PATHWAY	16	0.024
726	REACTOME_PI3K_EVENTS_IN_ERBB4_SIGNALING	38	0.024
829	REACTOME_PI3K_AKT_ACTIVATION	38	0.024
854	REACTOME_E2F_ENABLED_INHIBITION_OF_PRE_REPLICATION_COMPLEX_FORMATION	10	0.024
934	REACTOME_HOMOLOGOUS_RECOMBINATION_REPAIR_OF_REPLICATION_INDEPENDENT_DOUBLE_STRAND_BREAKS	17	0.024
1123	REACTOME_ASPARAGINE_N_LINKED_GLYCOSYLATION	81	0.024
1233	REACTOME_LATE_PHASE_OF_HIV_LIFE_CYCLE	104	0.024
1245	REACTOME_REGULATION_OF_GLUCOKINASE_BY_GLUCOKINASE_REGULATORY_PROTEIN	27	0.024
1276	REACTOME_CLASS_I_MHC_MEDIATED_ANTIGEN_PROCESSING_PRESENTATION	251	0.024
534	PID_IGF1_PATHWAY	30	0.023
638	PID_INTEGRIN_A4B1_PATHWAY	33	0.023
809	REACTOME_APOPTOSIS_INDUCED_DNA_FRAGMENTATION	13	0.023
902	REACTOME_CYTOSOLIC_TRNA_AMINOACYLATION	24	0.023
938	REACTOME_TRANSCRIPTION_COUPLED_NER_TC_NER	45	0.023
1161	REACTOME_IRAK2_MEDIATED_ACTIVATION_OF_TAK1_COMPLEX_UPON_TLR7_8_OR_9_STIMULATION	9	0.023
1175	REACTOME_INTERFERON_ALPHA_BETA_SIGNALING	64	0.023
1224	REACTOME_HIV_LIFE_CYCLE	125	0.023
1279	REACTOME_ANTIGEN_PROCESSING_UBIQUITINATION_PROTEASOME_DEGRADATION	212	0.023
1299	REACTOME_DNA_STRAND_ELONGATION	30	0.023
383	BIOCARTA_41BB_PATHWAY	17	0.022
657	REACTOME_ACTIVATION_OF_THE_PRE_REPLICATIVE_COMPLEX	31	0.022
1079	REACTOME_TAK1_ACTIVATES_NFKB_BY_PHOSPHORYLATION_AND_ACTIVATION_OF_IKKS_COMPLEX	23	0.022
1216	REACTOME_APOPTOSIS	148	0.022
1294	REACTOME_G2_M_CHECKPOINTS	45	0.022
62	KEGG_TERPENOID_BACKBONE_BIOSYNTHESIS	15	0.021
76	KEGG_DNA_REPLICATION	36	0.021
205	BIOCARTA_ATM_PATHWAY	20	0.021
293	BIOCARTA_INTEGRIN_PATHWAY	38	0.021
893	REACTOME_CLASS_A1_RHODOPSIN_LIKE_RECEPTORS	305	0.021
969	REACTOME_NUCLEOTIDE_EXCISION_REPAIR	51	0.021
1131	REACTOME_CALNEXIN_CALRETICULIN_CYCLE	11	0.021
1238	REACTOME_ACTIVATION_OF_ATR_IN_RESPONSE_TO_REPLICATION_STRESS	38	0.021
1272	REACTOME_CYTOKINE_SIGNALING_IN_IMMUNE_SYSTEM	270	0.021
3	KEGG_PENTOSE_PHOSPHATE_PATHWAY	27	0.02
75	KEGG_BASAL_TRANSCRIPTION_FACTORS	36	0.02
84	KEGG_HOMOLOGOUS_RECOMBINATION	28	0.02
89	KEGG_CYTOKINE_CYTOKINE_RECEPTOR_INTERACTION	267	0.02
141	KEGG_REGULATION_OF_ACTIN_CYTOSKELETON	216	0.02
649	REACTOME_RNA_POL_III_TRANSCRIPTION_INITIATION_FROM_TYPE_2_PROMOTER	23	0.02
674	REACTOME_COPI_MEDIATED_TRANSPORT	10	0.02
773	REACTOME_SYNTHESIS_OF_PIPS_AT_THE_EARLY_ENDOSOME_MEMBRANE	12	0.02
851	REACTOME_METABOLISM_OF_AMINO_ACIDS_AND_DERIVATIVES	200	0.02
1103	REACTOME_POST_TRANSLATIONAL_PROTEIN_MODIFICATION	188	0.02
1244	REACTOME_INNATE_IMMUNE_SYSTEM	279	0.02
1295	REACTOME_G2_M_DNA_DAMAGE_CHECKPOINT	12	0.02
1310	REACTOME_DIGESTION_OF_DIETARY_CARBOHYDRATE	12	0.02
86	KEGG_MAPK_SIGNALING_PATHWAY	267	0.019
92	KEGG_NEUROACTIVE_LIGAND_RECEPTOR_INTERACTION	272	0.019
222	BIOCARTA_G2_PATHWAY	24	0.019
272	BIOCARTA_MPR_PATHWAY	34	0.019
366	BIOCARTA_MET_PATHWAY	37	0.019
553	PID_ECADHERIN_NASCENT_AJ_PATHWAY	39	0.019
598	PID_CXCR3_PATHWAY	43	0.019
618	PID_SYNDECAN_3_PATHWAY	17	0.019
826	REACTOME_RETROGRADE_NEUROTROPHIN_SIGNALLING	13	0.019
1113	REACTOME_FATTY_ACID_TRIACYLGLYCEROL_AND_KETONE_BODY_METABOLISM	168	0.019
1326	NABA_CORE_MATRISOME	275	0.019
113	KEGG_FOCAL_ADHESION	201	0.018
506	PID_RET_PATHWAY	39	0.018
560	PID_ERBB1_DOWNSTREAM_PATHWAY	105	0.018
853	REACTOME_FATTY_ACYL_COA_BIOSYNTHESIS	18	0.018
873	REACTOME_NEURONAL_SYSTEM	279	0.018
944	REACTOME_PREFOLDIN_MEDIATED_TRANSFER_OF_SUBSTRATE_TO_CCT_TRIC	28	0.018
1138	REACTOME_N_GLYCAN_TRIMMING_IN_THE_ER_AND_CALNEXIN_CALRETICULIN_CYCLE	13	0.018
1223	REACTOME_TRANSPORT_OF_RIBONUCLEOPROTEINS_INTO_THE_HOST_NUCLEUS	27	0.018
20	KEGG_LYSINE_DEGRADATION	44	0.017
90	KEGG_CHEMOKINE_SIGNALING_PATHWAY	190	0.017
290	BIOCARTA_RACCYCD_PATHWAY	26	0.017
331	BIOCARTA_PTEN_PATHWAY	18	0.017
389	BIOCARTA_STRESS_PATHWAY	25	0.017
483	PID_MET_PATHWAY	80	0.017
575	PID_PDGFRB_PATHWAY	129	0.017
671	REACTOME_SIGNALLING_BY_NGF	217	0.017
971	REACTOME_AXON_GUIDANCE	251	0.017
1051	REACTOME_DOUBLE_STRAND_BREAK_REPAIR	24	0.017
1221	REACTOME_NEP_NS2_INTERACTS_WITH_THE_CELLULAR_EXPORT_MACHINERY	27	0.017
1268	REACTOME_RNA_POL_III_CHAIN_ELONGATION	17	0.017
1322	NABA_ECM_REGULATORS	238	0.017
93	KEGG_CELL_CYCLE	128	0.016
124	KEGG_RIG_I_LIKE_RECEPTOR_SIGNALING_PATHWAY	71	0.016
197	BIOCARTA_AKT_PATHWAY	22	0.016
286	BIOCARTA_IL22BP_PATHWAY	16	0.016
349	BIOCARTA_AKAP13_PATHWAY	12	0.016
447	SA_REG_CASCADE_OF_CYCLIN_EXPR	13	0.016
470	PID_BETA_CATENIN_DEG_PATHWAY	18	0.016
840	REACTOME_SHC1_EVENTS_IN_EGFR_SIGNALING	15	0.016
877	REACTOME_RNA_POL_III_TRANSCRIPTION	33	0.016
884	REACTOME_GLYCOLYSIS	29	0.016
930	REACTOME_INTEGRIN_ALPHAIIB_BETA3_SIGNALING	27	0.016
1003	REACTOME_SLC_MEDIATED_TRANSMEMBRANE_TRANSPORT	241	0.016
1020	REACTOME_SEMA3A_PLEXIN_REPULSION_SIGNALING_BY_INHIBITING_INTEGRIN_ADHESION	13	0.016
1206	REACTOME_CLEAVAGE_OF_GROWING_TRANSCRIPT_IN_THE_TERMINATION_REGION_	44	0.016
1209	REACTOME_METABOLISM_OF_CARBOHYDRATES	247	0.016
1288	REACTOME_PLATELET_ACTIVATION_SIGNALING_AND_AGGREGATION	208	0.016
125	KEGG_CYTOSOLIC_DNA_SENSING_PATHWAY	56	0.015
126	KEGG_JAK_STAT_SIGNALING_PATHWAY	155	0.015
298	BIOCARTA_PYK2_PATHWAY	31	0.015
467	PID_NFKAPPAB_ATYPICAL_PATHWAY	17	0.015
474	PID_IL27_PATHWAY	26	0.015
478	PID_DNA_PK_PATHWAY	16	0.015
505	PID_CDC42_PATHWAY	70	0.015
652	REACTOME_EXTRINSIC_PATHWAY_FOR_APOPTOSIS	13	0.015
774	REACTOME_SIGNALLING_TO_P38_VIA_RIT_AND_RIN	15	0.015
787	REACTOME_GASTRIN_CREB_SIGNALLING_PATHWAY_VIA_PKC_AND_MAPK	205	0.015
811	REACTOME_HEPARAN_SULFATE_HEPARIN_HS_GAG_METABOLISM	52	0.015
1033	REACTOME_TIGHT_JUNCTION_INTERACTIONS	29	0.015
1151	REACTOME_DESTABILIZATION_OF_MRNA_BY_BRF1	17	0.015
1189	REACTOME_RIG_I_MDA5_MEDIATED_INDUCTION_OF_IFN_ALPHA_BETA_PATHWAYS	73	0.015
1202	REACTOME_INHIBITION_OF_REPLICATION_INITIATION_OF_DAMAGED_DNA_BY_RB1_E2F1	13	0.015
1215	REACTOME_RNA_POL_III_TRANSCRIPTION_INITIATION_FROM_TYPE_3_PROMOTER	26	0.015
13	KEGG_PURINE_METABOLISM	159	0.014
100	KEGG_ENDOCYTOSIS	183	0.014
128	KEGG_NATURAL_KILLER_CELL_MEDIATED_CYTOTOXICITY	137	0.014
158	KEGG_VIBRIO_CHOLERAE_INFECTION	56	0.014
523	PID_NETRIN_PATHWAY	32	0.014
524	PID_IL1_PATHWAY	34	0.014
588	PID_PDGFRA_PATHWAY	22	0.014
634	PID_EPHA2_FWD_PATHWAY	19	0.014
655	REACTOME_RNA_POL_I_TRANSCRIPTION_TERMINATION	22	0.014
666	REACTOME_METABOLISM_OF_NON_CODING_RNA	49	0.014
675	REACTOME_NEF_MEDIATED_DOWNREGULATION_OF_MHC_CLASS_I_COMPLEX_CELL_SURFACE_EXPRESSION	10	0.014
720	REACTOME_SIGNALING_BY_CONSTITUTIVELY_ACTIVE_EGFR	18	0.014
733	REACTOME_RIP_MEDIATED_NFKB_ACTIVATION_VIA_DAI	18	0.014
918	REACTOME_GRB2_SOS_PROVIDES_LINKAGE_TO_MAPK_SIGNALING_FOR_INTERGRINS_	15	0.014
975	REACTOME_G_ALPHA_Q_SIGNALLING_EVENTS	184	0.014
1014	REACTOME_G_ALPHA_I_SIGNALLING_EVENTS	195	0.014
1097	REACTOME_REGULATION_OF_RHEB_GTPASE_ACTIVITY_BY_AMPK	10	0.014
1098	REACTOME_ACTIVATED_TAK1_MEDIATES_P38_MAPK_ACTIVATION	18	0.014
1168	REACTOME_IRON_UPTAKE_AND_TRANSPORT	36	0.014
1169	REACTOME_DESTABILIZATION_OF_MRNA_BY_TRISTETRAPROLIN_TTP	17	0.014
1181	REACTOME_INTERFERON_SIGNALING	159	0.014
1228	REACTOME_RNA_POL_III_TRANSCRIPTION_TERMINATION	19	0.014
1231	REACTOME_RAF_MAP_KINASE_CASCADE	10	0.014
1258	REACTOME_PHOSPHORYLATION_OF_THE_APC_C	23	0.014
1264	REACTOME_MTORC1_MEDIATED_SIGNALLING	11	0.014
164	KEGG_RENAL_CELL_CARCINOMA	70	0.013
276	BIOCARTA_IGF1_PATHWAY	21	0.013
508	PID_ATM_PATHWAY	34	0.013
519	PID_HDAC_CLASSI_PATHWAY	66	0.013
732	REACTOME_ASSOCIATION_OF_LICENSING_FACTORS_WITH_THE_PRE_REPLICATIVE_COMPLEX	14	0.013
763	REACTOME_NGF_SIGNALLING_VIA_TRKA_FROM_THE_PLASMA_MEMBRANE	137	0.013
781	REACTOME_PHOSPHOLIPID_METABOLISM	198	0.013
869	REACTOME_SLBP_DEPENDENT_PROCESSING_OF_REPLICATION_DEPENDENT_HISTONE_PRE_MRNAS	11	0.013
891	REACTOME_PEPTIDE_LIGAND_BINDING_RECEPTORS	188	0.013
963	REACTOME_PROCESSING_OF_CAPPED_INTRONLESS_PRE_MRNA	23	0.013
1076	REACTOME_PI_3K_CASCADE	56	0.013
1155	REACTOME_TRAF6_MEDIATED_NFKB_ACTIVATION	21	0.013
1158	REACTOME_GABA_A_RECEPTOR_ACTIVATION	12	0.013
1246	REACTOME_MITOTIC_PROMETAPHASE	87	0.013
1321	NABA_ECM_GLYCOPROTEINS	196	0.013
14	KEGG_PYRIMIDINE_METABOLISM	98	0.012
88	KEGG_CALCIUM_SIGNALING_PATHWAY	178	0.012
102	KEGG_MTOR_SIGNALING_PATHWAY	52	0.012
120	KEGG_ANTIGEN_PROCESSING_AND_PRESENTATION	89	0.012
122	KEGG_TOLL_LIKE_RECEPTOR_SIGNALING_PATHWAY	102	0.012
159	KEGG_EPITHELIAL_CELL_SIGNALING_IN_HELICOBACTER_PYLORI_INFECTION	68	0.012
173	KEGG_CHRONIC_MYELOID_LEUKEMIA	73	0.012
292	BIOCARTA_INSULIN_PATHWAY	22	0.012
352	BIOCARTA_HER2_PATHWAY	22	0.012
379	BIOCARTA_TALL1_PATHWAY	15	0.012
481	PID_ATR_PATHWAY	39	0.012
531	PID_MTOR_4PATHWAY	69	0.012
533	PID_CXCR4_PATHWAY	102	0.012
535	PID_ERBB1_RECEPTOR_PROXIMAL_PATHWAY	35	0.012
556	PID_AVB3_INTEGRIN_PATHWAY	75	0.012
565	PID_UPA_UPAR_PATHWAY	42	0.012
687	REACTOME_CELL_CELL_COMMUNICATION	120	0.012
716	REACTOME_SIGNALING_BY_ERBB2	101	0.012
722	REACTOME_SIGNALING_BY_EGFR_IN_CANCER	109	0.012
758	REACTOME_ARMS_MEDIATED_ACTIVATION	17	0.012
771	REACTOME_SIGNALING_BY_FGFR_IN_DISEASE	127	0.012
806	REACTOME_HS_GAG_BIOSYNTHESIS	31	0.012
858	REACTOME_TRANSMISSION_ACROSS_CHEMICAL_SYNAPSES	186	0.012
885	REACTOME_PROCESSIVE_SYNTHESIS_ON_THE_LAGGING_STRAND	15	0.012
942	REACTOME_SIGNALING_BY_PDGF	122	0.012
947	REACTOME_PROTEIN_FOLDING	53	0.012
955	REACTOME_DOWNSTREAM_SIGNAL_TRANSDUCTION	95	0.012
985	REACTOME_TRANSPORT_OF_MATURE_MRNA_DERIVED_FROM_AN_INTRONLESS_TRANSCRIPT	33	0.012
1019	REACTOME_SEMA4D_INDUCED_CELL_MIGRATION_AND_GROWTH_CONE_COLLAPSE	27	0.012
1042	REACTOME_REPAIR_SYNTHESIS_FOR_GAP_FILLING_BY_DNA_POL_IN_TC_NER	14	0.012
1072	REACTOME_GLUCOSE_TRANSPORT	38	0.012
1126	REACTOME_IL1_SIGNALING	39	0.012
1200	REACTOME_LAGGING_STRAND_SYNTHESIS	19	0.012
1211	REACTOME_SIGNALING_BY_INSULIN_RECEPTOR	108	0.012
1247	REACTOME_APC_C_CDC20_MEDIATED_DEGRADATION_OF_CYCLIN_B	26	0.012
1309	REACTOME_SIGNALING_BY_FGFR	112	0.012
1314	REACTOME_RNA_POL_I_TRANSCRIPTION_INITIATION	25	0.012
1323	NABA_ECM_AFFILIATED	171	0.012
85	KEGG_NON_HOMOLOGOUS_END_JOINING	14	0.011
96	KEGG_UBIQUITIN_MEDIATED_PROTEOLYSIS	138	0.011
106	KEGG_WNT_SIGNALING_PATHWAY	151	0.011
117	KEGG_TIGHT_JUNCTION	134	0.011
137	KEGG_NEUROTROPHIN_SIGNALING_PATHWAY	126	0.011
142	KEGG_INSULIN_SIGNALING_PATHWAY	137	0.011
221	BIOCARTA_G1_PATHWAY	28	0.011
234	BIOCARTA_CXCR4_PATHWAY	24	0.011
336	BIOCARTA_RB_PATHWAY	13	0.011
542	PID_THROMBIN_PAR4_PATHWAY	15	0.011
576	PID_TRKR_PATHWAY	62	0.011
606	PID_IL2_STAT5_PATHWAY	30	0.011
633	PID_CD8_TCR_DOWNSTREAM_PATHWAY	65	0.011
709	REACTOME_SIGNALING_BY_ERBB4	90	0.011
751	REACTOME_NOTCH1_INTRACELLULAR_DOMAIN_REGULATES_TRANSCRIPTION	46	0.011
999	REACTOME_MRNA_3_END_PROCESSING	35	0.011
1077	REACTOME_DOWNSTREAM_SIGNALING_OF_ACTIVATED_FGFR	100	0.011
1108	REACTOME_SIGNALING_BY_ILS	107	0.011
1156	REACTOME_FACTORS_INVOLVED_IN_MEGAKARYOCYTE_DEVELOPMENT_AND_PLATELET_PRODUCTION	132	0.011
1194	REACTOME_ENDOSOMAL_SORTING_COMPLEX_REQUIRED_FOR_TRANSPORT_ESCRT	27	0.011
1254	REACTOME_CONVERSION_FROM_APC_C_CDC20_TO_APC_C_CDH1_IN_LATE_ANAPHASE	22	0.011
1271	REACTOME_NOD1_2_SIGNALING_PATHWAY	30	0.011
1293	REACTOME_EXTENSION_OF_TELOMERES	27	0.011
1298	REACTOME_TRYPTOPHAN_CATABOLISM	11	0.011
73	KEGG_RNA_DEGRADATION	59	0.01
87	KEGG_ERBB_SIGNALING_PATHWAY	87	0.01
94	KEGG_OOCYTE_MEIOSIS	114	0.01
132	KEGG_FC_GAMMA_R_MEDIATED_PHAGOCYTOSIS	97	0.01
133	KEGG_LEUKOCYTE_TRANSENDOTHELIAL_MIGRATION	118	0.01
166	KEGG_ENDOMETRIAL_CANCER	52	0.01
168	KEGG_PROSTATE_CANCER	89	0.01
174	KEGG_ACUTE_MYELOID_LEUKEMIA	60	0.01
176	KEGG_NON_SMALL_CELL_LUNG_CANCER	54	0.01
215	BIOCARTA_CARM_ER_PATHWAY	35	0.01
372	BIOCARTA_SPRY_PATHWAY	18	0.01
425	ST_INTEGRIN_SIGNALING_PATHWAY	82	0.01
459	PID_LYSOPHOSPHOLIPID_PATHWAY	66	0.01
492	PID_AVB3_OPN_PATHWAY	31	0.01
500	PID_ILK_PATHWAY	45	0.01
549	PID_P53_DOWNSTREAM_PATHWAY	137	0.01
572	PID_IL6_7_PATHWAY	47	0.01
586	PID_ALK2_PATHWAY	11	0.01
595	PID_ERBB1_INTERNALIZATION_PATHWAY	41	0.01
637	PID_FGF_PATHWAY	55	0.01
650	REACTOME_INHIBITION_OF_THE_PROTEOLYTIC_ACTIVITY_OF_APC_C_REQUIRED_FOR_THE_ONSET_OF_ANAPHASE_BY_MITOTIC_SPINDLE_CHECKPOINT_COMPONENTS	24	0.01
658	REACTOME_PROCESSING_OF_INTRONLESS_PRE_MRNAS	14	0.01
696	REACTOME_MEMBRANE_TRAFFICKING	129	0.01
736	REACTOME_MITOCHONDRIAL_PROTEIN_IMPORT	58	0.01
754	REACTOME_SIGNALING_BY_NOTCH1	70	0.01
778	REACTOME_SYNTHESIS_OF_PIPS_AT_THE_GOLGI_MEMBRANE	17	0.01
812	REACTOME_GLYCOSAMINOGLYCAN_METABOLISM	111	0.01
850	REACTOME_TRANSPORT_OF_MATURE_TRANSCRIPT_TO_CYTOPLASM	54	0.01
862	REACTOME_INTEGRIN_CELL_SURFACE_INTERACTIONS	79	0.01
881	REACTOME_AMINO_ACID_TRANSPORT_ACROSS_THE_PLASMA_MEMBRANE	31	0.01
1068	REACTOME_CELL_JUNCTION_ORGANIZATION	78	0.01
1198	REACTOME_PLATELET_AGGREGATION_PLUG_FORMATION	36	0.01
1199	REACTOME_SIGNALING_BY_NOTCH	103	0.01
1208	REACTOME_E2F_MEDIATED_REGULATION_OF_DNA_REPLICATION	35	0.01
1235	REACTOME_INTERACTIONS_OF_VPR_WITH_HOST_CELLULAR_PROTEINS	33	0.01
1315	REACTOME_PYRIMIDINE_METABOLISM	24	0.01
15	KEGG_ALANINE_ASPARTATE_AND_GLUTAMATE_METABOLISM	32	0.009
34	KEGG_AMINO_SUGAR_AND_NUCLEOTIDE_SUGAR_METABOLISM	44	0.009
36	KEGG_GLYCOSAMINOGLYCAN_BIOSYNTHESIS_CHONDROITIN_SULFATE	22	0.009
95	KEGG_P53_SIGNALING_PATHWAY	69	0.009
99	KEGG_LYSOSOME	121	0.009
103	KEGG_APOPTOSIS	88	0.009
105	KEGG_VASCULAR_SMOOTH_MUSCLE_CONTRACTION	115	0.009
111	KEGG_AXON_GUIDANCE	129	0.009
115	KEGG_CELL_ADHESION_MOLECULES_CAMS	134	0.009
116	KEGG_ADHERENS_JUNCTION	75	0.009
129	KEGG_T_CELL_RECEPTOR_SIGNALING_PATHWAY	108	0.009
130	KEGG_B_CELL_RECEPTOR_SIGNALING_PATHWAY	75	0.009
143	KEGG_GNRH_SIGNALING_PATHWAY	101	0.009
165	KEGG_PANCREATIC_CANCER	70	0.009
169	KEGG_THYROID_CANCER	29	0.009
175	KEGG_SMALL_CELL_LUNG_CANCER	84	0.009
180	KEGG_ALLOGRAFT_REJECTION	38	0.009
300	BIOCARTA_MAPK_PATHWAY	87	0.009
315	BIOCARTA_RARRXR_PATHWAY	15	0.009
437	SA_G2_AND_M_PHASES	8	0.009
451	PID_SMAD2_3NUCLEAR_PATHWAY	82	0.009
452	PID_FCER1_PATHWAY	62	0.009
465	PID_GMCSF_PATHWAY	37	0.009
491	PID_EPHB_FWD_PATHWAY	40	0.009
521	PID_TELOMERASE_PATHWAY	68	0.009
536	PID_TNF_PATHWAY	46	0.009
569	PID_HIF1A_PATHWAY	19	0.009
605	PID_EPO_PATHWAY	34	0.009
609	PID_VEGFR1_2_PATHWAY	69	0.009
625	PID_P53_REGULATION_PATHWAY	59	0.009
721	REACTOME_GRB2_EVENTS_IN_ERBB2_SIGNALING	22	0.009
757	REACTOME_INSULIN_RECEPTOR_SIGNALLING_CASCADE	87	0.009
784	REACTOME_OXYGEN_DEPENDENT_PROLINE_HYDROXYLATION_OF_HYPOXIA_INDUCIBLE_FACTOR_ALPHA	18	0.009
856	REACTOME_BIOLOGICAL_OXIDATIONS	139	0.009
910	REACTOME_NEUROTRANSMITTER_RECEPTOR_BINDING_AND_DOWNSTREAM_TRANSMISSION_IN_THE_POSTSYNAPTIC_CELL	137	0.009
912	REACTOME_DIABETES_PATHWAYS	133	0.009
948	REACTOME_FORMATION_OF_TUBULIN_FOLDING_INTERMEDIATES_BY_CCT_TRIC	22	0.009
1026	REACTOME_G_ALPHA_S_SIGNALLING_EVENTS	121	0.009
1027	REACTOME_CELL_CELL_JUNCTION_ORGANIZATION	56	0.009
1030	REACTOME_COSTIMULATION_BY_THE_CD28_FAMILY	63	0.009
1063	REACTOME_DEADENYLATION_DEPENDENT_MRNA_DECAY	48	0.009
1192	REACTOME_FORMATION_OF_INCISION_COMPLEX_IN_GG_NER	23	0.009
1214	REACTOME_SOS_MEDIATED_SIGNALLING	14	0.009
1250	REACTOME_G1_S_SPECIFIC_TRANSCRIPTION	19	0.009
1265	REACTOME_TOLL_RECEPTOR_CASCADES	118	0.009
1291	REACTOME_APC_CDC20_MEDIATED_DEGRADATION_OF_NEK2A	28	0.009
9	KEGG_STEROID_BIOSYNTHESIS	17	0.008
61	KEGG_PORPHYRIN_AND_CHLOROPHYLL_METABOLISM	41	0.008
118	KEGG_GAP_JUNCTION	90	0.008
144	KEGG_PROGESTERONE_MEDIATED_OOCYTE_MATURATION	86	0.008
145	KEGG_MELANOGENESIS	102	0.008
160	KEGG_PATHOGENIC_ESCHERICHIA_COLI_INFECTION	59	0.008
167	KEGG_GLIOMA	65	0.008
171	KEGG_MELANOMA	71	0.008
181	KEGG_GRAFT_VERSUS_HOST_DISEASE	42	0.008
229	BIOCARTA_VDR_PATHWAY	12	0.008
251	BIOCARTA_ECM_PATHWAY	24	0.008
274	BIOCARTA_P53HYPOXIA_PATHWAY	23	0.008
295	BIOCARTA_KERATINOCYTE_PATHWAY	46	0.008
407	ST_TUMOR_NECROSIS_FACTOR_PATHWAY	29	0.008
409	ST_ERK1_ERK2_MAPK_PATHWAY	32	0.008
411	SIG_PIP3_SIGNALING_IN_CARDIAC_MYOCTES	67	0.008
430	SA_G1_AND_S_PHASES	15	0.008
460	PID_INSULIN_PATHWAY	45	0.008
476	PID_E2F_PATHWAY	74	0.008
495	PID_MYC_ACTIV_PATHWAY	79	0.008
518	PID_SHP2_PATHWAY	58	0.008
566	PID_ERBB2_ERBB3_PATHWAY	44	0.008
567	PID_FOXM1_PATHWAY	40	0.008
611	PID_A6B1_A6B4_INTEGRIN_PATHWAY	46	0.008
640	PID_RB_1PATHWAY	65	0.008
676	REACTOME_SIGNALING_BY_SCF_KIT	78	0.008
697	REACTOME_NEF_MEDIATES_DOWN_MODULATION_OF_CELL_SURFACE_RECEPTORS_BY_RECRUITING_THEM_TO_CLATHRIN_ADAPTERS	21	0.008
702	REACTOME_METABOLISM_OF_VITAMINS_AND_COFACTORS	51	0.008
714	REACTOME_ANTIVIRAL_MECHANISM_BY_IFN_STIMULATED_GENES	66	0.008
759	REACTOME_PROLONGED_ERK_ACTIVATION_EVENTS	19	0.008
817	REACTOME_MHC_CLASS_II_ANTIGEN_PRESENTATION	91	0.008
831	REACTOME_EGFR_DOWNREGULATION	25	0.008
837	REACTOME_BASIGIN_INTERACTIONS	30	0.008
895	REACTOME_INTEGRATION_OF_ENERGY_METABOLISM	120	0.008
908	REACTOME_CHEMOKINE_RECEPTORS_BIND_CHEMOKINES	57	0.008
935	REACTOME_G1_PHASE	38	0.008
992	REACTOME_G_ALPHA1213_SIGNALLING_EVENTS	74	0.008
1017	REACTOME_SEMA4D_IN_SEMAPHORIN_SIGNALING	32	0.008
1018	REACTOME_SEMAPHORIN_INTERACTIONS	68	0.008
1073	REACTOME_FRS2_MEDIATED_CASCADE	36	0.008
1096	REACTOME_MITOTIC_G2_G2_M_PHASES	81	0.008
1127	REACTOME_GLOBAL_GENOMIC_NER_GG_NER	35	0.008
1166	REACTOME_DESTABILIZATION_OF_MRNA_BY_KSRP	17	0.008
1234	REACTOME_SHC_MEDIATED_SIGNALLING	15	0.008
82	KEGG_NUCLEOTIDE_EXCISION_REPAIR	44	0.007
108	KEGG_NOTCH_SIGNALING_PATHWAY	47	0.007
110	KEGG_TGF_BETA_SIGNALING_PATHWAY	86	0.007
112	KEGG_VEGF_SIGNALING_PATHWAY	76	0.007
123	KEGG_NOD_LIKE_RECEPTOR_SIGNALING_PATHWAY	62	0.007
131	KEGG_FC_EPSILON_RI_SIGNALING_PATHWAY	79	0.007
163	KEGG_COLORECTAL_CANCER	62	0.007
172	KEGG_BLADDER_CANCER	42	0.007
185	KEGG_DILATED_CARDIOMYOPATHY	92	0.007
195	BIOCARTA_AGR_PATHWAY	36	0.007
199	BIOCARTA_AT1R_PATHWAY	36	0.007
235	BIOCARTA_CELLCYCLE_PATHWAY	23	0.007
273	BIOCARTA_HCMV_PATHWAY	17	0.007
289	BIOCARTA_DEATH_PATHWAY	33	0.007
305	BIOCARTA_MTOR_PATHWAY	23	0.007
306	BIOCARTA_IGF1R_PATHWAY	23	0.007
307	BIOCARTA_PITX2_PATHWAY	15	0.007
324	BIOCARTA_EDG1_PATHWAY	27	0.007
325	BIOCARTA_CDK5_PATHWAY	11	0.007
415	ST_G_ALPHA_I_PATHWAY	35	0.007
420	WNT_SIGNALING	89	0.007
449	ST_PHOSPHOINOSITIDE_3_KINASE_PATHWAY	37	0.007
454	PID_BCR_5PATHWAY	65	0.007
475	PID_NFKAPPAB_CANONICAL_PATHWAY	23	0.007
482	PID_INTEGRIN_CS_PATHWAY	26	0.007
512	PID_WNT_CANONICAL_PATHWAY	20	0.007
526	PID_REG_GR_PATHWAY	82	0.007
532	PID_IL2_1PATHWAY	55	0.007
579	PID_CMYB_PATHWAY	84	0.007
585	PID_ERBB_NETWORK_PATHWAY	15	0.007
589	PID_RETINOIC_ACID_PATHWAY	30	0.007
664	REACTOME_SIGNALING_BY_RHO_GTPASES	113	0.007
686	REACTOME_TRIF_MEDIATED_TLR3_SIGNALING	74	0.007
762	REACTOME_CELL_SURFACE_INTERACTIONS_AT_THE_VASCULAR_WALL	91	0.007
764	REACTOME_SIGNALLING_TO_ERKS	36	0.007
776	REACTOME_REGULATION_OF_HYPOXIA_INDUCIBLE_FACTOR_HIF_BY_OXYGEN	25	0.007
836	REACTOME_DOWNSTREAM_TCR_SIGNALING	37	0.007
866	REACTOME_APOPTOTIC_CLEAVAGE_OF_CELL_ADHESION_PROTEINS	12	0.007
899	REACTOME_OPIOID_SIGNALLING	78	0.007
968	REACTOME_POL_SWITCHING	13	0.007
980	REACTOME_REGULATION_OF_INSULIN_SECRETION	93	0.007
989	REACTOME_CLASS_B_2_SECRETIN_FAMILY_RECEPTORS	88	0.007
1035	REACTOME_TRANSPORT_OF_INORGANIC_CATIONS_ANIONS_AND_AMINO_ACIDS_OLIGOPEPTIDES	94	0.007
1109	REACTOME_NETRIN1_SIGNALING	41	0.007
1139	REACTOME_PLATELET_SENSITIZATION_BY_LDL	16	0.007
1162	REACTOME_TRAF6_MEDIATED_INDUCTION_OF_NFKB_AND_MAP_KINASES_UPON_TLR7_8_OR_9_ACTIVATION	77	0.007
1172	REACTOME_TRAF6_MEDIATED_IRF7_ACTIVATION_IN_TLR7_8_OR_9_SIGNALING	10	0.007
1183	REACTOME_NFKB_AND_MAP_KINASES_ACTIVATION_MEDIATED_BY_TLR4_SIGNALING_REPERTOIRE	72	0.007
1188	REACTOME_TRAF6_MEDIATED_INDUCTION_OF_TAK1_COMPLEX	14	0.007
1243	REACTOME_MYD88_MAL_CASCADE_INITIATED_ON_PLASMA_MEMBRANE	83	0.007
1253	REACTOME_SIGNALING_BY_TGF_BETA_RECEPTOR_COMPLEX	63	0.007
1255	REACTOME_ACTIVATED_TLR4_SIGNALLING	93	0.007
1282	REACTOME_POTASSIUM_CHANNELS	98	0.007
1289	REACTOME_REMOVAL_OF_THE_FLAP_INTERMEDIATE_FROM_THE_C_STRAND	10	0.007
1317	REACTOME_PI3K_CASCADE	71	0.007
1319	REACTOME_SHC_RELATED_EVENTS	17	0.007
67	KEGG_METABOLISM_OF_XENOBIOTICS_BY_CYTOCHROME_P450	70	0.006
68	KEGG_DRUG_METABOLISM_CYTOCHROME_P450	72	0.006
79	KEGG_PROTEIN_EXPORT	24	0.006
114	KEGG_ECM_RECEPTOR_INTERACTION	84	0.006
127	KEGG_HEMATOPOIETIC_CELL_LINEAGE	88	0.006
136	KEGG_LONG_TERM_POTENTIATION	70	0.006
138	KEGG_LONG_TERM_DEPRESSION	70	0.006
146	KEGG_ADIPOCYTOKINE_SIGNALING_PATHWAY	67	0.006
148	KEGG_TYPE_I_DIABETES_MELLITUS	44	0.006
161	KEGG_LEISHMANIA_INFECTION	72	0.006
183	KEGG_HYPERTROPHIC_CARDIOMYOPATHY_HCM	85	0.006
184	KEGG_ARRHYTHMOGENIC_RIGHT_VENTRICULAR_CARDIOMYOPATHY_ARVC	76	0.006
186	KEGG_VIRAL_MYOCARDITIS	73	0.006
232	BIOCARTA_CTCF_PATHWAY	23	0.006
302	BIOCARTA_PPARA_PATHWAY	58	0.006
337	BIOCARTA_CHREBP2_PATHWAY	42	0.006
365	BIOCARTA_IL1R_PATHWAY	33	0.006
384	BIOCARTA_KREB_PATHWAY	8	0.006
419	SIG_IL4RECEPTOR_IN_B_LYPHOCYTES	27	0.006
431	SIG_INSULIN_RECEPTOR_PATHWAY_IN_CARDIAC_MYOCYTES	51	0.006
453	PID_ENDOTHELIN_PATHWAY	63	0.006
463	PID_P73PATHWAY	79	0.006
464	PID_P38_MKK3_6PATHWAY	26	0.006
473	PID_TCR_PATHWAY	66	0.006
480	PID_CD40_PATHWAY	31	0.006
496	PID_ARF6_TRAFFICKING_PATHWAY	49	0.006
499	PID_PS1_PATHWAY	46	0.006
513	PID_TCPTP_PATHWAY	43	0.006
514	PID_ANGIOPOIETIN_RECEPTOR_PATHWAY	50	0.006
528	PID_INTEGRIN_A9B1_PATHWAY	25	0.006
537	PID_PLK1_PATHWAY	46	0.006
547	PID_IL2_PI3K_PATHWAY	34	0.006
563	PID_AP1_PATHWAY	70	0.006
570	PID_BMP_PATHWAY	42	0.006
584	PID_ERA_GENOMIC_PATHWAY	65	0.006
594	PID_AR_NONGENOMIC_PATHWAY	31	0.006
599	PID_BETA_CATENIN_NUC_PATHWAY	80	0.006
604	PID_ECADHERIN_STABILIZATION_PATHWAY	42	0.006
631	PID_MAPK_TRK_PATHWAY	34	0.006
632	PID_PI3K_PLC_TRK_PATHWAY	36	0.006
643	PID_TGFBR_PATHWAY	55	0.006
644	PID_HES_HEY_PATHWAY	48	0.006
693	REACTOME_NEGATIVE_REGULATION_OF_FGFR_SIGNALING	37	0.006
698	REACTOME_IMMUNOREGULATORY_INTERACTIONS_BETWEEN_A_LYMPHOID_AND_A_NON_LYMPHOID_CELL	70	0.006
727	REACTOME_SHC1_EVENTS_IN_ERBB4_SIGNALING	20	0.006
750	REACTOME_EXTRACELLULAR_MATRIX_ORGANIZATION	87	0.006
756	REACTOME_TRIGLYCERIDE_BIOSYNTHESIS	38	0.006
827	REACTOME_ERKS_ARE_INACTIVATED	12	0.006
834	REACTOME_TCR_SIGNALING	54	0.006
849	REACTOME_RESPONSE_TO_ELEVATED_PLATELET_CYTOSOLIC_CA2_	89	0.006
861	REACTOME_XENOBIOTICS	16	0.006
870	REACTOME_NRIF_SIGNALS_CELL_DEATH_FROM_THE_NUCLEUS	15	0.006
880	REACTOME_P75_NTR_RECEPTOR_MEDIATED_SIGNALLING	81	0.006
900	REACTOME_RECRUITMENT_OF_MITOTIC_CENTROSOME_PROTEINS_AND_COMPLEXES	66	0.006
909	REACTOME_LOSS_OF_NLP_FROM_MITOTIC_CENTROSOMES	59	0.006
949	REACTOME_PEROXISOMAL_LIPID_METABOLISM	21	0.006
988	REACTOME_UNFOLDED_PROTEIN_RESPONSE	80	0.006
1023	REACTOME_TRANSPORT_OF_GLUCOSE_AND_OTHER_SUGARS_BILE_SALTS_AND_ORGANIC_ACIDS_METAL_IONS_AND_AMINE_COMPOUNDS	89	0.006
1039	REACTOME_AMINO_ACID_AND_OLIGOPEPTIDE_SLC_TRANSPORTERS	49	0.006
1083	REACTOME_MAP_KINASE_ACTIVATION_IN_TLR_CASCADE	50	0.006
1093	REACTOME_SHC_MEDIATED_CASCADE	28	0.006
1106	REACTOME_L1CAM_INTERACTIONS	86	0.006
1112	REACTOME_SIGNAL_TRANSDUCTION_BY_L1	34	0.006
1129	REACTOME_REGULATION_OF_SIGNALING_BY_CBL	18	0.006
1130	REACTOME_AMINO_ACID_SYNTHESIS_AND_INTERCONVERSION_TRANSAMINATION	17	0.006
1137	REACTOME_PLATELET_HOMEOSTASIS	78	0.006
1251	REACTOME_THE_ROLE_OF_NEF_IN_HIV1_REPLICATION_AND_DISEASE_PATHOGENESIS	28	0.006
1	KEGG_GLYCOLYSIS_GLUCONEOGENESIS	62	0.005
21	KEGG_ARGININE_AND_PROLINE_METABOLISM	54	0.005
25	KEGG_TRYPTOPHAN_METABOLISM	40	0.005
40	KEGG_INOSITOL_PHOSPHATE_METABOLISM	54	0.005
42	KEGG_GLYCEROPHOSPHOLIPID_METABOLISM	77	0.005
60	KEGG_RETINOL_METABOLISM	64	0.005
91	KEGG_PHOSPHATIDYLINOSITOL_SIGNALING_SYSTEM	76	0.005
109	KEGG_HEDGEHOG_SIGNALING_PATHWAY	56	0.005
119	KEGG_COMPLEMENT_AND_COAGULATION_CASCADES	69	0.005
140	KEGG_TASTE_TRANSDUCTION	52	0.005
170	KEGG_BASAL_CELL_CARCINOMA	55	0.005
198	BIOCARTA_ALK_PATHWAY	37	0.005
226	BIOCARTA_TID_PATHWAY	19	0.005
242	BIOCARTA_RNA_PATHWAY	10	0.005
246	BIOCARTA_EGF_PATHWAY	31	0.005
252	BIOCARTA_ERK_PATHWAY	28	0.005
255	BIOCARTA_EIF_PATHWAY	16	0.005
270	BIOCARTA_HIVNEF_PATHWAY	58	0.005
283	BIOCARTA_IL10_PATHWAY	17	0.005
301	BIOCARTA_MCALPAIN_PATHWAY	25	0.005
360	BIOCARTA_RANMS_PATHWAY	10	0.005
376	BIOCARTA_TCR_PATHWAY	49	0.005
392	BIOCARTA_TOLL_PATHWAY	37	0.005
396	BIOCARTA_TFF_PATHWAY	21	0.005
402	BIOCARTA_WNT_PATHWAY	26	0.005
416	SIG_CHEMOTAXIS	45	0.005
418	ST_P38_MAPK_PATHWAY	37	0.005
422	SIG_REGULATION_OF_THE_ACTIN_CYTOSKELETON_BY_RHO_GTPASES	35	0.005
436	SIG_BCR_SIGNALING_PATHWAY	46	0.005
438	ST_B_CELL_ANTIGEN_RECEPTOR	40	0.005
442	ST_JNK_MAPK_PATHWAY	40	0.005
455	PID_PRL_SIGNALING_EVENTS_PATHWAY	23	0.005
458	PID_AURORA_B_PATHWAY	39	0.005
461	PID_NOTCH_PATHWAY	59	0.005
462	PID_INTEGRIN1_PATHWAY	66	0.005
471	PID_HDAC_CLASSIII_PATHWAY	25	0.005
477	PID_ER_NONGENOMIC_PATHWAY	41	0.005
479	PID_HIF2PATHWAY	34	0.005
484	PID_PTP1B_PATHWAY	52	0.005
486	PID_IL12_2PATHWAY	63	0.005
489	PID_AR_PATHWAY	61	0.005
493	PID_S1P_S1P4_PATHWAY	14	0.005
498	PID_REELIN_PATHWAY	29	0.005
504	PID_TRAIL_PATHWAY	28	0.005
510	PID_LKB1_PATHWAY	47	0.005
511	PID_CD8_TCR_PATHWAY	53	0.005
517	PID_TXA2PATHWAY	57	0.005
525	PID_NFAT_3PATHWAY	54	0.005
546	PID_AJDISS_2PATHWAY	48	0.005
550	PID_AR_TF_PATHWAY	53	0.005
551	PID_P75_NTR_PATHWAY	69	0.005
562	PID_ATF2_PATHWAY	59	0.005
603	PID_KIT_PATHWAY	52	0.005
610	PID_THROMBIN_PAR1_PATHWAY	43	0.005
620	PID_MYC_REPRESS_PATHWAY	63	0.005
621	PID_HIF1_TFPATHWAY	66	0.005
628	PID_ANTHRAX_PATHWAY	17	0.005
681	REACTOME_SPRY_REGULATION_OF_FGF_SIGNALING	14	0.005
694	REACTOME_G0_AND_EARLY_G1	25	0.005
703	REACTOME_TRANS_GOLGI_NETWORK_VESICLE_BUDDING	60	0.005
738	REACTOME_ACTIVATED_NOTCH1_TRANSMITS_SIGNAL_TO_THE_NUCLEUS	27	0.005
744	REACTOME_ANTIGEN_ACTIVATES_B_CELL_RECEPTOR_LEADING_TO_GENERATION_OF_SECOND_MESSENGERS	29	0.005
752	REACTOME_CIRCADIAN_REPRESSION_OF_EXPRESSION_BY_REV_ERBA	23	0.005
793	REACTOME_TRANSCRIPTIONAL_ACTIVITY_OF_SMAD2_SMAD3_SMAD4_HETEROTRIMER	38	0.005
801	REACTOME_PI_METABOLISM	48	0.005
816	REACTOME_SIGNALING_BY_FGFR_MUTANTS	44	0.005
818	REACTOME_GLYCEROPHOSPHOLIPID_BIOSYNTHESIS	82	0.005
819	REACTOME_A_TETRASACCHARIDE_LINKER_SEQUENCE_IS_REQUIRED_FOR_GAG_SYNTHESIS	25	0.005
835	REACTOME_REGULATION_OF_PYRUVATE_DEHYDROGENASE_PDH_COMPLEX	13	0.005
876	REACTOME_PHASE1_FUNCTIONALIZATION_OF_COMPOUNDS	70	0.005
897	REACTOME_GLUCONEOGENESIS	34	0.005
927	REACTOME_RECRUITMENT_OF_NUMA_TO_MITOTIC_CENTROSOMES	10	0.005
981	REACTOME_NCAM_SIGNALING_FOR_NEURITE_OUT_GROWTH	64	0.005
994	REACTOME_TRAFFICKING_OF_GLUR2_CONTAINING_AMPA_RECEPTORS	16	0.005
1021	REACTOME_LYSOSOME_VESICLE_BIOGENESIS	23	0.005
1024	REACTOME_SPHINGOLIPID_METABOLISM	69	0.005
1036	REACTOME_GOLGI_ASSOCIATED_VESICLE_BIOGENESIS	53	0.005
1037	REACTOME_CTLA4_INHIBITORY_SIGNALING	21	0.005
1047	REACTOME_DEADENYLATION_OF_MRNA	22	0.005
1055	REACTOME_SMOOTH_MUSCLE_CONTRACTION	25	0.005
1082	REACTOME_MYOGENESIS	28	0.005
1084	REACTOME_PHOSPHOLIPASE_C_MEDIATED_CASCADE	54	0.005
1095	REACTOME_ENERGY_DEPENDENT_REGULATION_OF_MTOR_BY_LKB1_AMPK	18	0.005
1120	REACTOME_RECYCLING_PATHWAY_OF_L1	27	0.005
1135	REACTOME_IL_3_5_AND_GM_CSF_SIGNALING	43	0.005
1154	REACTOME_CIRCADIAN_CLOCK	53	0.005
1170	REACTOME_INTERFERON_GAMMA_SIGNALING	63	0.005
1196	REACTOME_IL_2_SIGNALING	41	0.005
1204	REACTOME_SYNTHESIS_OF_VERY_LONG_CHAIN_FATTY_ACYL_COAS	14	0.005
1207	REACTOME_PKB_MEDIATED_EVENTS	29	0.005
1263	REACTOME_PHASE_II_CONJUGATION	70	0.005
1267	REACTOME_GLUCOSE_METABOLISM	69	0.005
1274	REACTOME_ANTIGEN_PRESENTATION_FOLDING_ASSEMBLY_AND_PEPTIDE_LOADING_OF_CLASS_I_MHC	21	0.005
1283	REACTOME_NUCLEOTIDE_BINDING_DOMAIN_LEUCINE_RICH_REPEAT_CONTAINING_RECEPTOR_NLR_SIGNALING_PATHWAYS	46	0.005
1318	REACTOME_APOPTOTIC_EXECUTION_PHASE	54	0.005
4	KEGG_PENTOSE_AND_GLUCURONATE_INTERCONVERSIONS	28	0.004
11	KEGG_STEROID_HORMONE_BIOSYNTHESIS	55	0.004
18	KEGG_VALINE_LEUCINE_AND_ISOLEUCINE_DEGRADATION	44	0.004
29	KEGG_GLUTATHIONE_METABOLISM	50	0.004
30	KEGG_STARCH_AND_SUCROSE_METABOLISM	52	0.004
44	KEGG_ARACHIDONIC_ACID_METABOLISM	58	0.004
51	KEGG_PYRUVATE_METABOLISM	40	0.004
69	KEGG_DRUG_METABOLISM_OTHER_ENZYMES	51	0.004
80	KEGG_PPAR_SIGNALING_PATHWAY	69	0.004
81	KEGG_BASE_EXCISION_REPAIR	35	0.004
134	KEGG_INTESTINAL_IMMUNE_NETWORK_FOR_IGA_PRODUCTION	48	0.004
147	KEGG_TYPE_II_DIABETES_MELLITUS	47	0.004
151	KEGG_VASOPRESSIN_REGULATED_WATER_REABSORPTION	44	0.004
155	KEGG_AMYOTROPHIC_LATERAL_SCLEROSIS_ALS	53	0.004
177	KEGG_ASTHMA	30	0.004
203	BIOCARTA_CHEMICAL_PATHWAY	22	0.004
209	BIOCARTA_BCR_PATHWAY	37	0.004
210	BIOCARTA_BIOPEPTIDES_PATHWAY	45	0.004
228	BIOCARTA_COMP_PATHWAY	19	0.004
248	BIOCARTA_NDKDYNAMIN_PATHWAY	21	0.004
258	BIOCARTA_FCER1_PATHWAY	41	0.004
261	BIOCARTA_FMLP_PATHWAY	39	0.004
267	BIOCARTA_GH_PATHWAY	28	0.004
309	BIOCARTA_VIP_PATHWAY	29	0.004
310	BIOCARTA_NFAT_PATHWAY	56	0.004
320	BIOCARTA_PDGF_PATHWAY	32	0.004
334	BIOCARTA_RAS_PATHWAY	23	0.004
341	BIOCARTA_EIF4_PATHWAY	24	0.004
361	BIOCARTA_BARR_MAPK_PATHWAY	12	0.004
381	BIOCARTA_TGFB_PATHWAY	19	0.004
388	BIOCARTA_PAR1_PATHWAY	37	0.004
427	ST_GA13_PATHWAY	37	0.004
439	ST_INTERLEUKIN_4_PATHWAY	26	0.004
440	ST_WNT_BETA_CATENIN_PATHWAY	34	0.004
444	ST_FAS_SIGNALING_PATHWAY	65	0.004
446	SA_PTEN_PATHWAY	17	0.004
448	SA_TRKA_RECEPTOR	17	0.004
456	PID_RHOA_PATHWAY	45	0.004
468	PID_IL4_2PATHWAY	65	0.004
487	PID_S1P_S1P3_PATHWAY	29	0.004
490	PID_NFAT_TFPATHWAY	47	0.004
540	PID_FOXO_PATHWAY	49	0.004
543	PID_MYC_PATHWAY	25	0.004
545	PID_PI3KCI_PATHWAY	49	0.004
548	PID_CERAMIDE_PATHWAY	48	0.004
557	PID_IFNG_PATHWAY	40	0.004
564	PID_INTEGRIN2_PATHWAY	29	0.004
573	PID_ECADHERIN_KERATINOCYTE_PATHWAY	21	0.004
581	PID_HIV_NEF_PATHWAY	35	0.004
583	PID_P38_MK2_PATHWAY	21	0.004
597	PID_CASPASE_PATHWAY	52	0.004
602	PID_P38_ALPHA_BETA_DOWNSTREAM_PATHWAY	38	0.004
608	PID_DELTA_NP63_PATHWAY	47	0.004
616	PID_INSULIN_GLUCOSE_PATHWAY	26	0.004
622	PID_TAP63_PATHWAY	54	0.004
642	PID_HNF3A_PATHWAY	44	0.004
683	REACTOME_BMAL1_CLOCK_NPAS2_ACTIVATES_CIRCADIAN_EXPRESSION	36	0.004
717	REACTOME_SPHINGOLIPID_DE_NOVO_BIOSYNTHESIS	31	0.004
729	REACTOME_NUCLEAR_SIGNALING_BY_ERBB4	38	0.004
734	REACTOME_PRE_NOTCH_TRANSCRIPTION_AND_TRANSLATION	29	0.004
735	REACTOME_DEGRADATION_OF_THE_EXTRACELLULAR_MATRIX	29	0.004
737	REACTOME_SIGNALING_BY_HIPPO	22	0.004
743	REACTOME_RORA_ACTIVATES_CIRCADIAN_EXPRESSION	24	0.004
745	REACTOME_REGULATION_OF_COMPLEMENT_CASCADE	14	0.004
746	REACTOME_YAP1_AND_WWTR1_TAZ_STIMULATED_GENE_EXPRESSION	24	0.004
748	REACTOME_PRE_NOTCH_EXPRESSION_AND_PROCESSING	44	0.004
760	REACTOME_SIGNALLING_TO_RAS	27	0.004
761	REACTOME_SIGNALING_BY_BMP	23	0.004
769	REACTOME_COLLAGEN_FORMATION	58	0.004
770	REACTOME_SMAD2_SMAD3_SMAD4_HETEROTRIMER_REGULATES_TRANSCRIPTION	27	0.004
803	REACTOME_CHONDROITIN_SULFATE_DERMATAN_SULFATE_METABOLISM	49	0.004
833	REACTOME_PECAM1_INTERACTIONS	10	0.004
859	REACTOME_P75NTR_SIGNALS_VIA_NFKB	14	0.004
864	REACTOME_CYTOCHROME_P450_ARRANGED_BY_SUBSTRATE_TYPE	51	0.004
874	REACTOME_NFKB_IS_ACTIVATED_AND_SIGNALS_SURVIVAL	11	0.004
878	REACTOME_CELL_DEATH_SIGNALLING_VIA_NRAGE_NRIF_AND_NADE	60	0.004
894	REACTOME_NOTCH_HLH_TRANSCRIPTION_PATHWAY	13	0.004
916	REACTOME_PLC_BETA_MEDIATED_EVENTS	43	0.004
943	REACTOME_ASSOCIATION_OF_TRIC_CCT_WITH_TARGET_PROTEINS_DURING_BIOSYNTHESIS	27	0.004
946	REACTOME_GPVI_MEDIATED_ACTIVATION_CASCADE	31	0.004
950	REACTOME_POST_CHAPERONIN_TUBULIN_FOLDING_PATHWAY	19	0.004
956	REACTOME_MUSCLE_CONTRACTION	48	0.004
972	REACTOME_ACTIVATION_OF_CHAPERONE_GENES_BY_XBP1S	46	0.004
973	REACTOME_REGULATION_OF_INSULIN_SECRETION_BY_GLUCAGON_LIKE_PEPTIDE1	43	0.004
987	REACTOME_ACTIVATION_OF_GENES_BY_ATF4	26	0.004
1001	REACTOME_CYCLIN_A_B1_ASSOCIATED_EVENTS_DURING_G2_M_TRANSITION	15	0.004
1016	REACTOME_CD28_DEPENDENT_VAV1_PATHWAY	11	0.004
1022	REACTOME_G_BETA_GAMMA_SIGNALLING_THROUGH_PI3KGAMMA	25	0.004
1028	REACTOME_G_ALPHA_Z_SIGNALLING_EVENTS	44	0.004
1034	REACTOME_G_PROTEIN_BETA_GAMMA_SIGNALLING	28	0.004
1088	REACTOME_MAPK_TARGETS_NUCLEAR_EVENTS_MEDIATED_BY_MAP_KINASES	30	0.004
1092	REACTOME_JNK_C_JUN_KINASES_PHOSPHORYLATION_AND_ACTIVATION_MEDIATED_BY_ACTIVATED_HUMAN_TAK1	16	0.004
1117	REACTOME_PRESYNAPTIC_NICOTINIC_ACETYLCHOLINE_RECEPTORS	12	0.004
1140	REACTOME_AQUAPORIN_MEDIATED_TRANSPORT	51	0.004
1148	REACTOME_TRANSPORT_OF_ORGANIC_ANIONS	11	0.004
1150	REACTOME_REGULATION_OF_WATER_BALANCE_BY_RENAL_AQUAPORINS	44	0.004
1167	REACTOME_TRANSPORT_TO_THE_GOLGI_AND_SUBSEQUENT_MODIFICATION	33	0.004
1177	REACTOME_GABA_RECEPTOR_ACTIVATION	52	0.004
1186	REACTOME_ION_CHANNEL_TRANSPORT	55	0.004
1191	REACTOME_LIGAND_GATED_ION_CHANNEL_TRANSPORT	21	0.004
1261	REACTOME_GLUTATHIONE_CONJUGATION	23	0.004
1269	REACTOME_VOLTAGE_GATED_POTASSIUM_CHANNELS	43	0.004
1292	REACTOME_INITIAL_TRIGGERING_OF_COMPLEMENT	16	0.004
1301	REACTOME_FGFR_LIGAND_BINDING_AND_ACTIVATION	22	0.004
1312	REACTOME_GAP_JUNCTION_ASSEMBLY	18	0.004
1324	NABA_PROTEOGLYCANS	35	0.004
5	KEGG_FRUCTOSE_AND_MANNOSE_METABOLISM	34	0.003
7	KEGG_ASCORBATE_AND_ALDARATE_METABOLISM	25	0.003
8	KEGG_FATTY_ACID_METABOLISM	42	0.003
16	KEGG_GLYCINE_SERINE_AND_THREONINE_METABOLISM	31	0.003
17	KEGG_CYSTEINE_AND_METHIONINE_METABOLISM	34	0.003
39	KEGG_GLYCEROLIPID_METABOLISM	49	0.003
45	KEGG_LINOLEIC_ACID_METABOLISM	29	0.003
47	KEGG_SPHINGOLIPID_METABOLISM	40	0.003
48	KEGG_GLYCOSPHINGOLIPID_BIOSYNTHESIS_LACTO_AND_NEOLACTO_SERIES	26	0.003
53	KEGG_PROPANOATE_METABOLISM	33	0.003
54	KEGG_BUTANOATE_METABOLISM	34	0.003
63	KEGG_LIMONENE_AND_PINENE_DEGRADATION	10	0.003
70	KEGG_BIOSYNTHESIS_OF_UNSATURATED_FATTY_ACIDS	22	0.003
71	KEGG_ABC_TRANSPORTERS	44	0.003
83	KEGG_MISMATCH_REPAIR	23	0.003
97	KEGG_SNARE_INTERACTIONS_IN_VESICULAR_TRANSPORT	38	0.003
107	KEGG_DORSO_VENTRAL_AXIS_FORMATION	25	0.003
150	KEGG_ALDOSTERONE_REGULATED_SODIUM_REABSORPTION	42	0.003
157	KEGG_PRION_DISEASES	35	0.003
182	KEGG_PRIMARY_IMMUNODEFICIENCY	35	0.003
204	BIOCARTA_SPPA_PATHWAY	22	0.003
214	BIOCARTA_CDMAC_PATHWAY	16	0.003
218	BIOCARTA_CCR3_PATHWAY	23	0.003
227	BIOCARTA_CLASSIC_PATHWAY	14	0.003
230	BIOCARTA_HDAC_PATHWAY	32	0.003
257	BIOCARTA_FAS_PATHWAY	30	0.003
285	BIOCARTA_IL2RB_PATHWAY	38	0.003
291	BIOCARTA_GLEEVEC_PATHWAY	23	0.003
297	BIOCARTA_LECTIN_PATHWAY	12	0.003
318	BIOCARTA_P38MAPK_PATHWAY	40	0.003
322	BIOCARTA_PTDINS_PATHWAY	23	0.003
347	BIOCARTA_LEPTIN_PATHWAY	11	0.003
354	BIOCARTA_MAL_PATHWAY	19	0.003
363	BIOCARTA_BARRESTIN_SRC_PATHWAY	15	0.003
364	BIOCARTA_NKT_PATHWAY	29	0.003
367	BIOCARTA_GPCR_PATHWAY	37	0.003
368	BIOCARTA_IGF1MTOR_PATHWAY	20	0.003
390	BIOCARTA_TNFR1_PATHWAY	29	0.003
393	BIOCARTA_TPO_PATHWAY	24	0.003
394	BIOCARTA_CREB_PATHWAY	27	0.003
395	BIOCARTA_CARM1_PATHWAY	13	0.003
400	BIOCARTA_VEGF_PATHWAY	29	0.003
406	ST_DIFFERENTIATION_PATHWAY_IN_PC12_CELLS	45	0.003
410	SIG_CD40PATHWAYMAP	34	0.003
412	SA_CASPASE_CASCADE	19	0.003
424	ST_ADRENERGIC	36	0.003
426	ST_GAQ_PATHWAY	28	0.003
428	ST_STAT3_PATHWAY	11	0.003
432	ST_T_CELL_SIGNAL_TRANSDUCTION	45	0.003
435	SIG_PIP3_SIGNALING_IN_B_LYMPHOCYTES	36	0.003
457	PID_ERBB4_PATHWAY	38	0.003
466	PID_WNT_NONCANONICAL_PATHWAY	32	0.003
469	PID_HDAC_CLASSII_PATHWAY	34	0.003
485	PID_INTEGRIN3_PATHWAY	43	0.003
494	PID_FRA_PATHWAY	37	0.003
497	PID_RHOA_REG_PATHWAY	46	0.003
502	PID_P38_ALPHA_BETA_PATHWAY	31	0.003
509	PID_ARF6_PATHWAY	35	0.003
515	PID_FAS_PATHWAY	38	0.003
522	PID_HNF3B_PATHWAY	45	0.003
529	PID_ERB_GENOMIC_PATHWAY	15	0.003
555	PID_AMB2_NEUTROPHILS_PATHWAY	41	0.003
558	PID_RXR_VDR_PATHWAY	26	0.003
561	PID_SYNDECAN_4_PATHWAY	32	0.003
568	PID_EPHA_FWDPATHWAY	34	0.003
571	PID_IL3_PATHWAY	27	0.003
574	PID_ALK1_PATHWAY	26	0.003
577	PID_TCR_JNK_PATHWAY	14	0.003
578	PID_NEPHRIN_NEPH1_PATHWAY	31	0.003
580	PID_IL23_PATHWAY	37	0.003
582	PID_SYNDECAN_1_PATHWAY	46	0.003
591	PID_IL8_CXCR2_PATHWAY	34	0.003
596	PID_HEDGEHOG_GLI_PATHWAY	48	0.003
600	PID_VEGFR1_PATHWAY	26	0.003
613	PID_RAC1_REG_PATHWAY	38	0.003
614	PID_AURORA_A_PATHWAY	31	0.003
627	PID_NCADHERIN_PATHWAY	33	0.003
630	PID_RAS_PATHWAY	30	0.003
645	PID_IL12_STAT4_PATHWAY	33	0.003
653	REACTOME_PTM_GAMMA_CARBOXYLATION_HYPUSINE_FORMATION_AND_ARYLSULFATASE_ACTIVATION	27	0.003
659	REACTOME_GAP_JUNCTION_DEGRADATION	10	0.003
680	REACTOME_DAG_AND_IP3_SIGNALING	32	0.003
700	REACTOME_VITAMIN_B5_PANTOTHENATE_METABOLISM	11	0.003
711	REACTOME_O_LINKED_GLYCOSYLATION_OF_MUCINS	59	0.003
739	REACTOME_TRAFFICKING_AND_PROCESSING_OF_ENDOSOMAL_TLR	14	0.003
768	REACTOME_DOWNREGULATION_OF_TGF_BETA_RECEPTOR_SIGNALING	23	0.003
779	REACTOME_TGF_BETA_RECEPTOR_SIGNALING_ACTIVATES_SMADS	26	0.003
780	REACTOME_ACTIVATED_POINT_MUTANTS_OF_FGFR2	16	0.003
791	REACTOME_SYNTHESIS_OF_PIPS_AT_THE_PLASMA_MEMBRANE	31	0.003
795	REACTOME_DOWNREGULATION_OF_SMAD2_3_SMAD4_TRANSCRIPTIONAL_ACTIVITY	20	0.003
797	REACTOME_REVERSIBLE_HYDRATION_OF_CARBON_DIOXIDE	12	0.003
825	REACTOME_NUCLEAR_EVENTS_KINASE_AND_TRANSCRIPTION_FACTOR_ACTIVATION	24	0.003
845	REACTOME_ERK_MAPK_TARGETS	21	0.003
868	REACTOME_NRAGE_SIGNALS_DEATH_THROUGH_JNK	43	0.003
875	REACTOME_REGULATION_OF_BETA_CELL_DEVELOPMENT	30	0.003
903	REACTOME_CA_DEPENDENT_EVENTS	30	0.003
907	REACTOME_DARPP_32_EVENTS	25	0.003
920	REACTOME_G_PROTEIN_ACTIVATION	27	0.003
921	REACTOME_ACETYLCHOLINE_BINDING_AND_DOWNSTREAM_EVENTS	16	0.003
931	REACTOME_NUCLEAR_RECEPTOR_TRANSCRIPTION_PATHWAY	49	0.003
940	REACTOME_GLUCAGON_SIGNALING_IN_METABOLIC_REGULATION	34	0.003
953	REACTOME_AMINE_LIGAND_BINDING_RECEPTORS	38	0.003
974	REACTOME_PERK_REGULATED_GENE_EXPRESSION	29	0.003
977	REACTOME_TRAFFICKING_OF_AMPA_RECEPTORS	28	0.003
978	REACTOME_NCAM1_INTERACTIONS	39	0.003
990	REACTOME_GLUCAGON_TYPE_LIGAND_RECEPTORS	33	0.003
1009	REACTOME_ADHERENS_JUNCTIONS_INTERACTIONS	27	0.003
1031	REACTOME_SIGNALING_BY_ROBO_RECEPTOR	30	0.003
1045	REACTOME_NA_CL_DEPENDENT_NEUROTRANSMITTER_TRANSPORTERS	17	0.003
1049	REACTOME_SIGNAL_AMPLIFICATION	31	0.003
1056	REACTOME_ACTIVATION_OF_NMDA_RECEPTOR_UPON_GLUTAMATE_BINDING_AND_POSTSYNAPTIC_EVENTS	37	0.003
1067	REACTOME_ADP_SIGNALLING_THROUGH_P2RY12	21	0.003
1070	REACTOME_PYRUVATE_METABOLISM	19	0.003
1080	REACTOME_REGULATION_OF_AMPK_ACTIVITY_VIA_LKB1	15	0.003
1085	REACTOME_ACTIVATION_OF_KAINATE_RECEPTORS_UPON_GLUTAMATE_BINDING	31	0.003
1089	REACTOME_SYNTHESIS_AND_INTERCONVERSION_OF_NUCLEOTIDE_DI_AND_TRIPHOSPHATES	19	0.003
1094	REACTOME_THROMBIN_SIGNALLING_THROUGH_PROTEINASE_ACTIVATED_RECEPTORS_PARS	32	0.003
1115	REACTOME_HIGHLY_CALCIUM_PERMEABLE_POSTSYNAPTIC_NICOTINIC_ACETYLCHOLINE_RECEPTORS	13	0.003
1141	REACTOME_IL_RECEPTOR_SHC_SIGNALING	27	0.003
1142	REACTOME_RAP1_SIGNALLING	17	0.003
1144	REACTOME_SIGNAL_REGULATORY_PROTEIN_SIRP_FAMILY_INTERACTIONS	12	0.003
1164	REACTOME_GABA_B_RECEPTOR_ACTIVATION	38	0.003
1182	REACTOME_NEGATIVE_REGULATORS_OF_RIG_I_MDA5_SIGNALING	31	0.003
1212	REACTOME_SIGNAL_ATTENUATION	14	0.003
1217	REACTOME_LIPID_DIGESTION_MOBILIZATION_AND_TRANSPORT	46	0.003
1241	REACTOME_GLUCURONIDATION	18	0.003
1262	REACTOME_COMPLEMENT_CASCADE	32	0.003
1284	REACTOME_INWARDLY_RECTIFYING_K_CHANNELS	31	0.003
1290	REACTOME_CREATION_OF_C4_AND_C2_ACTIVATORS	10	0.003
1304	REACTOME_GAP_JUNCTION_TRAFFICKING	27	0.003
1316	REACTOME_INTRINSIC_PATHWAY_FOR_APOPTOSIS	30	0.003
1320	NABA_COLLAGENS	44	0.003
1328	NABA_BASEMENT_MEMBRANES	40	0.003
6	KEGG_GALACTOSE_METABOLISM	26	0.002
10	KEGG_PRIMARY_BILE_ACID_BIOSYNTHESIS	16	0.002
22	KEGG_HISTIDINE_METABOLISM	29	0.002
23	KEGG_TYROSINE_METABOLISM	42	0.002
26	KEGG_BETA_ALANINE_METABOLISM	22	0.002
28	KEGG_SELENOAMINO_ACID_METABOLISM	26	0.002
33	KEGG_O_GLYCAN_BIOSYNTHESIS	30	0.002
35	KEGG_GLYCOSAMINOGLYCAN_DEGRADATION	21	0.002
43	KEGG_ETHER_LIPID_METABOLISM	33	0.002
52	KEGG_GLYOXYLATE_AND_DICARBOXYLATE_METABOLISM	16	0.002
57	KEGG_NICOTINATE_AND_NICOTINAMIDE_METABOLISM	24	0.002
58	KEGG_PANTOTHENATE_AND_COA_BIOSYNTHESIS	16	0.002
59	KEGG_FOLATE_BIOSYNTHESIS	11	0.002
64	KEGG_NITROGEN_METABOLISM	23	0.002
149	KEGG_MATURITY_ONSET_DIABETES_OF_THE_YOUNG	25	0.002
188	BIOCARTA_NO1_PATHWAY	33	0.002
189	BIOCARTA_CSK_PATHWAY	24	0.002
191	BIOCARTA_AMI_PATHWAY	20	0.002
216	BIOCARTA_CASPASE_PATHWAY	23	0.002
225	BIOCARTA_CERAMIDE_PATHWAY	22	0.002
231	BIOCARTA_GCR_PATHWAY	22	0.002
237	BIOCARTA_CYTOKINE_PATHWAY	22	0.002
238	BIOCARTA_INFLAM_PATHWAY	29	0.002
240	BIOCARTA_DC_PATHWAY	22	0.002
243	BIOCARTA_MTA3_PATHWAY	19	0.002
245	BIOCARTA_CALCINEURIN_PATHWAY	21	0.002
250	BIOCARTA_EPO_PATHWAY	19	0.002
278	BIOCARTA_IL2_PATHWAY	22	0.002
279	BIOCARTA_IL3_PATHWAY	15	0.002
284	BIOCARTA_IL12_PATHWAY	23	0.002
287	BIOCARTA_IL7_PATHWAY	17	0.002
288	BIOCARTA_GSK3_PATHWAY	27	0.002
296	BIOCARTA_TCRA_PATHWAY	13	0.002
299	BIOCARTA_EGFR_SMRTE_PATHWAY	11	0.002
303	BIOCARTA_ETS_PATHWAY	18	0.002
304	BIOCARTA_MONOCYTE_PATHWAY	11	0.002
308	BIOCARTA_NGF_PATHWAY	18	0.002
313	BIOCARTA_NOS1_PATHWAY	24	0.002
321	BIOCARTA_CCR5_PATHWAY	20	0.002
326	BIOCARTA_MYOSIN_PATHWAY	31	0.002
333	BIOCARTA_RAC1_PATHWAY	23	0.002
335	BIOCARTA_NKCELLS_PATHWAY	20	0.002
338	BIOCARTA_BAD_PATHWAY	26	0.002
340	BIOCARTA_EIF2_PATHWAY	11	0.002
344	BIOCARTA_PGC1A_PATHWAY	26	0.002
345	BIOCARTA_PML_PATHWAY	17	0.002
351	BIOCARTA_CARDIACEGF_PATHWAY	18	0.002
353	BIOCARTA_ERK5_PATHWAY	18	0.002
355	BIOCARTA_MEF2D_PATHWAY	23	0.002
356	BIOCARTA_MITOCHONDRIA_PATHWAY	21	0.002
362	BIOCARTA_TOB1_PATHWAY	21	0.002
369	BIOCARTA_SODD_PATHWAY	10	0.002
371	BIOCARTA_PTC1_PATHWAY	11	0.002
380	BIOCARTA_TEL_PATHWAY	18	0.002
385	BIOCARTA_CTLA4_PATHWAY	21	0.002
386	BIOCARTA_LONGEVITY_PATHWAY	15	0.002
397	BIOCARTA_TRKA_PATHWAY	12	0.002
398	BIOCARTA_ARF_PATHWAY	17	0.002
408	SA_B_CELL_RECEPTOR_COMPLEXES	24	0.002
413	ST_GA12_PATHWAY	23	0.002
423	ST_GRANULE_CELL_SURVIVAL_PATHWAY	27	0.002
445	ST_MYOCYTE_AD_PATHWAY	27	0.002
472	PID_GLYPICAN_1PATHWAY	27	0.002
503	PID_WNT_SIGNALING_PATHWAY	28	0.002
507	PID_CDC42_REG_PATHWAY	30	0.002
516	PID_CIRCADIAN_PATHWAY	16	0.002
520	PID_S1P_S1P1_PATHWAY	21	0.002
539	PID_IL5_PATHWAY	14	0.002
544	PID_RANBP2_PATHWAY	11	0.002
552	PID_S1P_META_PATHWAY	21	0.002
559	PID_LIS1_PATHWAY	28	0.002
587	PID_RHODOPSIN_PATHWAY	24	0.002
592	PID_HEDGEHOG_2PATHWAY	22	0.002
601	PID_SMAD2_3PATHWAY	17	0.002
607	PID_TCR_CALCIUM_PATHWAY	29	0.002
612	PID_SYNDECAN_2_PATHWAY	33	0.002
615	PID_ARF_3PATHWAY	19	0.002
619	PID_IL8_CXCR1_PATHWAY	28	0.002
623	PID_EPHRINB_REV_PATHWAY	30	0.002
626	PID_TOLL_ENDOGENOUS_PATHWAY	25	0.002
629	PID_S1P_S1P2_PATHWAY	24	0.002
635	PID_LYMPH_ANGIOGENESIS_PATHWAY	25	0.002
636	PID_ALPHA_SYNUCLEIN_PATHWAY	33	0.002
654	REACTOME_APOPTOTIC_CLEAVAGE_OF_CELLULAR_PROTEINS	40	0.002
660	REACTOME_BASE_EXCISION_REPAIR	19	0.002
661	REACTOME_BILE_ACID_AND_BILE_SALT_METABOLISM	27	0.002
662	REACTOME_SYNTHESIS_OF_BILE_ACIDS_AND_BILE_SALTS_VIA_7ALPHA_HYDROXYCHOLESTEROL	15	0.002
668	REACTOME_SYNTHESIS_OF_BILE_ACIDS_AND_BILE_SALTS	19	0.002
669	REACTOME_METABOLISM_OF_STEROID_HORMONES_AND_VITAMINS_A_AND_D	35	0.002
670	REACTOME_ANDROGEN_BIOSYNTHESIS	10	0.002
679	REACTOME_SIGNALING_BY_NODAL	18	0.002
685	REACTOME_GROWTH_HORMONE_RECEPTOR_SIGNALING	24	0.002
699	REACTOME_ACTIVATED_AMPK_STIMULATES_FATTY_ACID_OXIDATION_IN_MUSCLE	19	0.002
705	REACTOME_RESOLUTION_OF_AP_SITES_VIA_THE_MULTIPLE_NUCLEOTIDE_PATCH_REPLACEMENT_PATHWAY	17	0.002
706	REACTOME_GAMMA_CARBOXYLATION_TRANSPORT_AND_AMINO_TERMINAL_CLEAVAGE_OF_PROTEINS	11	0.002
712	REACTOME_SULFUR_AMINO_ACID_METABOLISM	24	0.002
730	REACTOME_GLYCOSPHINGOLIPID_METABOLISM	38	0.002
767	REACTOME_TGF_BETA_RECEPTOR_SIGNALING_IN_EMT_EPITHELIAL_TO_MESENCHYMAL_TRANSITION	16	0.002
772	REACTOME_HS_GAG_DEGRADATION	20	0.002
777	REACTOME_ACYL_CHAIN_REMODELLING_OF_PC	22	0.002
783	REACTOME_SYNTHESIS_OF_PA	27	0.002
790	REACTOME_SIGNALING_BY_FGFR1_MUTANTS	30	0.002
796	REACTOME_KERATAN_SULFATE_BIOSYNTHESIS	26	0.002
808	REACTOME_KERATAN_SULFATE_KERATIN_METABOLISM	30	0.002
814	REACTOME_ACYL_CHAIN_REMODELLING_OF_PE	21	0.002
815	REACTOME_ACYL_CHAIN_REMODELLING_OF_PS	15	0.002
823	REACTOME_ENOS_ACTIVATION_AND_REGULATION	20	0.002
838	REACTOME_AKT_PHOSPHORYLATES_TARGETS_IN_THE_CYTOSOL	12	0.002
842	REACTOME_PHOSPHORYLATION_OF_CD3_AND_TCR_ZETA_CHAINS	16	0.002
844	REACTOME_TRANSLOCATION_OF_ZAP_70_TO_IMMUNOLOGICAL_SYNAPSE	14	0.002
846	REACTOME_TIE2_SIGNALING	17	0.002
847	REACTOME_GENERATION_OF_SECOND_MESSENGER_MOLECULES	27	0.002
879	REACTOME_NEUROTRANSMITTER_RELEASE_CYCLE	34	0.002
883	REACTOME_REGULATION_OF_GENE_EXPRESSION_IN_BETA_CELLS	20	0.002
906	REACTOME_ADENYLATE_CYCLASE_INHIBITORY_PATHWAY	13	0.002
917	REACTOME_REGULATION_OF_INSULIN_LIKE_GROWTH_FACTOR_IGF_ACTIVITY_BY_INSULIN_LIKE_GROWTH_FACTOR_BINDING_PROTEINS_IGFBPS	16	0.002
922	REACTOME_ABC_FAMILY_PROTEINS_MEDIATED_TRANSPORT	34	0.002
925	REACTOME_STEROID_HORMONES	29	0.002
951	REACTOME_STRIATED_MUSCLE_CONTRACTION	27	0.002
976	REACTOME_P2Y_RECEPTORS	12	0.002
982	REACTOME_INHIBITION_OF_INSULIN_SECRETION_BY_ADRENALINE_NORADRENALINE	25	0.002
983	REACTOME_NUCLEOTIDE_LIKE_PURINERGIC_RECEPTORS	16	0.002
986	REACTOME_EICOSANOID_LIGAND_BINDING_RECEPTORS	16	0.002
1004	REACTOME_ADP_SIGNALLING_THROUGH_P2RY1	25	0.002
1005	REACTOME_G_BETA_GAMMA_SIGNALLING_THROUGH_PLC_BETA	20	0.002
1012	REACTOME_ACTIVATION_OF_RAC	14	0.002
1015	REACTOME_SEMA3A_PAK_DEPENDENT_AXON_REPULSION	15	0.002
1025	REACTOME_PD1_SIGNALING	18	0.002
1043	REACTOME_RECEPTOR_LIGAND_BINDING_INITIATES_THE_SECOND_PROTEOLYTIC_CLEAVAGE_OF_NOTCH_RECEPTOR	12	0.002
1046	REACTOME_FORMATION_OF_FIBRIN_CLOT_CLOTTING_CASCADE	32	0.002
1057	REACTOME_CREB_PHOSPHORYLATION_THROUGH_THE_ACTIVATION_OF_RAS	27	0.002
1058	REACTOME_POST_NMDA_RECEPTOR_ACTIVATION_EVENTS	33	0.002
1062	REACTOME_BILE_SALT_AND_ORGANIC_ANION_SLC_TRANSPORTERS	11	0.002
1065	REACTOME_THROMBOXANE_SIGNALLING_THROUGH_TP_RECEPTOR	23	0.002
1069	REACTOME_AMINE_COMPOUND_SLC_TRANSPORTERS	27	0.002
1087	REACTOME_ACTIVATION_OF_THE_AP1_FAMILY_OF_TRANSCRIPTION_FACTORS	10	0.002
1100	REACTOME_EFFECTS_OF_PIP2_HYDROLYSIS	25	0.002
1114	REACTOME_TRANSPORT_OF_VITAMINS_NUCLEOSIDES_AND_RELATED_MOLECULES	31	0.002
1133	REACTOME_PASSIVE_TRANSPORT_BY_AQUAPORINS	11	0.002
1134	REACTOME_NEPHRIN_INTERACTIONS	20	0.002
1136	REACTOME_NITRIC_OXIDE_STIMULATES_GUANYLATE_CYCLASE	25	0.002
1145	REACTOME_PROSTACYCLIN_SIGNALLING_THROUGH_PROSTACYCLIN_RECEPTOR	19	0.002
1160	REACTOME_INHIBITION_OF_VOLTAGE_GATED_CA2_CHANNELS_VIA_GBETA_GAMMA_SUBUNITS	25	0.002
1163	REACTOME_TRAF3_DEPENDENT_IRF_ACTIVATION_PATHWAY	14	0.002
1174	REACTOME_ION_TRANSPORT_BY_P_TYPE_ATPASES	34	0.002
1178	REACTOME_KINESINS	24	0.002
1179	REACTOME_N_GLYCAN_ANTENNAE_ELONGATION_IN_THE_MEDIAL_TRANS_GOLGI	18	0.002
1210	REACTOME_HORMONE_SENSITIVE_LIPASE_HSL_MEDIATED_TRIACYLGLYCEROL_HYDROLYSIS	13	0.002
1226	REACTOME_EARLY_PHASE_OF_HIV_LIFE_CYCLE	21	0.002
1249	REACTOME_LIPOPROTEIN_METABOLISM	28	0.002
1252	REACTOME_CHYLOMICRON_MEDIATED_LIPID_TRANSPORT	16	0.002
1259	REACTOME_CYTOSOLIC_SULFONATION_OF_SMALL_MOLECULES	14	0.002
1260	REACTOME_INTEGRATION_OF_PROVIRUS	16	0.002
1266	REACTOME_ACTIVATION_OF_BH3_ONLY_PROTEINS	17	0.002
1311	REACTOME_FGFR1_LIGAND_BINDING_AND_ACTIVATION	14	0.002
19	KEGG_VALINE_LEUCINE_AND_ISOLEUCINE_BIOSYNTHESIS	11	0.001
24	KEGG_PHENYLALANINE_METABOLISM	18	0.001
27	KEGG_TAURINE_AND_HYPOTAURINE_METABOLISM	10	0.001
32	KEGG_OTHER_GLYCAN_DEGRADATION	16	0.001
37	KEGG_GLYCOSAMINOGLYCAN_BIOSYNTHESIS_KERATAN_SULFATE	15	0.001
46	KEGG_ALPHA_LINOLENIC_ACID_METABOLISM	19	0.001
49	KEGG_GLYCOSPHINGOLIPID_BIOSYNTHESIS_GLOBO_SERIES	14	0.001
50	KEGG_GLYCOSPHINGOLIPID_BIOSYNTHESIS_GANGLIO_SERIES	15	0.001
56	KEGG_RIBOFLAVIN_METABOLISM	16	0.001
65	KEGG_SULFUR_METABOLISM	13	0.001
121	KEGG_RENIN_ANGIOTENSIN_SYSTEM	17	0.001
135	KEGG_CIRCADIAN_RHYTHM_MAMMAL	13	0.001
152	KEGG_PROXIMAL_TUBULE_BICARBONATE_RECLAMATION	23	0.001
190	BIOCARTA_SRCRPTP_PATHWAY	11	0.001
192	BIOCARTA_GRANULOCYTES_PATHWAY	14	0.001
193	BIOCARTA_LYM_PATHWAY	11	0.001
194	BIOCARTA_ARAP_PATHWAY	18	0.001
196	BIOCARTA_AKAP95_PATHWAY	12	0.001
200	BIOCARTA_ACE2_PATHWAY	13	0.001
201	BIOCARTA_ASBCELL_PATHWAY	12	0.001
202	BIOCARTA_DNAFRAGMENT_PATHWAY	10	0.001
206	BIOCARTA_AGPCR_PATHWAY	13	0.001
207	BIOCARTA_BCELLSURVIVAL_PATHWAY	16	0.001
208	BIOCARTA_BLYMPHOCYTE_PATHWAY	11	0.001
213	BIOCARTA_CACAM_PATHWAY	16	0.001
217	BIOCARTA_CBL_PATHWAY	13	0.001
224	BIOCARTA_LAIR_PATHWAY	17	0.001
233	BIOCARTA_CTL_PATHWAY	15	0.001
236	BIOCARTA_CFTR_PATHWAY	12	0.001
239	BIOCARTA_D4GDI_PATHWAY	13	0.001
241	BIOCARTA_P35ALZHEIMERS_PATHWAY	11	0.001
249	BIOCARTA_EPHA4_PATHWAY	10	0.001
253	BIOCARTA_ERYTH_PATHWAY	15	0.001
254	BIOCARTA_EPONFKB_PATHWAY	11	0.001
256	BIOCARTA_EXTRINSIC_PATHWAY	13	0.001
259	BIOCARTA_FEEDER_PATHWAY	9	0.001
260	BIOCARTA_FIBRINOLYSIS_PATHWAY	12	0.001
262	BIOCARTA_FREE_PATHWAY	10	0.001
263	BIOCARTA_GABA_PATHWAY	10	0.001
264	BIOCARTA_GATA3_PATHWAY	16	0.001
266	BIOCARTA_SET_PATHWAY	11	0.001
269	BIOCARTA_TCAPOPTOSIS_PATHWAY	11	0.001
275	BIOCARTA_HIF_PATHWAY	15	0.001
277	BIOCARTA_IL17_PATHWAY	17	0.001
280	BIOCARTA_IL4_PATHWAY	11	0.001
281	BIOCARTA_IL5_PATHWAY	10	0.001
294	BIOCARTA_INTRINSIC_PATHWAY	23	0.001
314	BIOCARTA_NO2IL12_PATHWAY	17	0.001
316	BIOCARTA_NUCLEARRS_PATHWAY	15	0.001
317	BIOCARTA_ARENRF2_PATHWAY	13	0.001
323	BIOCARTA_PLCE_PATHWAY	12	0.001
327	BIOCARTA_PLATELETAPP_PATHWAY	14	0.001
328	BIOCARTA_PS1_PATHWAY	14	0.001
330	BIOCARTA_AKAPCENTROSOME_PATHWAY	15	0.001
332	BIOCARTA_RAB_PATHWAY	12	0.001
339	BIOCARTA_CK1_PATHWAY	17	0.001
342	BIOCARTA_STEM_PATHWAY	15	0.001
346	BIOCARTA_DREAM_PATHWAY	14	0.001
357	BIOCARTA_ACH_PATHWAY	16	0.001
358	BIOCARTA_PARKIN_PATHWAY	13	0.001
370	BIOCARTA_SHH_PATHWAY	16	0.001
373	BIOCARTA_BARRESTIN_PATHWAY	10	0.001
374	BIOCARTA_STATHMIN_PATHWAY	19	0.001
375	BIOCARTA_HSP27_PATHWAY	15	0.001
377	BIOCARTA_TCYTOTOXIC_PATHWAY	14	0.001
378	BIOCARTA_THELPER_PATHWAY	14	0.001
382	BIOCARTA_TH1TH2_PATHWAY	19	0.001
387	BIOCARTA_SARS_PATHWAY	10	0.001
401	BIOCARTA_VITCB_PATHWAY	11	0.001
404	ST_INTERFERON_GAMMA_PATHWAY	10	0.001
405	ST_WNT_CA2_CYCLIC_GMP_PATHWAY	20	0.001
414	ST_G_ALPHA_S_PATHWAY	16	0.001
421	ST_JAK_STAT_PATHWAY	9	0.001
429	SA_FAS_SIGNALING	9	0.001
441	SA_MMP_CYTOKINE_CONNECTION	15	0.001
443	SA_PROGRAMMED_CELL_DEATH	12	0.001
488	PID_LPA4_PATHWAY	15	0.001
527	PID_CONE_PATHWAY	23	0.001
530	PID_ARF6_DOWNSTREAM_PATHWAY	15	0.001
541	PID_VEGF_VEGFR_PATHWAY	10	0.001
554	PID_INTEGRIN4_PATHWAY	11	0.001
590	PID_P38_GAMMA_DELTA_PATHWAY	11	0.001
593	PID_INTEGRIN5_PATHWAY	17	0.001
646	REACTOME_GLYCOGEN_BREAKDOWN_GLYCOGENOLYSIS	18	0.001
663	REACTOME_RECYCLING_OF_BILE_ACIDS_AND_SALTS	11	0.001
667	REACTOME_SYNTHESIS_OF_BILE_ACIDS_AND_BILE_SALTS_VIA_24_HYDROXYCHOLESTEROL	10	0.001
688	REACTOME_ABCA_TRANSPORTERS_IN_LIPID_HOMEOSTASIS	18	0.001
690	REACTOME_TETRAHYDROBIOPTERIN_BH4_SYNTHESIS_RECYCLING_SALVAGE_AND_REGULATION	13	0.001
695	REACTOME_REGULATION_OF_KIT_SIGNALING	17	0.001
701	REACTOME_BOTULINUM_NEUROTOXICITY	19	0.001
704	REACTOME_PROTEOLYTIC_CLEAVAGE_OF_SNARE_COMPLEX_PROTEINS	17	0.001
707	REACTOME_IL_7_SIGNALING	11	0.001
713	REACTOME_DOWNREGULATION_OF_ERBB2_ERBB3_SIGNALING	12	0.001
715	REACTOME_PROLACTIN_RECEPTOR_SIGNALING	14	0.001
718	REACTOME_TERMINATION_OF_O_GLYCAN_BIOSYNTHESIS	24	0.001
723	REACTOME_MEMBRANE_BINDING_AND_TARGETTING_OF_GAG_PROTEINS	10	0.001
753	REACTOME_PRE_NOTCH_PROCESSING_IN_GOLGI	16	0.001
765	REACTOME_P38MAPK_EVENTS	13	0.001
766	REACTOME_ACYL_CHAIN_REMODELLING_OF_PI	15	0.001
782	REACTOME_CS_DS_DEGRADATION	12	0.001
786	REACTOME_SYNTHESIS_OF_PE	11	0.001
788	REACTOME_CHONDROITIN_SULFATE_BIOSYNTHESIS	21	0.001
789	REACTOME_HYALURONAN_UPTAKE_AND_DEGRADATION	10	0.001
794	REACTOME_HYALURONAN_METABOLISM	14	0.001
798	REACTOME_SIGNALING_BY_FGFR1_FUSION_MUTANTS	19	0.001
800	REACTOME_SIGNALING_BY_ACTIVATED_POINT_MUTANTS_OF_FGFR1	11	0.001
802	REACTOME_ABACAVIR_TRANSPORT_AND_METABOLISM	10	0.001
805	REACTOME_SYNTHESIS_OF_PC	18	0.001
807	REACTOME_SIGNALING_BY_FGFR3_MUTANTS	11	0.001
810	REACTOME_KERATAN_SULFATE_DEGRADATION	11	0.001
813	REACTOME_ACYL_CHAIN_REMODELLING_OF_PG	16	0.001
821	REACTOME_PLATELET_ADHESION_TO_EXPOSED_COLLAGEN	12	0.001
822	REACTOME_VEGF_LIGAND_RECEPTOR_INTERACTIONS	10	0.001
843	REACTOME_GLUTAMATE_NEUROTRANSMITTER_RELEASE_CYCLE	15	0.001
855	REACTOME_P75NTR_RECRUITS_SIGNALLING_COMPLEXES	12	0.001
860	REACTOME_CASPASE_MEDIATED_CLEAVAGE_OF_CYTOSKELETAL_PROTEINS	13	0.001
865	REACTOME_BASE_FREE_SUGAR_PHOSPHATE_REMOVAL_VIA_THE_SINGLE_NUCLEOTIDE_REPLACEMENT_PATHWAY	10	0.001
867	REACTOME_HDL_MEDIATED_LIPID_TRANSPORT	15	0.001
882	REACTOME_ENDOGENOUS_STEROLS	15	0.001
887	REACTOME_COMMON_PATHWAY	14	0.001
889	REACTOME_MITOCHONDRIAL_FATTY_ACID_BETA_OXIDATION	14	0.001
892	REACTOME_METABOLISM_OF_POLYAMINES	15	0.001
904	REACTOME_ACETYLCHOLINE_NEUROTRANSMITTER_RELEASE_CYCLE	10	0.001
905	REACTOME_ADENYLATE_CYCLASE_ACTIVATING_PATHWAY	10	0.001
914	REACTOME_GLYCOPROTEIN_HORMONES	12	0.001
919	REACTOME_PEPTIDE_HORMONE_BIOSYNTHESIS	14	0.001
926	REACTOME_PKA_MEDIATED_PHOSPHORYLATION_OF_CREB	18	0.001
928	REACTOME_AMINE_DERIVED_HORMONES	15	0.001
936	REACTOME_ELEVATION_OF_CYTOSOLIC_CA2_LEVELS	10	0.001
945	REACTOME_HORMONE_LIGAND_BINDING_RECEPTORS	10	0.001
957	REACTOME_SEROTONIN_RECEPTORS	12	0.001
970	REACTOME_REGULATION_OF_THE_FANCONI_ANEMIA_PATHWAY	11	0.001
979	REACTOME_CLASS_C_3_METABOTROPIC_GLUTAMATE_PHEROMONE_RECEPTORS	15	0.001
984	REACTOME_ACTIVATION_OF_CHAPERONES_BY_ATF6_ALPHA	13	0.001
991	REACTOME_REGULATION_OF_INSULIN_SECRETION_BY_ACETYLCHOLINE	11	0.001
995	REACTOME_ACTIVATION_OF_CHAPERONE_GENES_BY_ATF6_ALPHA	11	0.001
996	REACTOME_PROSTANOID_LIGAND_RECEPTORS	10	0.001
1008	REACTOME_SYNTHESIS_SECRETION_AND_DEACYLATION_OF_GHRELIN	16	0.001
1010	REACTOME_CRMPS_IN_SEMA3A_SIGNALING	14	0.001
1011	REACTOME_OTHER_SEMAPHORIN_INTERACTIONS	15	0.001
1013	REACTOME_PURINE_SALVAGE	13	0.001
1029	REACTOME_FACILITATIVE_NA_INDEPENDENT_GLUCOSE_TRANSPORTERS	12	0.001
1041	REACTOME_BRANCHED_CHAIN_AMINO_ACID_CATABOLISM	17	0.001
1050	REACTOME_ZINC_TRANSPORTERS	15	0.001
1052	REACTOME_RAS_ACTIVATION_UOPN_CA2_INFUX_THROUGH_NMDA_RECEPTOR	17	0.001
1053	REACTOME_METAL_ION_SLC_TRANSPORTERS	22	0.001
1059	REACTOME_UNBLOCKING_OF_NMDA_RECEPTOR_GLUTAMATE_BINDING_AND_ACTIVATION	15	0.001
1064	REACTOME_CREB_PHOSPHORYLATION_THROUGH_THE_ACTIVATION_OF_CAMKII	15	0.001
1071	REACTOME_PURINE_CATABOLISM	10	0.001
1086	REACTOME_IONOTROPIC_ACTIVITY_OF_KAINATE_RECEPTORS	11	0.001
1102	REACTOME_ROLE_OF_DCC_IN_REGULATING_APOPTOSIS	10	0.001
1107	REACTOME_ROLE_OF_SECOND_MESSENGERS_IN_NETRIN1_SIGNALING	11	0.001
1111	REACTOME_INTERACTION_BETWEEN_L1_AND_ANKYRINS	23	0.001
1128	REACTOME_CGMP_EFFECTS	19	0.001
1132	REACTOME_SYNTHESIS_SECRETION_AND_INACTIVATION_OF_GIP	14	0.001
1143	REACTOME_PLATELET_CALCIUM_HOMEOSTASIS	18	0.001
1146	REACTOME_GABA_SYNTHESIS_RELEASE_REUPTAKE_AND_DEGRADATION	17	0.001
1147	REACTOME_INCRETIN_SYNTHESIS_SECRETION_AND_INACTIVATION	22	0.001
1149	REACTOME_SYNTHESIS_SECRETION_AND_INACTIVATION_OF_GLP1	19	0.001
1152	REACTOME_IRAK1_RECRUITS_IKK_COMPLEX	10	0.001
1157	REACTOME_REGULATION_OF_IFNG_SIGNALING	14	0.001
1165	REACTOME_NFKB_ACTIVATION_THROUGH_FADD_RIP1_PATHWAY_MEDIATED_BY_CASPASE_8_AND10	12	0.001
1171	REACTOME_N_GLYCAN_ANTENNAE_ELONGATION	14	0.001
1173	REACTOME_ACTIVATION_OF_IRF3_IRF7_MEDIATED_BY_TBK1_IKK_EPSILON	14	0.001
1176	REACTOME_ADVANCED_GLYCOSYLATION_ENDPRODUCT_RECEPTOR_SIGNALING	13	0.001
1185	REACTOME_DSCAM_INTERACTIONS	11	0.001
1190	REACTOME_IKK_COMPLEX_RECRUITMENT_MEDIATED_BY_RIP1	10	0.001
1201	REACTOME_INTRINSIC_PATHWAY	17	0.001
1203	REACTOME_ETHANOL_OXIDATION	10	0.001
1275	REACTOME_THE_NLRP3_INFLAMMASOME	12	0.001
1280	REACTOME_TANDEM_PORE_DOMAIN_POTASSIUM_CHANNELS	12	0.001
1281	REACTOME_INFLAMMASOMES	17	0.001
1300	REACTOME_RESOLUTION_OF_AP_SITES_VIA_THE_SINGLE_NUCLEOTIDE_REPLACEMENT_PATHWAY	12	0.001
1305	REACTOME_FGFR2C_LIGAND_BINDING_AND_ACTIVATION	12	0.001
1307	REACTOME_FGFR4_LIGAND_BINDING_AND_ACTIVATION	12	0.001
211	BIOCARTA_NEUROTRANSMITTERS_PATHWAY	6	0
434	ST_PAC1_RECEPTOR_PATHWAY	7	0
648	REACTOME_PYRIMIDINE_CATABOLISM	12	0
792	REACTOME_THE_ACTIVATION_OF_ARYLSULFATASES	12	0
828	REACTOME_NEGATIVE_REGULATION_OF_THE_PI3K_AKT_NETWORK	9	0
898	REACTOME_DOPAMINE_NEUROTRANSMITTER_RELEASE_CYCLE	11	0
915	REACTOME_NOREPINEPHRINE_NEUROTRANSMITTER_RELEASE_CYCLE	10	0
997	REACTOME_OPSINS	10	0
1257	REACTOME_BINDING_AND_ENTRY_OF_HIV_VIRION	10	0
1303	REACTOME_APOBEC3G_MEDIATED_RESISTANCE_TO_HIV1_INFECTION	12	0

## Sheet: GO_BP
ID	Name	Length	AUPRC
16558	protein import into peroxisome matrix	13	0.493
70125	mitochondrial translational elongation	88	0.488
32543	mitochondrial translation	107	0.479
70126	mitochondrial translational termination	88	0.477
15919	peroxisomal membrane transport	18	0.451
6120	mitochondrial electron transport, NADH to ubiquinone	41	0.417
6415	translational termination	96	0.415
10257	NADH dehydrogenase complex assembly	56	0.409
32981	mitochondrial respiratory chain complex I assembly	56	0.409
2098	tRNA wobble uridine modification	15	0.389
6188	IMP biosynthetic process	10	0.388
46040	IMP metabolic process	11	0.311
6414	translational elongation	113	0.304
42773	ATP synthesis coupled electron transport	74	0.299
42775	mitochondrial ATP synthesis coupled electron transport	73	0.295
6122	mitochondrial electron transport, ubiquinol to cytochrome c	12	0.263
9396	folic acid-containing compound biosynthetic process	8	0.262
33108	mitochondrial respiratory chain complex assembly	88	0.247
6614	SRP-dependent cotranslational protein targeting to membrane	94	0.244
9113	purine nucleobase biosynthetic process	13	0.235
6119	oxidative phosphorylation	85	0.228
6613	cotranslational protein targeting to membrane	98	0.224
46501	protoporphyrinogen IX metabolic process	11	0.209
22904	respiratory electron transport chain	92	0.2
9168	purine ribonucleoside monophosphate biosynthetic process	17	0.188
45047	protein targeting to ER	108	0.181
70127	tRNA aminoacylation for mitochondrial protein translation	7	0.179
19083	viral transcription	112	0.176
338	protein deneddylation	10	0.17
1682	tRNA 5'-leader removal	12	0.17
72599	establishment of protein localization to endoplasmic reticulum	112	0.169
184	nuclear-transcribed mRNA catabolic process, nonsense-mediated decay	116	0.166
9156	ribonucleoside monophosphate biosynthetic process	31	0.149
46485	ether lipid metabolic process	9	0.132
33141	positive regulation of peptidyl-serine phosphorylation of STAT protein	19	0.13
6413	translational initiation	138	0.119
70972	protein localization to endoplasmic reticulum	136	0.114
7220	Notch receptor processing	10	0.112
43039	tRNA aminoacylation	28	0.11
70734	histone H3-K27 methylation	8	0.109
44804	autophagy of nucleus	13	0.108
45333	cellular respiration	140	0.101
2323	natural killer cell activation involved in immune response	23	0.096
6488	dolichol-linked oligosaccharide biosynthetic process	19	0.096
42559	pteridine-containing compound biosynthetic process	13	0.095
16233	telomere capping	15	0.093
6418	tRNA aminoacylation for protein translation	26	0.088
32984	protein-containing complex disassembly	225	0.088
15012	heparan sulfate proteoglycan biosynthetic process	23	0.087
34314	Arp2/3 complex-mediated actin nucleation	16	0.087
6490	oligosaccharide-lipid intermediate biosynthetic process	20	0.086
6612	protein targeting to membrane	163	0.085
7099	centriole replication	18	0.085
9124	nucleoside monophosphate biosynthetic process	41	0.083
16254	preassembly of GPI anchor in ER membrane	17	0.081
106074	aminoacyl-tRNA metabolism involved in translational fidelity	8	0.081
6123	mitochondrial electron transport, cytochrome c to oxygen	16	0.079
22900	electron transport chain	156	0.078
6662	glycerol ether metabolic process	11	0.071
6144	purine nucleobase metabolic process	22	0.069
6098	pentose-phosphate shunt	13	0.068
6506	GPI anchor biosynthetic process	32	0.066
46034	ATP metabolic process	167	0.065
32008	positive regulation of TOR signaling	39	0.064
722	telomere maintenance via recombination	12	0.062
956	nuclear-transcribed mRNA catabolic process	186	0.062
6505	GPI anchor metabolic process	33	0.062
34244	negative regulation of transcription elongation from RNA polymerase II promoter	12	0.062
6085	acetyl-CoA biosynthetic process	14	0.057
1904262	negative regulation of TORC1 signaling	13	0.057
6222	UMP biosynthetic process	10	0.056
19321	pentose metabolic process	15	0.056
36297	interstrand cross-link repair	49	0.056
15980	energy derivation by oxidation of organic compounds	202	0.054
30201	heparan sulfate proteoglycan metabolic process	29	0.052
34080	CENP-A containing nucleosome assembly	26	0.05
90399	replicative senescence	13	0.05
6402	mRNA catabolic process	206	0.049
10592	positive regulation of lamellipodium assembly	24	0.049
35542	regulation of SNARE complex assembly	9	0.048
98534	centriole assembly	23	0.048
8535	respiratory chain complex IV assembly	24	0.047
17004	cytochrome complex assembly	34	0.047
6740	NADPH regeneration	15	0.046
32785	negative regulation of DNA-templated transcription, elongation	14	0.046
18279	protein N-linked glycosylation via asparagine	30	0.045
1732	formation of cytoplasmic translation initiation complex	16	0.043
97502	mannosylation	31	0.043
6337	nucleosome disassembly	18	0.042
2181	cytoplasmic translation	70	0.041
10273	detoxification of copper ion	14	0.041
32211	negative regulation of telomere maintenance via telomerase	18	0.041
10499	proteasomal ubiquitin-independent protein catabolic process	22	0.04
46653	tetrahydrofolate metabolic process	17	0.04
6401	RNA catabolic process	237	0.039
6336	DNA replication-independent nucleosome assembly	34	0.038
6625	protein targeting to peroxisome	68	0.037
34724	DNA replication-independent nucleosome organization	35	0.037
70106	interleukin-27-mediated signaling pathway	11	0.037
72663	establishment of protein localization to peroxisome	68	0.037
9060	aerobic respiration	70	0.036
90150	establishment of protein localization to membrane	258	0.036
6338	chromatin remodeling	169	0.035
31145	anaphase-promoting complex-dependent catabolic process	81	0.035
6541	glutamine metabolic process	21	0.034
43248	proteasome assembly	12	0.034
959	mitochondrial RNA metabolic process	37	0.033
32986	protein-DNA complex disassembly	20	0.033
51298	centrosome duplication	30	0.033
6333	chromatin assembly or disassembly	134	0.032
6448	regulation of translational elongation	18	0.032
6521	regulation of cellular amino acid metabolic process	62	0.032
9303	rRNA transcription	19	0.032
32007	negative regulation of TOR signaling	37	0.032
33617	mitochondrial cytochrome c oxidase assembly	21	0.032
34508	centromere complex assembly	33	0.032
45010	actin nucleation	26	0.032
90383	phagosome acidification	28	0.032
6099	tricarboxylic acid cycle	34	0.031
6312	mitotic recombination	17	0.031
16573	histone acetylation	101	0.031
34728	nucleosome organization	119	0.031
51382	kinetochore assembly	11	0.031
99116	tRNA 5'-end processing	15	0.031
2479	antigen processing and presentation of exogenous peptide antigen via MHC class I, TAP-dependent	73	0.03
6450	regulation of translational fidelity	15	0.03
6760	folic acid-containing compound metabolic process	26	0.03
7031	peroxisome organization	78	0.03
18393	internal peptidyl-lysine acetylation	105	0.03
6475	internal protein amino acid acetylation	110	0.029
6978	DNA damage response, signal transduction by p53 class mediator resulting in transcription of p21 class mediator	14	0.029
18394	peptidyl-lysine acetylation	108	0.029
65002	intracellular protein transmembrane transport	50	0.029
1902036	regulation of hematopoietic stem cell differentiation	72	0.029
1904896	ESCRT complex disassembly	10	0.029
1904903	ESCRT III complex disassembly	10	0.029
9220	pyrimidine ribonucleotide biosynthetic process	21	0.028
43966	histone H3 acetylation	41	0.028
61418	regulation of transcription from RNA polymerase II promoter in response to hypoxia	75	0.028
398	mRNA splicing, via spliceosome	282	0.027
6048	UDP-N-acetylglucosamine biosynthetic process	11	0.027
6206	pyrimidine nucleobase metabolic process	21	0.027
31497	chromatin assembly	113	0.027
34472	snRNA 3'-end processing	20	0.027
1902275	regulation of chromatin organization	183	0.027
6323	DNA packaging	154	0.026
10591	regulation of lamellipodium assembly	34	0.026
16571	histone methylation	82	0.026
32048	cardiolipin metabolic process	14	0.026
42590	antigen processing and presentation of exogenous peptide antigen via MHC class I	78	0.026
70862	negative regulation of protein exit from endoplasmic reticulum	10	0.026
76	DNA replication checkpoint	17	0.025
6487	protein N-linked glycosylation	76	0.025
10972	negative regulation of G2/M transition of mitotic cell cycle	88	0.025
38061	NIK/NF-kappaB signaling	79	0.025
42254	ribosome biogenesis	270	0.025
42772	DNA damage response, signal transduction resulting in transcription	15	0.025
2000765	regulation of cytoplasmic translation	27	0.025
289	nuclear-transcribed mRNA poly(A) tail shortening	19	0.024
2486	antigen processing and presentation of endogenous peptide antigen via MHC class I via ER pathway, TAP-independent	11	0.024
6334	nucleosome assembly	78	0.024
38096	Fc-gamma receptor signaling pathway involved in phagocytosis	70	0.024
42558	pteridine-containing compound metabolic process	32	0.024
42776	mitochondrial ATP synthesis coupled proton transport	3	0.024
43044	ATP-dependent chromatin remodeling	72	0.024
43486	histone exchange	41	0.024
46134	pyrimidine nucleoside biosynthetic process	14	0.024
70129	regulation of mitochondrial translation	25	0.024
70757	interleukin-35-mediated signaling pathway	11	0.024
1902750	negative regulation of cell cycle G2/M phase transition	97	0.024
2431	Fc receptor mediated stimulatory signaling pathway	72	0.023
6103	2-oxoglutarate metabolic process	15	0.023
6370	7-methylguanosine mRNA capping	31	0.023
6473	protein acetylation	128	0.023
31424	keratinization	218	0.023
34968	histone lysine methylation	62	0.023
38094	Fc-gamma receptor signaling pathway	73	0.023
43981	histone H4-K5 acetylation	15	0.023
43982	histone H4-K8 acetylation	15	0.023
70198	protein localization to chromosome, telomeric region	16	0.023
71806	protein transmembrane transport	57	0.023
1901532	regulation of hematopoietic progenitor cell differentiation	85	0.023
1902745	positive regulation of lamellipodium organization	31	0.023
1904357	negative regulation of telomere maintenance via telomere lengthening	24	0.023
2476	antigen processing and presentation of endogenous peptide antigen via MHC class Ib	12	0.022
9452	7-methylguanosine RNA capping	32	0.022
19885	antigen processing and presentation of endogenous peptide antigen via MHC class I	18	0.022
31056	regulation of histone modification	144	0.022
35269	protein O-linked mannosylation	14	0.022
43984	histone H4-K16 acetylation	19	0.022
6084	acetyl-CoA metabolic process	30	0.021
6364	rRNA processing	197	0.021
6554	lysine catabolic process	12	0.021
32006	regulation of TOR signaling	88	0.021
32148	activation of protein kinase B activity	32	0.021
43967	histone H4 acetylation	52	0.021
51156	glucose 6-phosphate metabolic process	23	0.021
61621	canonical glycolysis	27	0.021
65004	protein-DNA complex assembly	156	0.021
70498	interleukin-1-mediated signaling pathway	95	0.021
2000601	positive regulation of Arp2/3 complex-mediated actin nucleation	10	0.021
2183	cytoplasmic translational initiation	27	0.02
6368	transcription elongation from RNA polymerase II promoter	66	0.02
6509	membrane protein ectodomain proteolysis	22	0.02
16072	rRNA metabolic process	207	0.02
30216	keratinocyte differentiation	260	0.02
48011	neurotrophin TRK receptor signaling pathway	20	0.02
2474	antigen processing and presentation of peptide antigen via MHC class I	100	0.019
6352	DNA-templated transcription, initiation	197	0.019
6354	DNA-templated transcription, elongation	82	0.019
6367	transcription initiation from RNA polymerase II promoter	161	0.019
18022	peptidyl-lysine methylation	69	0.019
34427	nuclear-transcribed mRNA catabolic process, exonucleolytic, 3'-5'	10	0.019
61615	glycolytic process through fructose-6-phosphate	28	0.019
70131	positive regulation of mitochondrial translation	16	0.019
6399	tRNA metabolic process	155	0.018
30970	retrograde protein transport, ER to cytosol	16	0.018
31146	SCF-dependent proteasomal ubiquitin-dependent protein catabolic process	91	0.018
32802	low-density lipoprotein particle receptor catabolic process	10	0.018
43330	response to exogenous dsRNA	43	0.018
43618	regulation of transcription from RNA polymerase II promoter in response to stress	110	0.018
51383	kinetochore organization	16	0.018
60071	Wnt signaling pathway, planar cell polarity pathway	94	0.018
1904152	regulation of retrograde protein transport, ER to cytosol	13	0.018
2223	stimulatory C-type lectin receptor signaling pathway	109	0.017
6999	nuclear pore organization	14	0.017
7007	inner mitochondrial membrane organization	25	0.017
7064	mitotic sister chromatid cohesion	13	0.017
9247	glycolipid biosynthetic process	65	0.017
10389	regulation of G2/M transition of mitotic cell cycle	192	0.017
16579	protein deubiquitination	248	0.017
31929	TOR signaling	27	0.017
33146	regulation of intracellular estrogen receptor signaling pathway	37	0.017
33522	histone H2A ubiquitination	21	0.017
43620	regulation of DNA-templated transcription in response to stress	115	0.017
70646	protein modification by small protein removal	264	0.017
1901991	negative regulation of mitotic cell cycle phase transition	207	0.017
1902749	regulation of cell cycle G2/M phase transition	206	0.017
1904851	positive regulation of establishment of protein localization to telomere	10	0.017
2220	innate immune response activating cell surface receptor signaling pathway	112	0.016
2758	innate immune response-activating signal transduction	113	0.016
6409	tRNA export from nucleus	32	0.016
6479	protein methylation	114	0.016
16574	histone ubiquitination	38	0.016
33572	transferrin transport	36	0.016
38093	Fc receptor signaling pathway	171	0.016
38095	Fc-epsilon receptor signaling pathway	111	0.016
40029	regulation of gene expression, epigenetic	202	0.016
48010	vascular endothelial growth factor receptor signaling pathway	66	0.016
50434	positive regulation of viral transcription	41	0.016
51418	microtubule nucleation by microtubule organizing center	10	0.016
60337	type I interferon signaling pathway	65	0.016
71357	cellular response to type I interferon	65	0.016
727	double-strand break repair via break-induced replication	11	0.015
6007	glucose catabolic process	31	0.015
6304	DNA modification	89	0.015
6400	tRNA modification	80	0.015
8333	endosome to lysosome transport	49	0.015
9301	snRNA transcription	68	0.015
10165	response to X-ray	29	0.015
22618	ribonucleoprotein complex assembly	174	0.015
32205	negative regulation of telomere maintenance	33	0.015
33209	tumor necrosis factor-mediated signaling pathway	120	0.015
33260	nuclear DNA replication	42	0.015
33540	fatty acid beta-oxidation using acyl-CoA oxidase	15	0.015
36109	alpha-linolenic acid metabolic process	13	0.015
42273	ribosomal large subunit biogenesis	69	0.015
42795	snRNA transcription by RNA polymerase II	67	0.015
46390	ribose phosphate biosynthetic process	139	0.015
51452	intracellular pH reduction	46	0.015
90175	regulation of establishment of planar polarity	109	0.015
98781	ncRNA transcription	89	0.015
1903432	regulation of TORC1 signaling	33	0.015
2000736	regulation of stem cell differentiation	118	0.015
2218	activation of innate immune response	136	0.014
6260	DNA replication	201	0.014
6302	double-strand break repair	169	0.014
6383	transcription by RNA polymerase III	34	0.014
6520	cellular amino acid metabolic process	246	0.014
6913	nucleocytoplasmic transport	249	0.014
7059	chromosome segregation	250	0.014
9165	nucleotide biosynthetic process	202	0.014
16180	snRNA processing	24	0.014
16577	histone demethylation	28	0.014
30166	proteoglycan biosynthetic process	61	0.014
34198	cellular response to amino acid starvation	41	0.014
34340	response to type I interferon	69	0.014
34612	response to tumor necrosis factor	255	0.014
36294	cellular response to decreased oxygen levels	191	0.014
42255	ribosome assembly	56	0.014
42771	intrinsic apoptotic signaling pathway in response to DNA damage by p53 class mediator	29	0.014
44770	cell cycle phase transition	281	0.014
44772	mitotic cell cycle phase transition	273	0.014
45851	pH reduction	49	0.014
51169	nuclear transport	252	0.014
60828	regulation of canonical Wnt signaling pathway	280	0.014
70076	histone lysine demethylation	27	0.014
70142	synaptic vesicle budding	10	0.014
71356	cellular response to tumor necrosis factor	232	0.014
71453	cellular response to oxygen levels	208	0.014
71456	cellular response to hypoxia	181	0.014
90068	positive regulation of cell cycle process	276	0.014
90382	phagosome maturation	44	0.014
1904816	positive regulation of protein localization to chromosome, telomeric region	12	0.014
2000027	regulation of animal organ morphogenesis	252	0.014
2001252	positive regulation of chromosome organization	173	0.014
45	autophagosome assembly	57	0.013
2793	positive regulation of peptide secretion	289	0.013
6306	DNA methylation	47	0.013
6310	DNA recombination	196	0.013
6353	DNA-templated transcription, termination	70	0.013
6486	protein glycosylation	230	0.013
6739	NADP metabolic process	29	0.013
6744	ubiquinone biosynthetic process	14	0.013
7204	positive regulation of cytosolic calcium ion concentration	285	0.013
9416	response to light stimulus	287	0.013
10390	histone monoubiquitination	27	0.013
16601	Rac protein signal transduction	20	0.013
19882	antigen processing and presentation	215	0.013
31293	membrane protein intracellular domain proteolysis	19	0.013
35567	non-canonical Wnt signaling pathway	132	0.013
43046	DNA methylation involved in gamete generation	20	0.013
43413	macromolecule glycosylation	230	0.013
43488	regulation of mRNA stability	167	0.013
45765	regulation of angiogenesis	280	0.013
45814	negative regulation of gene expression, epigenetic	57	0.013
45869	negative regulation of single stranded viral RNA replication via double stranded DNA intermediate	14	0.013
46677	response to antibiotic	292	0.013
48002	antigen processing and presentation of peptide antigen	188	0.013
48268	clathrin coat assembly	18	0.013
48511	rhythmic process	268	0.013
50435	amyloid-beta metabolic process	18	0.013
50851	antigen receptor-mediated signaling pathway	185	0.013
50852	T cell receptor signaling pathway	159	0.013
51031	tRNA transport	35	0.013
60537	muscle tissue development	289	0.013
70085	glycosylation	243	0.013
70102	interleukin-6-mediated signaling pathway	16	0.013
70372	regulation of ERK1 and ERK2 cascade	278	0.013
70555	response to interleukin-1	193	0.013
70988	demethylation	62	0.013
71347	cellular response to interleukin-1	170	0.013
71480	cellular response to gamma radiation	28	0.013
97190	apoptotic signaling pathway	275	0.013
1901605	alpha-amino acid metabolic process	179	0.013
1901796	regulation of signal transduction by p53 class mediator	173	0.013
1990928	response to amino acid starvation	44	0.013
2001251	negative regulation of chromosome organization	118	0.013
1818	negative regulation of cytokine production	263	0.012
1822	kidney development	264	0.012
3007	heart morphogenesis	244	0.012
3012	muscle system process	286	0.012
6047	UDP-N-acetylglucosamine metabolic process	16	0.012
6283	transcription-coupled nucleotide-excision repair	73	0.012
6476	protein deacetylation	50	0.012
6482	protein demethylation	30	0.012
6497	protein lipidation	85	0.012
6695	cholesterol biosynthetic process	40	0.012
6869	lipid transport	282	0.012
6891	intra-Golgi vesicle-mediated transport	31	0.012
6914	autophagy	253	0.012
7162	negative regulation of cell adhesion	269	0.012
7411	axon guidance	268	0.012
7517	muscle organ development	278	0.012
7568	aging	260	0.012
7596	blood coagulation	280	0.012
7599	hemostasis	285	0.012
8033	tRNA processing	117	0.012
9410	response to xenobiotic stimulus	272	0.012
9615	response to virus	272	0.012
10565	regulation of cellular ketone metabolic process	172	0.012
10976	positive regulation of neuron projection development	273	0.012
14706	striated muscle tissue development	275	0.012
15986	ATP synthesis coupled proton transport	4	0.012
16042	lipid catabolic process	284	0.012
16197	endosomal transport	213	0.012
22409	positive regulation of cell-cell adhesion	264	0.012
30177	positive regulation of Wnt signaling pathway	176	0.012
30178	negative regulation of Wnt signaling pathway	210	0.012
31058	positive regulation of histone modification	90	0.012
31503	protein-containing complex localization	245	0.012
31647	regulation of protein stability	270	0.012
31668	cellular response to extracellular stimulus	250	0.012
34329	cell junction assembly	270	0.012
34976	response to endoplasmic reticulum stress	244	0.012
35268	protein mannosylation	19	0.012
42274	ribosomal small subunit biogenesis	65	0.012
43270	positive regulation of ion transport	267	0.012
43928	exonucleolytic catabolism of deadenylated mRNA	32	0.012
43968	histone H2A acetylation	16	0.012
45089	positive regulation of innate immune response	200	0.012
45165	cell fate commitment	244	0.012
45540	regulation of cholesterol biosynthetic process	44	0.012
50714	positive regulation of protein secretion	269	0.012
50768	negative regulation of neurogenesis	274	0.012
50808	synapse organization	280	0.012
50817	coagulation	282	0.012
50890	cognition	288	0.012
51091	positive regulation of DNA-binding transcription factor activity	264	0.012
70317	negative regulation of G0 to G1 transition	37	0.012
70838	divalent metal ion transport	287	0.012
71294	cellular response to zinc ion	23	0.012
71375	cellular response to peptide hormone stimulus	263	0.012
90090	negative regulation of canonical Wnt signaling pathway	176	0.012
90263	positive regulation of canonical Wnt signaling pathway	143	0.012
97485	neuron projection guidance	269	0.012
97501	stress response to metal ion	16	0.012
98742	cell-cell adhesion via plasma-membrane adhesion molecules	244	0.012
110053	regulation of actin filament organization	254	0.012
1904293	negative regulation of ERAD pathway	14	0.012
1904380	endoplasmic reticulum mannose trimming	15	0.012
1905037	autophagosome organization	60	0.012
2000146	negative regulation of cell motility	260	0.012
2000279	negative regulation of DNA biosynthetic process	37	0.012
2001020	regulation of response to DNA damage stimulus	197	0.012
291	nuclear-transcribed mRNA catabolic process, exonucleolytic	34	0.011
724	double-strand break repair via homologous recombination	93	0.011
725	recombinational repair	94	0.011
1503	ossification	255	0.011
6029	proteoglycan metabolic process	86	0.011
6164	purine nucleotide biosynthetic process	128	0.011
6362	transcription elongation from RNA polymerase I promoter	29	0.011
6363	termination of RNA polymerase I transcription	29	0.011
6403	RNA localization	204	0.011
6743	ubiquinone metabolic process	16	0.011
6750	glutathione biosynthetic process	13	0.011
6888	endoplasmic reticulum to Golgi vesicle-mediated transport	191	0.011
7015	actin filament organization	243	0.011
7018	microtubule-based movement	255	0.011
7034	vacuolar transport	136	0.011
7041	lysosomal transport	97	0.011
7156	homophilic cell adhesion via plasma membrane adhesion molecules	141	0.011
7548	sex differentiation	251	0.011
7611	learning or memory	250	0.011
8202	steroid metabolic process	247	0.011
8654	phospholipid biosynthetic process	239	0.011
15931	nucleobase-containing compound transport	241	0.011
16575	histone deacetylation	47	0.011
17038	protein import	137	0.011
18027	peptidyl-lysine dimethylation	17	0.011
21537	telencephalon development	246	0.011
30098	lymphocyte differentiation	233	0.011
30101	natural killer cell activation	54	0.011
30336	negative regulation of cell migration	245	0.011
30838	positive regulation of actin filament polymerization	83	0.011
31334	positive regulation of protein-containing complex assembly	232	0.011
32868	response to insulin	226	0.011
33157	regulation of intracellular protein transport	252	0.011
33673	negative regulation of kinase activity	239	0.011
34243	regulation of transcription elongation from RNA polymerase II promoter	30	0.011
34599	cellular response to oxidative stress	236	0.011
36258	multivesicular body assembly	30	0.011
42110	T cell activation	233	0.011
42158	lipoprotein biosynthetic process	90	0.011
42692	muscle cell differentiation	234	0.011
43162	ubiquitin-dependent protein catabolic process via the multivesicular body sorting pathway	23	0.011
43406	positive regulation of MAP kinase activity	253	0.011
43648	dicarboxylic acid metabolic process	86	0.011
45637	regulation of myeloid cell differentiation	223	0.011
45927	positive regulation of growth	253	0.011
46395	carboxylic acid catabolic process	253	0.011
46883	regulation of hormone secretion	261	0.011
46942	carboxylic acid transport	281	0.011
48013	ephrin receptor signaling pathway	86	0.011
48705	skeletal system morphogenesis	232	0.011
50730	regulation of peptidyl-tyrosine phosphorylation	249	0.011
51321	meiotic cell cycle	202	0.011
51495	positive regulation of cytoskeleton organization	207	0.011
51924	regulation of calcium ion transport	239	0.011
61912	selective autophagy	19	0.011
70202	regulation of establishment of protein localization to chromosome	12	0.011
70268	cornification	108	0.011
71028	nuclear mRNA surveillance	13	0.011
71230	cellular response to amino acid stimulus	64	0.011
72522	purine-containing compound biosynthetic process	138	0.011
90110	COPII-coated vesicle cargo loading	13	0.011
90309	positive regulation of DNA methylation-dependent heterochromatin assembly	9	0.011
98656	anion transmembrane transport	271	0.011
98813	nuclear chromosome segregation	194	0.011
1904874	positive regulation of telomerase RNA localization to Cajal body	15	0.011
77	DNA damage checkpoint	126	0.01
422	autophagy of mitochondrion	37	0.01
460	maturation of 5.8S rRNA	32	0.01
470	maturation of LSU-rRNA	27	0.01
715	nucleotide-excision repair, DNA damage recognition	23	0.01
723	telomere maintenance	89	0.01
6289	nucleotide-excision repair	110	0.01
6360	transcription by RNA polymerase I	37	0.01
6361	transcription initiation from RNA polymerase I promoter	34	0.01
6384	transcription initiation from RNA polymerase III promoter	11	0.01
6405	RNA export from nucleus	125	0.01
6406	mRNA export from nucleus	103	0.01
6469	negative regulation of protein kinase activity	223	0.01
6611	protein export from nucleus	143	0.01
6661	phosphatidylinositol biosynthetic process	108	0.01
6664	glycolipid metabolic process	105	0.01
6816	calcium ion transport	242	0.01
6936	muscle contraction	238	0.01
6977	DNA damage response, signal transduction by p53 class mediator resulting in cell cycle arrest	55	0.01
7033	vacuole organization	125	0.01
7093	mitotic cell cycle checkpoint	145	0.01
7163	establishment or maintenance of cell polarity	195	0.01
7187	G protein-coupled receptor signaling pathway, coupled to cyclic nucleotide second messenger	229	0.01
7265	Ras protein signal transduction	220	0.01
7281	germ cell development	234	0.01
8016	regulation of heart contraction	237	0.01
9952	anterior/posterior pattern specification	207	0.01
10466	negative regulation of peptidase activity	245	0.01
10603	regulation of cytoplasmic mRNA processing body assembly	9	0.01
10632	regulation of epithelial cell migration	217	0.01
10810	regulation of cell-substrate adhesion	203	0.01
10867	positive regulation of triglyceride biosynthetic process	13	0.01
10951	negative regulation of endopeptidase activity	235	0.01
16073	snRNA metabolic process	33	0.01
16241	regulation of macroautophagy	167	0.01
19058	viral life cycle	196	0.01
21700	developmental maturation	226	0.01
22898	regulation of transmembrane transporter activity	249	0.01
30099	myeloid cell differentiation	212	0.01
31060	regulation of histone methylation	63	0.01
31669	cellular response to nutrient levels	221	0.01
32201	telomere maintenance via semi-conservative replication	24	0.01
32388	positive regulation of intracellular transport	223	0.01
32412	regulation of ion transmembrane transporter activity	240	0.01
32872	regulation of stress-activated MAPK cascade	220	0.01
32886	regulation of microtubule-based process	218	0.01
33169	histone H3-K9 demethylation	14	0.01
33314	mitotic DNA replication checkpoint	10	0.01
35065	regulation of histone acetylation	57	0.01
36257	multivesicular body organization	31	0.01
38179	neurotrophin signaling pathway	28	0.01
42063	gliogenesis	217	0.01
42100	B cell proliferation	41	0.01
43122	regulation of I-kappaB kinase/NF-kappaB signaling	241	0.01
43583	ear development	216	0.01
45926	negative regulation of growth	235	0.01
46474	glycerophospholipid biosynthetic process	203	0.01
46782	regulation of viral transcription	64	0.01
50658	RNA transport	182	0.01
50792	regulation of viral process	202	0.01
50803	regulation of synapse structure or activity	230	0.01
51028	mRNA transport	142	0.01
51054	positive regulation of DNA metabolic process	180	0.01
51168	nuclear export	155	0.01
51896	regulation of protein kinase B signaling	214	0.01
60485	mesenchyme development	211	0.01
70302	regulation of stress-activated protein kinase signaling cascade	223	0.01
70383	DNA cytosine deamination	10	0.01
70663	regulation of leukocyte proliferation	220	0.01
71166	ribonucleoprotein complex localization	120	0.01
72431	signal transduction involved in mitotic G1 DNA damage checkpoint	55	0.01
72583	clathrin-dependent endocytosis	29	0.01
90657	telomeric loop disassembly	9	0.01
97305	response to alcohol	226	0.01
140014	mitotic nuclear division	140	0.01
1902905	positive regulation of supramolecular fiber organization	186	0.01
1903039	positive regulation of leukocyte cell-cell adhesion	222	0.01
1903362	regulation of cellular protein catabolic process	244	0.01
1990778	protein localization to cell periphery	227	0.01
2000116	regulation of cysteine-type endopeptidase activity	228	0.01
2001234	negative regulation of apoptotic signaling pathway	221	0.01
302	response to reactive oxygen species	190	0.009
387	spliceosomal snRNP assembly	37	0.009
819	sister chromatid segregation	131	0.009
966	RNA 5'-end processing	21	0.009
2286	T cell activation involved in immune response	65	0.009
2685	regulation of leukocyte migration	194	0.009
5996	monosaccharide metabolic process	193	0.009
6221	pyrimidine nucleotide biosynthetic process	41	0.009
6261	DNA-dependent DNA replication	116	0.009
6303	double-strand break repair via nonhomologous end joining	52	0.009
6342	chromatin silencing	37	0.009
6457	protein folding	204	0.009
6643	membrane lipid metabolic process	191	0.009
6734	NADH metabolic process	37	0.009
6783	heme biosynthetic process	22	0.009
6839	mitochondrial transport	192	0.009
7051	spindle organization	141	0.009
7098	centrosome cycle	78	0.009
7178	transmembrane receptor protein serine/threonine kinase signaling pathway	191	0.009
7188	adenylate cyclase-modulating G protein-coupled receptor signaling pathway	199	0.009
7565	female pregnancy	176	0.009
7584	response to nutrient	208	0.009
8064	regulation of actin polymerization or depolymerization	173	0.009
8406	gonad development	200	0.009
9108	coenzyme biosynthetic process	126	0.009
9225	nucleotide-sugar metabolic process	35	0.009
9451	RNA modification	148	0.009
9612	response to mechanical stimulus	201	0.009
16126	sterol biosynthetic process	48	0.009
16458	gene silencing	124	0.009
17157	regulation of exocytosis	212	0.009
18105	peptidyl-serine phosphorylation	174	0.009
19827	stem cell population maintenance	133	0.009
22406	membrane docking	175	0.009
30100	regulation of endocytosis	201	0.009
30258	lipid modification	201	0.009
30330	DNA damage response, signal transduction by p53 class mediator	78	0.009
30832	regulation of actin filament length	174	0.009
30833	regulation of actin filament polymerization	158	0.009
31571	mitotic G1 DNA damage checkpoint	61	0.009
32200	telomere organization	90	0.009
32273	positive regulation of protein polymerization	118	0.009
32869	cellular response to insulin stimulus	165	0.009
35518	histone H2A monoubiquitination	16	0.009
38128	ERBB2 signaling pathway	31	0.009
42147	retrograde transport, endosome to Golgi	79	0.009
42157	lipoprotein metabolic process	119	0.009
42594	response to starvation	186	0.009
42987	amyloid precursor protein catabolic process	12	0.009
43281	regulation of cysteine-type endopeptidase activity involved in apoptotic process	204	0.009
43393	regulation of protein binding	203	0.009
43523	regulation of neuron apoptotic process	203	0.009
44242	cellular lipid catabolic process	194	0.009
44783	G1 DNA damage checkpoint	62	0.009
44819	mitotic G1/S transition checkpoint	61	0.009
45137	development of primary sexual characteristics	206	0.009
45216	cell-cell junction organization	170	0.009
45665	negative regulation of neuron differentiation	213	0.009
45732	positive regulation of protein catabolic process	214	0.009
46488	phosphatidylinositol metabolic process	163	0.009
46890	regulation of lipid biosynthetic process	187	0.009
50679	positive regulation of epithelial cell proliferation	185	0.009
50684	regulation of mRNA processing	144	0.009
50707	regulation of cytokine secretion	205	0.009
50807	regulation of synapse organization	219	0.009
50866	negative regulation of cell activation	192	0.009
50870	positive regulation of T cell activation	203	0.009
50920	regulation of chemotaxis	205	0.009
50953	sensory perception of light stimulus	215	0.009
51048	negative regulation of secretion	220	0.009
51053	negative regulation of DNA metabolic process	106	0.009
51146	striated muscle cell differentiation	194	0.009
51259	protein complex oligomerization	224	0.009
51568	histone H3-K4 methylation	33	0.009
51607	defense response to virus	191	0.009
51648	vesicle localization	197	0.009
51650	establishment of vesicle localization	189	0.009
60326	cell chemotaxis	188	0.009
60491	regulation of cell projection assembly	196	0.009
60541	respiratory system development	191	0.009
61448	connective tissue development	216	0.009
70374	positive regulation of ERK1 and ERK2 cascade	197	0.009
70507	regulation of microtubule cytoskeleton organization	187	0.009
70828	heterochromatin organization	40	0.009
71219	cellular response to molecule of bacterial origin	186	0.009
71241	cellular response to inorganic substance	212	0.009
71383	cellular response to steroid hormone stimulus	180	0.009
71478	cellular response to radiation	160	0.009
71479	cellular response to ionizing radiation	63	0.009
72395	signal transduction involved in cell cycle checkpoint	68	0.009
72422	signal transduction involved in DNA damage checkpoint	67	0.009
75733	intracellular transport of virus	52	0.009
90276	regulation of peptide hormone secretion	206	0.009
97237	cellular response to toxic substance	207	0.009
1900024	regulation of substrate adhesion-dependent cell spreading	50	0.009
1900026	positive regulation of substrate adhesion-dependent cell spreading	37	0.009
1901215	negative regulation of neuron death	198	0.009
1901750	leukotriene D4 biosynthetic process	6	0.009
1901888	regulation of cell junction assembly	193	0.009
1902115	regulation of organelle assembly	209	0.009
1902806	regulation of cell cycle G1/S phase transition	162	0.009
1904872	regulation of telomerase RNA localization to Cajal body	18	0.009
2000045	regulation of G1/S transition of mitotic cell cycle	148	0.009
27	ribosomal large subunit assembly	27	0.008
38	very long-chain fatty acid metabolic process	27	0.008
70	mitotic sister chromatid segregation	107	0.008
82	G1/S transition of mitotic cell cycle	125	0.008
86	G2/M transition of mitotic cell cycle	131	0.008
466	maturation of 5.8S rRNA from tricistronic rRNA transcript (SSU-rRNA, 5.8S rRNA, LSU-rRNA)	23	0.008
726	non-recombinational repair	58	0.008
1667	ameboidal-type cell migration	164	0.008
1763	morphogenesis of a branching structure	169	0.008
1894	tissue homeostasis	190	0.008
2064	epithelial cell development	190	0.008
2695	negative regulation of leukocyte activation	171	0.008
2819	regulation of adaptive immune response	162	0.008
3205	cardiac chamber development	165	0.008
6024	glycosaminoglycan biosynthetic process	101	0.008
6271	DNA strand elongation involved in DNA replication	18	0.008
6282	regulation of DNA repair	108	0.008
6390	mitochondrial transcription	12	0.008
6470	protein dephosphorylation	190	0.008
6575	cellular modified amino acid metabolic process	171	0.008
6826	iron ion transport	70	0.008
6898	receptor-mediated endocytosis	177	0.008
7088	regulation of mitotic nuclear division	162	0.008
7229	integrin-mediated signaling pathway	89	0.008
7249	I-kappaB kinase/NF-kappaB signaling	70	0.008
7595	lactation	44	0.008
7601	visual perception	212	0.008
7626	locomotory behavior	188	0.008
8361	regulation of cell size	177	0.008
9116	nucleoside metabolic process	98	0.008
9267	cellular response to starvation	144	0.008
9411	response to UV	136	0.008
9743	response to carbohydrate	168	0.008
9755	hormone-mediated signaling pathway	160	0.008
10001	glial cell differentiation	174	0.008
10212	response to ionizing radiation	134	0.008
10821	regulation of mitochondrion organization	183	0.008
10950	positive regulation of endopeptidase activity	166	0.008
10952	positive regulation of peptidase activity	185	0.008
16226	iron-sulfur cluster assembly	19	0.008
16236	macroautophagy	149	0.008
16482	cytosolic transport	132	0.008
16578	histone deubiquitination	21	0.008
19674	NAD metabolic process	45	0.008
21953	central nervous system neuron differentiation	182	0.008
22408	negative regulation of cell-cell adhesion	175	0.008
30203	glycosaminoglycan metabolic process	151	0.008
30278	regulation of ossification	187	0.008
30308	negative regulation of cell growth	177	0.008
30323	respiratory tube development	169	0.008
30324	lung development	165	0.008
30522	intracellular receptor signaling pathway	158	0.008
30705	cytoskeleton-dependent intracellular transport	184	0.008
31023	microtubule organizing center organization	87	0.008
31345	negative regulation of cell projection organization	173	0.008
31396	regulation of protein ubiquitination	190	0.008
31453	positive regulation of heterochromatin assembly	11	0.008
31589	cell-substrate adhesion	178	0.008
32527	protein exit from endoplasmic reticulum	25	0.008
32784	regulation of DNA-templated transcription, elongation	51	0.008
33143	regulation of intracellular steroid hormone receptor signaling pathway	73	0.008
33500	carbohydrate homeostasis	179	0.008
33523	histone H2B ubiquitination	10	0.008
34341	response to interferon-gamma	173	0.008
34389	lipid droplet organization	24	0.008
34504	protein localization to nucleus	156	0.008
35303	regulation of dephosphorylation	198	0.008
35459	vesicle cargo loading	23	0.008
36508	protein alpha-1,2-demannosylation	19	0.008
42445	hormone metabolic process	198	0.008
42593	glucose homeostasis	179	0.008
42770	signal transduction in response to DNA damage	99	0.008
43123	positive regulation of I-kappaB kinase/NF-kappaB signaling	187	0.008
43200	response to amino acid	107	0.008
44773	mitotic DNA damage checkpoint	92	0.008
44774	mitotic DNA integrity checkpoint	100	0.008
44839	cell cycle G2/M phase transition	133	0.008
44843	cell cycle G1/S phase transition	127	0.008
45116	protein neddylation	13	0.008
45324	late endosome to vacuole transport	23	0.008
45619	regulation of lymphocyte differentiation	169	0.008
45931	positive regulation of mitotic cell cycle	151	0.008
45945	positive regulation of transcription by RNA polymerase III	10	0.008
46328	regulation of JNK cascade	176	0.008
46578	regulation of Ras protein signal transduction	180	0.008
46777	protein autophosphorylation	189	0.008
48167	regulation of synaptic plasticity	186	0.008
48639	positive regulation of developmental growth	169	0.008
48839	inner ear development	189	0.008
48872	homeostasis of number of cells	194	0.008
50731	positive regulation of peptidyl-tyrosine phosphorylation	187	0.008
50770	regulation of axonogenesis	180	0.008
50796	regulation of insulin secretion	175	0.008
50821	protein stabilization	169	0.008
51099	positive regulation of binding	165	0.008
51100	negative regulation of binding	162	0.008
51147	regulation of muscle cell differentiation	149	0.008
51224	negative regulation of protein transport	181	0.008
51604	protein maturation	208	0.008
51897	positive regulation of protein kinase B signaling	161	0.008
52695	cellular glucuronidation	17	0.008
60173	limb development	176	0.008
60348	bone development	190	0.008
60964	regulation of gene silencing by miRNA	84	0.008
60968	regulation of gene silencing	102	0.008
61136	regulation of proteasomal protein catabolic process	179	0.008
61138	morphogenesis of a branching epithelium	158	0.008
61647	histone H3-K9 modification	20	0.008
70588	calcium ion transmembrane transport	191	0.008
71158	positive regulation of cell cycle arrest	78	0.008
71222	cellular response to lipopolysaccharide	177	0.008
71248	cellular response to metal ion	187	0.008
71466	cellular response to xenobiotic stimulus	171	0.008
71559	response to transforming growth factor beta	157	0.008
71560	cellular response to transforming growth factor beta stimulus	149	0.008
72331	signal transduction by p53 class mediator	118	0.008
72659	protein localization to plasma membrane	184	0.008
90181	regulation of cholesterol metabolic process	58	0.008
90316	positive regulation of intracellular protein transport	175	0.008
90501	RNA phosphodiester bond hydrolysis	153	0.008
99111	microtubule-based transport	174	0.008
140013	meiotic nuclear division	134	0.008
1902600	proton transmembrane transport	112	0.008
1903034	regulation of response to wounding	175	0.008
1903531	negative regulation of secretion by cell	197	0.008
1904950	negative regulation of establishment of protein localization	185	0.008
1905475	regulation of protein localization to membrane	183	0.008
2000134	negative regulation of G1/S transition of mitotic cell cycle	100	0.008
2000234	positive regulation of rRNA processing	9	0.008
2000377	regulation of reactive oxygen species metabolic process	171	0.008
2000758	positive regulation of peptidyl-lysine acetylation	33	0.008
2000810	regulation of bicellular tight junction assembly	23	0.008
2001235	positive regulation of apoptotic signaling pathway	169	0.008
187	activation of MAPK activity	149	0.007
245	spliceosomal complex assembly	55	0.007
463	maturation of LSU-rRNA from tricistronic rRNA transcript (SSU-rRNA, 5.8S rRNA, LSU-rRNA)	15	0.007
469	cleavage involved in rRNA processing	26	0.007
1816	cytokine production	151	0.007
1890	placenta development	150	0.007
1952	regulation of cell-matrix adhesion	117	0.007
1959	regulation of cytokine-mediated signaling pathway	153	0.007
2790	peptide secretion	173	0.007
6369	termination of RNA polymerase II transcription	34	0.007
6513	protein monoubiquitination	59	0.007
6730	one-carbon metabolic process	38	0.007
6779	porphyrin-containing compound biosynthetic process	26	0.007
6813	potassium ion transport	164	0.007
6836	neurotransmitter transport	176	0.007
6882	cellular zinc ion homeostasis	32	0.007
6885	regulation of pH	100	0.007
6900	vesicle budding from membrane	100	0.007
6937	regulation of muscle contraction	156	0.007
6986	response to unfolded protein	159	0.007
7030	Golgi organization	121	0.007
7043	cell-cell junction assembly	128	0.007
7050	cell cycle arrest	138	0.007
7369	gastrulation	154	0.007
7569	cell aging	62	0.007
7623	circadian rhythm	140	0.007
8217	regulation of blood pressure	176	0.007
8286	insulin receptor signaling pathway	88	0.007
8360	regulation of cell shape	148	0.007
8630	intrinsic apoptotic signaling pathway in response to DNA damage	67	0.007
9063	cellular amino acid catabolic process	119	0.007
9266	response to temperature stimulus	158	0.007
9306	protein secretion	155	0.007
9972	cytidine deamination	12	0.007
10469	regulation of signaling receptor activity	163	0.007
10594	regulation of endothelial cell migration	155	0.007
10811	positive regulation of cell-substrate adhesion	119	0.007
10921	regulation of phosphatase activity	164	0.007
10970	transport along microtubule	147	0.007
14074	response to purine-containing compound	151	0.007
15937	coenzyme A biosynthetic process	10	0.007
16075	rRNA catabolic process	19	0.007
16202	regulation of striated muscle tissue development	129	0.007
16331	morphogenesis of embryonic epithelium	143	0.007
16554	cytidine to uridine editing	12	0.007
16925	protein sumoylation	62	0.007
18023	peptidyl-lysine trimethylation	26	0.007
19218	regulation of steroid metabolic process	117	0.007
19318	hexose metabolic process	151	0.007
19935	cyclic-nucleotide-mediated signaling	150	0.007
21543	pallium development	159	0.007
21915	neural tube development	158	0.007
30261	chromosome condensation	34	0.007
30307	positive regulation of cell growth	161	0.007
30490	maturation of SSU-rRNA	47	0.007
30518	intracellular steroid hormone receptor signaling pathway	64	0.007
30641	regulation of cellular pH	91	0.007
30856	regulation of epithelial cell differentiation	141	0.007
30902	hindbrain development	146	0.007
31123	RNA 3'-end processing	118	0.007
31960	response to corticosteroid	159	0.007
32204	regulation of telomere maintenance	77	0.007
32210	regulation of telomere maintenance via telomerase	52	0.007
32355	response to estradiol	134	0.007
32392	DNA geometric change	106	0.007
32680	regulation of tumor necrosis factor production	144	0.007
32874	positive regulation of stress-activated MAPK cascade	155	0.007
32968	positive regulation of transcription elongation from RNA polymerase II promoter	17	0.007
33135	regulation of peptidyl-serine phosphorylation	139	0.007
34446	substrate adhesion-dependent cell spreading	47	0.007
35066	positive regulation of histone acetylation	30	0.007
35108	limb morphogenesis	145	0.007
35148	tube formation	146	0.007
42113	B cell activation	148	0.007
42129	regulation of T cell proliferation	157	0.007
43247	telomere maintenance in response to DNA damage	10	0.007
43297	apical junction assembly	62	0.007
43401	steroid hormone mediated signaling pathway	114	0.007
43409	negative regulation of MAPK cascade	164	0.007
43433	negative regulation of DNA-binding transcription factor activity	155	0.007
43467	regulation of generation of precursor metabolites and energy	148	0.007
43484	regulation of RNA splicing	148	0.007
45580	regulation of T cell differentiation	143	0.007
45766	positive regulation of angiogenesis	161	0.007
45799	positive regulation of chromatin assembly or disassembly	12	0.007
45876	positive regulation of sister chromatid cohesion	7	0.007
46425	regulation of receptor signaling pathway via JAK-STAT	131	0.007
46655	folic acid metabolic process	18	0.007
46661	male sex differentiation	150	0.007
48194	Golgi vesicle budding	75	0.007
48469	cell maturation	148	0.007
48524	positive regulation of viral process	105	0.007
48592	eye morphogenesis	145	0.007
48634	regulation of muscle organ development	132	0.007
48738	cardiac muscle tissue development	159	0.007
48762	mesenchymal cell differentiation	152	0.007
48863	stem cell differentiation	151	0.007
50777	negative regulation of immune response	145	0.007
50954	sensory perception of mechanical stimulus	166	0.007
51092	positive regulation of NF-kappaB transcription factor activity	156	0.007
51101	regulation of DNA binding	120	0.007
51170	import into nucleus	110	0.007
51216	cartilage development	165	0.007
51250	negative regulation of lymphocyte activation	145	0.007
51260	protein homooligomerization	175	0.007
51302	regulation of cell division	160	0.007
51384	response to glucocorticoid	143	0.007
51444	negative regulation of ubiquitin-protein transferase activity	16	0.007
51453	regulation of intracellular pH	85	0.007
51983	regulation of chromosome segregation	99	0.007
70212	protein poly-ADP-ribosylation	10	0.007
70304	positive regulation of stress-activated protein kinase signaling cascade	157	0.007
71156	regulation of cell cycle arrest	102	0.007
71346	cellular response to interferon-gamma	154	0.007
71774	response to fibroblast growth factor	112	0.007
71805	potassium ion transmembrane transport	155	0.007
80009	mRNA methylation	14	0.007
80111	DNA demethylation	20	0.007
90043	regulation of tubulin deacetylation	10	0.007
90114	COPII-coated vesicle budding	67	0.007
97193	intrinsic apoptotic signaling pathway	140	0.007
98657	import into cell	149	0.007
120034	positive regulation of plasma membrane bounded cell projection assembly	96	0.007
1901985	positive regulation of protein acetylation	41	0.007
1902807	negative regulation of cell cycle G1/S phase transition	102	0.007
1902850	microtubule cytoskeleton organization involved in mitosis	104	0.007
1903305	regulation of regulated secretory pathway	156	0.007
1903541	regulation of exosomal secretion	17	0.007
1903573	negative regulation of response to endoplasmic reticulum stress	42	0.007
1904356	regulation of telomere maintenance via telomere lengthening	59	0.007
2000058	regulation of ubiquitin-dependent protein catabolic process	155	0.007
2000278	regulation of DNA biosynthetic process	111	0.007
2001054	negative regulation of mesenchymal cell apoptotic process	10	0.007
2001236	regulation of extrinsic apoptotic signaling pathway	157	0.007
2001242	regulation of intrinsic apoptotic signaling pathway	152	0.007
2001257	regulation of cation channel activity	164	0.007
28	ribosomal small subunit assembly	16	0.006
288	nuclear-transcribed mRNA catabolic process, deadenylation-dependent decay	54	0.006
1649	osteoblast differentiation	121	0.006
1672	regulation of chromatin assembly or disassembly	24	0.006
1704	formation of primary germ layer	112	0.006
1764	neuron migration	120	0.006
1838	embryonic epithelial tube formation	122	0.006
1889	liver development	127	0.006
1936	regulation of endothelial cell proliferation	127	0.006
2221	pattern recognition receptor signaling pathway	120	0.006
2687	positive regulation of leukocyte migration	132	0.006
2792	negative regulation of peptide secretion	136	0.006
3231	cardiac ventricle development	124	0.006
6006	glucose metabolic process	112	0.006
6090	pyruvate metabolic process	69	0.006
6110	regulation of glycolytic process	75	0.006
6213	pyrimidine nucleoside metabolic process	34	0.006
6220	pyrimidine nucleotide metabolic process	57	0.006
6270	DNA replication initiation	31	0.006
6275	regulation of DNA replication	107	0.006
6534	cysteine metabolic process	10	0.006
6637	acyl-CoA metabolic process	91	0.006
6665	sphingolipid metabolic process	143	0.006
6694	steroid biosynthetic process	124	0.006
6720	isoprenoid metabolic process	135	0.006
6814	sodium ion transport	152	0.006
6890	retrograde vesicle-mediated transport, Golgi to endoplasmic reticulum	80	0.006
6892	post-Golgi vesicle-mediated transport	91	0.006
6903	vesicle targeting	87	0.006
6997	nucleus organization	127	0.006
7032	endosome organization	70	0.006
7076	mitotic chromosome condensation	15	0.006
7127	meiosis I	98	0.006
7160	cell-matrix adhesion	124	0.006
7173	epidermal growth factor receptor signaling pathway	49	0.006
7219	Notch signaling pathway	118	0.006
7286	spermatid development	142	0.006
7292	female gamete generation	125	0.006
7498	mesoderm development	113	0.006
7605	sensory perception of sound	147	0.006
7612	learning	139	0.006
8037	cell recognition	140	0.006
8203	cholesterol metabolic process	117	0.006
8277	regulation of G protein-coupled receptor signaling pathway	140	0.006
8299	isoprenoid biosynthetic process	26	0.006
8543	fibroblast growth factor receptor signaling pathway	78	0.006
8584	male gonad development	128	0.006
9566	fertilization	156	0.006
9749	response to glucose	132	0.006
10457	centriole-centriole cohesion	10	0.006
10508	positive regulation of autophagy	121	0.006
10634	positive regulation of epithelial cell migration	139	0.006
10965	regulation of mitotic sister chromatid separation	59	0.006
10977	negative regulation of neuron projection development	144	0.006
14013	regulation of gliogenesis	118	0.006
14066	regulation of phosphatidylinositol 3-kinase signaling	119	0.006
15698	inorganic anion transport	151	0.006
15718	monocarboxylic acid transport	137	0.006
16125	sterol metabolic process	131	0.006
16485	protein processing	148	0.006
17148	negative regulation of translation	127	0.006
18108	peptidyl-tyrosine phosphorylation	146	0.006
18126	protein hydroxylation	21	0.006
18342	protein prenylation	9	0.006
19722	calcium-mediated signaling	141	0.006
19730	antimicrobial humoral response	110	0.006
19933	cAMP-mediated signaling	131	0.006
30010	establishment of cell polarity	124	0.006
30071	regulation of mitotic metaphase/anaphase transition	55	0.006
30168	platelet activation	133	0.006
30183	B cell differentiation	104	0.006
30217	T cell differentiation	136	0.006
30326	embryonic limb morphogenesis	123	0.006
30433	ubiquitin-dependent ERAD pathway	67	0.006
30534	adult behavior	135	0.006
30595	leukocyte chemotaxis	131	0.006
30879	mammary gland development	123	0.006
31061	negative regulation of histone methylation	19	0.006
31098	stress-activated protein kinase signaling cascade	134	0.006
31124	mRNA 3'-end processing	80	0.006
31338	regulation of vesicle fusion	28	0.006
31573	intra-S DNA damage checkpoint	15	0.006
31644	regulation of nervous system process	138	0.006
32434	regulation of proteasomal ubiquitin-dependent protein catabolic process	126	0.006
32438	melanosome organization	25	0.006
32456	endocytic recycling	37	0.006
32479	regulation of type I interferon production	117	0.006
32508	DNA duplex unwinding	99	0.006
32675	regulation of interleukin-6 production	133	0.006
32786	positive regulation of DNA-templated transcription, elongation	31	0.006
32801	receptor catabolic process	26	0.006
32943	mononuclear cell proliferation	83	0.006
32946	positive regulation of mononuclear cell proliferation	130	0.006
33045	regulation of sister chromatid segregation	78	0.006
33138	positive regulation of peptidyl-serine phosphorylation	107	0.006
34502	protein localization to chromosome	54	0.006
34614	cellular response to reactive oxygen species	130	0.006
34620	cellular response to unfolded protein	123	0.006
34767	positive regulation of ion transmembrane transport	149	0.006
35150	regulation of tube size	135	0.006
35304	regulation of protein dephosphorylation	132	0.006
35967	cellular response to topologically incorrect protein	141	0.006
36503	ERAD pathway	82	0.006
38003	opioid receptor signaling pathway	10	0.006
38127	ERBB signaling pathway	69	0.006
42178	xenobiotic catabolic process	12	0.006
42373	vitamin K metabolic process	8	0.006
42407	cristae formation	12	0.006
42752	regulation of circadian rhythm	112	0.006
43271	negative regulation of ion transport	138	0.006
43280	positive regulation of cysteine-type endopeptidase activity involved in apoptotic process	127	0.006
43331	response to dsRNA	50	0.006
43524	negative regulation of neuron apoptotic process	141	0.006
44262	cellular carbohydrate metabolic process	158	0.006
44344	cellular response to fibroblast growth factor stimulus	105	0.006
45006	DNA deamination	14	0.006
45091	regulation of single stranded viral RNA replication via double stranded DNA intermediate	17	0.006
45471	response to ethanol	121	0.006
45598	regulation of fat cell differentiation	129	0.006
45724	positive regulation of cilium assembly	20	0.006
45727	positive regulation of translation	120	0.006
45815	positive regulation of gene expression, epigenetic	53	0.006
45834	positive regulation of lipid metabolic process	140	0.006
45842	positive regulation of mitotic metaphase/anaphase transition	13	0.006
46330	positive regulation of JNK cascade	130	0.006
46546	development of primary male sexual characteristics	129	0.006
46651	lymphocyte proliferation	82	0.006
46683	response to organophosphorus	137	0.006
46822	regulation of nucleocytoplasmic transport	111	0.006
46887	positive regulation of hormone secretion	126	0.006
48024	regulation of mRNA splicing, via spliceosome	107	0.006
48199	vesicle targeting, to, from or within Golgi	68	0.006
48208	COPII vesicle coating	61	0.006
48515	spermatid differentiation	148	0.006
48565	digestive tract development	126	0.006
48593	camera-type eye morphogenesis	118	0.006
48660	regulation of smooth muscle cell proliferation	131	0.006
48706	embryonic skeletal system development	128	0.006
48753	pigment granule organization	26	0.006
48754	branching morphogenesis of an epithelial tube	130	0.006
50671	positive regulation of lymphocyte proliferation	129	0.006
50680	negative regulation of epithelial cell proliferation	124	0.006
50709	negative regulation of protein secretion	130	0.006
50715	positive regulation of cytokine secretion	140	0.006
50728	negative regulation of inflammatory response	135	0.006
50729	positive regulation of inflammatory response	134	0.006
50773	regulation of dendrite development	152	0.006
50806	positive regulation of synaptic transmission	146	0.006
50810	regulation of steroid biosynthetic process	88	0.006
50921	positive regulation of chemotaxis	135	0.006
51013	microtubule severing	10	0.006
51123	RNA polymerase II preinitiation complex assembly	11	0.006
51127	positive regulation of actin nucleation	20	0.006
51225	spindle assembly	89	0.006
51282	regulation of sequestering of calcium ion	126	0.006
51494	negative regulation of cytoskeleton organization	144	0.006
51567	histone H3-K9 methylation	16	0.006
51592	response to calcium ion	145	0.006
51893	regulation of focal adhesion assembly	63	0.006
55001	muscle cell development	142	0.006
55002	striated muscle cell development	129	0.006
55069	zinc ion homeostasis	34	0.006
55088	lipid homeostasis	133	0.006
55123	digestive system development	136	0.006
60041	retina development in camera-type eye	137	0.006
60538	skeletal muscle organ development	128	0.006
61025	membrane fusion	122	0.006
61041	regulation of wound healing	146	0.006
70544	histone H3-K36 demethylation	8	0.006
70661	leukocyte proliferation	95	0.006
70665	positive regulation of leukocyte proliferation	136	0.006
70932	histone H3 deacetylation	20	0.006
70979	protein K11-linked ubiquitination	27	0.006
71901	negative regulation of protein serine/threonine kinase activity	132	0.006
72006	nephron development	124	0.006
72073	kidney epithelium development	127	0.006
72175	epithelial tube formation	130	0.006
72332	intrinsic apoptotic signaling pathway by p53 class mediator	50	0.006
80182	histone H3-K4 trimethylation	17	0.006
90288	negative regulation of cellular response to growth factor stimulus	145	0.006
97711	ciliary basal body-plasma membrane docking	94	0.006
97746	regulation of blood vessel diameter	134	0.006
120161	regulation of cold-induced thermogenesis	142	0.006
150116	regulation of cell-substrate junction organization	67	0.006
1900034	regulation of cellular response to heat	76	0.006
1900180	regulation of protein localization to nucleus	123	0.006
1901989	positive regulation of cell cycle phase transition	96	0.006
1903038	negative regulation of leukocyte cell-cell adhesion	122	0.006
1903169	regulation of calcium ion transmembrane transport	143	0.006
1903364	positive regulation of cellular protein catabolic process	142	0.006
1903578	regulation of ATP metabolic process	113	0.006
1903707	negative regulation of hemopoiesis	134	0.006
1903900	regulation of viral life cycle	143	0.006
1904064	positive regulation of cation transmembrane transport	135	0.006
1904526	regulation of microtubule binding	10	0.006
1905477	positive regulation of protein localization to membrane	116	0.006
1905818	regulation of chromosome separation	64	0.006
1905897	regulation of response to endoplasmic reticulum stress	81	0.006
2001022	positive regulation of response to DNA damage stimulus	89	0.006
2001056	positive regulation of cysteine-type endopeptidase activity	144	0.006
462	maturation of SSU-rRNA from tricistronic rRNA transcript (SSU-rRNA, 5.8S rRNA, LSU-rRNA)	34	0.005
1676	long-chain fatty acid metabolic process	108	0.005
1841	neural tube formation	104	0.005
2224	toll-like receptor signaling pathway	99	0.005
2262	myeloid cell homeostasis	102	0.005
2495	antigen processing and presentation of peptide antigen via MHC class II	96	0.005
2504	antigen processing and presentation of peptide or polysaccharide antigen via MHC class II	96	0.005
2576	platelet degranulation	124	0.005
2761	regulation of myeloid leukocyte differentiation	116	0.005
2821	positive regulation of adaptive immune response	105	0.005
3014	renal system process	110	0.005
3279	cardiac septum development	107	0.005
6264	mitochondrial DNA replication	9	0.005
6388	tRNA splicing, via endonucleolytic cleavage and ligation	14	0.005
6471	protein ADP-ribosylation	28	0.005
6569	tryptophan catabolic process	9	0.005
6606	protein import into nucleus	91	0.005
6633	fatty acid biosynthetic process	109	0.005
6672	ceramide metabolic process	82	0.005
6690	icosanoid metabolic process	103	0.005
6751	glutathione catabolic process	8	0.005
6766	vitamin metabolic process	121	0.005
6805	xenobiotic metabolic process	117	0.005
6865	amino acid transport	125	0.005
6941	striated muscle contraction	108	0.005
7006	mitochondrial membrane organization	108	0.005
7040	lysosome organization	60	0.005
7052	mitotic spindle organization	73	0.005
7131	reciprocal meiotic recombination	46	0.005
7179	transforming growth factor beta receptor signaling pathway	98	0.005
7189	adenylate cyclase-activating G protein-coupled receptor signaling pathway	112	0.005
7259	receptor signaling pathway via JAK-STAT	38	0.005
7338	single fertilization	128	0.005
7368	determination of left/right symmetry	115	0.005
7519	skeletal muscle tissue development	120	0.005
7589	body fluid secretion	72	0.005
7613	memory	116	0.005
8366	axon ensheathment	111	0.005
8593	regulation of Notch signaling pathway	94	0.005
8652	cellular amino acid biosynthetic process	74	0.005
9062	fatty acid catabolic process	91	0.005
9263	deoxyribonucleotide biosynthetic process	16	0.005
9582	detection of abiotic stimulus	118	0.005
9855	determination of bilateral symmetry	121	0.005
10452	histone H3-K36 methylation	8	0.005
10595	positive regulation of endothelial cell migration	96	0.005
10822	positive regulation of mitochondrion organization	113	0.005
10847	regulation of chromatin assembly	19	0.005
10906	regulation of glucose metabolic process	108	0.005
14065	phosphatidylinositol 3-kinase signaling	35	0.005
15671	oxygen transport	14	0.005
16051	carbohydrate biosynthetic process	122	0.005
16052	carbohydrate catabolic process	113	0.005
16101	diterpenoid metabolic process	108	0.005
16525	negative regulation of angiogenesis	104	0.005
17015	regulation of transforming growth factor beta receptor signaling pathway	111	0.005
19395	fatty acid oxidation	80	0.005
19883	antigen processing and presentation of endogenous antigen	25	0.005
19886	antigen processing and presentation of exogenous peptide antigen via MHC class II	96	0.005
21510	spinal cord development	109	0.005
21761	limbic system development	105	0.005
21782	glial cell development	109	0.005
21987	cerebral cortex development	106	0.005
22037	metencephalon development	108	0.005
22612	gland morphogenesis	100	0.005
22616	DNA strand elongation	22	0.005
30048	actin filament-based movement	117	0.005
30968	endoplasmic reticulum unfolded protein response	101	0.005
31032	actomyosin structure organization	112	0.005
31047	gene silencing by RNA	80	0.005
31062	positive regulation of histone methylation	39	0.005
31100	animal organ regeneration	73	0.005
31333	negative regulation of protein-containing complex assembly	128	0.005
31398	positive regulation of protein ubiquitination	109	0.005
31440	regulation of mRNA 3'-end processing	27	0.005
31507	heterochromatin assembly	28	0.005
32091	negative regulation of protein binding	101	0.005
32231	regulation of actin filament bundle assembly	96	0.005
32368	regulation of lipid transport	105	0.005
32509	endosome transport via multivesicular body sorting pathway	33	0.005
32526	response to retinoic acid	107	0.005
32652	regulation of interleukin-1 production	96	0.005
34383	low-density lipoprotein particle clearance	24	0.005
34440	lipid oxidation	84	0.005
34644	cellular response to UV	79	0.005
34763	negative regulation of transmembrane transport	109	0.005
35019	somatic stem cell population maintenance	65	0.005
35051	cardiocyte differentiation	107	0.005
35821	modulation of process of other organism	106	0.005
35825	homologous recombination	47	0.005
35970	peptidyl-threonine dephosphorylation	19	0.005
42035	regulation of cytokine biosynthetic process	107	0.005
42058	regulation of epidermal growth factor receptor signaling pathway	84	0.005
42168	heme metabolic process	31	0.005
42177	negative regulation of protein catabolic process	124	0.005
42182	ketone catabolic process	11	0.005
42471	ear morphogenesis	119	0.005
42476	odontogenesis	117	0.005
42542	response to hydrogen peroxide	115	0.005
42552	myelination	109	0.005
42737	drug catabolic process	130	0.005
43112	receptor metabolic process	99	0.005
43244	regulation of protein-containing complex disassembly	111	0.005
43279	response to alkaloid	101	0.005
43535	regulation of blood vessel endothelial cell migration	89	0.005
43666	regulation of phosphoprotein phosphatase activity	110	0.005
44818	mitotic G2/M transition checkpoint	27	0.005
45444	fat cell differentiation	103	0.005
45667	regulation of osteoblast differentiation	110	0.005
45739	positive regulation of DNA repair	56	0.005
45995	regulation of embryonic development	124	0.005
46434	organophosphate catabolic process	132	0.005
46513	ceramide biosynthetic process	50	0.005
46599	regulation of centriole replication	21	0.005
46620	regulation of organ growth	95	0.005
48015	phosphatidylinositol-mediated signaling	76	0.005
48017	inositol lipid-mediated signaling	80	0.005
48284	organelle fusion	93	0.005
48490	anterograde synaptic vesicle transport	16	0.005
48640	negative regulation of developmental growth	102	0.005
48704	embryonic skeletal system morphogenesis	97	0.005
48771	tissue remodeling	98	0.005
50864	regulation of B cell activation	114	0.005
50868	negative regulation of T cell activation	111	0.005
51153	regulation of striated muscle cell differentiation	98	0.005
51205	protein insertion into membrane	36	0.005
51403	stress-activated MAPK cascade	101	0.005
51569	regulation of histone H3-K4 methylation	28	0.005
51928	positive regulation of calcium ion transport	117	0.005
51984	positive regulation of chromosome segregation	30	0.005
60021	roof of mouth development	89	0.005
60349	bone morphogenesis	107	0.005
60479	lung cell differentiation	19	0.005
60560	developmental growth involved in morphogenesis	115	0.005
61640	cytoskeleton-dependent cytokinesis	80	0.005
61952	midbody abscission	17	0.005
70098	chemokine-mediated signaling pathway	77	0.005
70584	mitochondrion morphogenesis	20	0.005
70585	protein localization to mitochondrion	73	0.005
70830	bicellular tight junction assembly	54	0.005
70861	regulation of protein exit from endoplasmic reticulum	26	0.005
71104	response to interleukin-9	9	0.005
71236	cellular response to antibiotic	119	0.005
71280	cellular response to copper ion	27	0.005
71482	cellular response to light stimulus	106	0.005
71773	cellular response to BMP stimulus	101	0.005
71897	DNA biosynthetic process	93	0.005
72665	protein localization to vacuole	60	0.005
90101	negative regulation of transmembrane receptor protein serine/threonine kinase signaling pathway	112	0.005
90329	regulation of DNA-dependent DNA replication	50	0.005
90398	cellular senescence	29	0.005
90557	establishment of endothelial intestinal barrier	13	0.005
97191	extrinsic apoptotic signaling pathway	96	0.005
97696	receptor signaling pathway via STAT	39	0.005
98693	regulation of synaptic vesicle cycle	112	0.005
98739	import across plasma membrane	103	0.005
99003	vesicle-mediated transport in synapse	124	0.005
99504	synaptic vesicle cycle	114	0.005
120162	positive regulation of cold-induced thermogenesis	97	0.005
120192	tight junction assembly	57	0.005
120193	tight junction organization	58	0.005
1901184	regulation of ERBB signaling pathway	90	0.005
1901222	regulation of NIK/NF-kappaB signaling	104	0.005
1901800	positive regulation of proteasomal protein catabolic process	104	0.005
1901992	positive regulation of mitotic cell cycle phase transition	81	0.005
1902855	regulation of non-motile cilium assembly	10	0.005
1902904	negative regulation of supramolecular fiber organization	135	0.005
1902969	mitotic DNA replication	10	0.005
1903052	positive regulation of proteolysis involved in cellular protein catabolic process	121	0.005
1903076	regulation of protein localization to plasma membrane	96	0.005
1903828	negative regulation of cellular protein localization	112	0.005
1904292	regulation of ERAD pathway	30	0.005
1904375	regulation of protein localization to cell periphery	117	0.005
1904837	beta-catenin-TCF complex assembly	29	0.005
1905039	carboxylic acid transmembrane transport	122	0.005
1905820	positive regulation of chromosome separation	15	0.005
1990126	retrograde transport, endosome to plasma membrane	22	0.005
1990830	cellular response to leukemia inhibitory factor	97	0.005
1990869	cellular response to chemokine	85	0.005
2000779	regulation of double-strand break repair	68	0.005
2001237	negative regulation of extrinsic apoptotic signaling pathway	103	0.005
18	regulation of DNA recombination	88	0.004
79	regulation of cyclin-dependent protein serine/threonine kinase activity	95	0.004
186	activation of MAPKK activity	49	0.004
244	spliceosomal tri-snRNP complex assembly	13	0.004
281	mitotic cytokinesis	66	0.004
381	regulation of alternative mRNA splicing, via spliceosome	72	0.004
479	endonucleolytic cleavage of tricistronic rRNA transcript (SSU-rRNA, 5.8S rRNA, LSU-rRNA)	15	0.004
729	DNA double-strand break processing	20	0.004
963	mitochondrial RNA processing	16	0.004
1508	action potential	93	0.004
1510	RNA methylation	70	0.004
1523	retinoid metabolic process	102	0.004
1580	detection of chemical stimulus involved in sensory perception of bitter taste	39	0.004
1656	metanephros development	84	0.004
1657	ureteric bud development	85	0.004
1678	cellular glucose homeostasis	86	0.004
1708	cell fate specification	86	0.004
1823	mesonephros development	90	0.004
1824	blastocyst development	100	0.004
1843	neural tube closure	89	0.004
1892	embryonic placenta development	85	0.004
1906	cell killing	85	0.004
1910	regulation of leukocyte mediated cytotoxicity	74	0.004
1938	positive regulation of endothelial cell proliferation	90	0.004
1954	positive regulation of cell-matrix adhesion	55	0.004
2027	regulation of heart rate	95	0.004
2028	regulation of sodium ion transport	84	0.004
2062	chondrocyte differentiation	82	0.004
2244	hematopoietic progenitor cell differentiation	85	0.004
2430	complement receptor mediated signaling pathway	11	0.004
2690	positive regulation of leukocyte chemotaxis	88	0.004
2718	regulation of cytokine production involved in immune response	85	0.004
3015	heart process	97	0.004
3073	regulation of systemic arterial blood pressure	93	0.004
3151	outflow tract morphogenesis	74	0.004
3158	endothelium development	89	0.004
3170	heart valve development	60	0.004
3179	heart valve morphogenesis	51	0.004
3208	cardiac ventricle morphogenesis	73	0.004
3281	ventricular septum development	69	0.004
5976	polysaccharide metabolic process	76	0.004
6096	glycolytic process	40	0.004
6293	nucleotide-excision repair, preincision complex stabilization	21	0.004
6294	nucleotide-excision repair, preincision complex assembly	29	0.004
6295	nucleotide-excision repair, DNA incision, 3'-to lesion	22	0.004
6296	nucleotide-excision repair, DNA incision, 5'-to lesion	37	0.004
6297	nucleotide-excision repair, DNA gap filling	24	0.004
6335	DNA replication-dependent nucleosome assembly	8	0.004
6349	regulation of gene expression by genetic imprinting	19	0.004
6446	regulation of translational initiation	74	0.004
6493	protein O-linked glycosylation	104	0.004
6563	L-serine metabolic process	11	0.004
6568	tryptophan metabolic process	11	0.004
6596	polyamine biosynthetic process	13	0.004
6623	protein targeting to vacuole	38	0.004
6626	protein targeting to mitochondrion	52	0.004
6635	fatty acid beta-oxidation	56	0.004
6639	acylglycerol metabolic process	93	0.004
6757	ATP generation from ADP	41	0.004
6778	porphyrin-containing compound metabolic process	38	0.004
6821	chloride transport	101	0.004
6906	vesicle fusion	71	0.004
6919	activation of cysteine-type endopeptidase activity involved in apoptotic process	84	0.004
6942	regulation of striated muscle contraction	88	0.004
6984	ER-nucleus signaling pathway	37	0.004
7009	plasma membrane organization	94	0.004
7019	microtubule depolymerization	18	0.004
7029	endoplasmic reticulum organization	63	0.004
7062	sister chromatid cohesion	37	0.004
7193	adenylate cyclase-inhibiting G protein-coupled receptor signaling pathway	79	0.004
7200	phospholipase C-activating G protein-coupled receptor signaling pathway	96	0.004
7218	neuropeptide signaling pathway	105	0.004
7250	activation of NF-kappaB-inducing kinase activity	17	0.004
7266	Rho protein signal transduction	56	0.004
7269	neurotransmitter secretion	99	0.004
7416	synapse assembly	92	0.004
7492	endoderm development	74	0.004
7586	digestion	102	0.004
7631	feeding behavior	86	0.004
8154	actin polymerization or depolymerization	54	0.004
8156	negative regulation of DNA replication	32	0.004
8585	female gonad development	91	0.004
8625	extrinsic apoptotic signaling pathway via death domain receptors	32	0.004
9086	methionine biosynthetic process	12	0.004
9132	nucleoside diphosphate metabolic process	80	0.004
9408	response to heat	96	0.004
9650	UV protection	13	0.004
9791	post-embryonic development	84	0.004
9798	axis specification	85	0.004
9953	dorsal/ventral pattern formation	83	0.004
10332	response to gamma radiation	52	0.004
10507	negative regulation of autophagy	78	0.004
10522	regulation of calcium ion transport into cytosol	96	0.004
10631	epithelial cell migration	80	0.004
10717	regulation of epithelial to mesenchymal transition	81	0.004
10718	positive regulation of epithelial to mesenchymal transition	47	0.004
10763	positive regulation of fibroblast migration	14	0.004
10803	regulation of tumor necrosis factor-mediated signaling pathway	52	0.004
10824	regulation of centrosome duplication	42	0.004
10923	negative regulation of phosphatase activity	95	0.004
14031	mesenchymal cell development	79	0.004
14032	neural crest cell development	75	0.004
14033	neural crest cell differentiation	84	0.004
14067	negative regulation of phosphatidylinositol 3-kinase signaling	12	0.004
14068	positive regulation of phosphatidylinositol 3-kinase signaling	86	0.004
15936	coenzyme A metabolic process	15	0.004
16358	dendrite development	109	0.004
16999	antibiotic metabolic process	101	0.004
18107	peptidyl-threonine phosphorylation	68	0.004
18206	peptidyl-methionine modification	13	0.004
18401	peptidyl-proline hydroxylation to 4-hydroxy-L-proline	9	0.004
19081	viral translation	13	0.004
19217	regulation of fatty acid metabolic process	87	0.004
19511	peptidyl-proline hydroxylation	11	0.004
19731	antibacterial humoral response	39	0.004
21549	cerebellum development	99	0.004
21675	nerve development	78	0.004
21954	central nervous system neuron development	82	0.004
30148	sphingolipid biosynthetic process	82	0.004
30193	regulation of blood coagulation	80	0.004
30509	BMP signaling pathway	86	0.004
30510	regulation of BMP signaling pathway	85	0.004
30516	regulation of axon extension	94	0.004
30521	androgen receptor signaling pathway	35	0.004
30593	neutrophil chemotaxis	71	0.004
30865	cortical cytoskeleton organization	58	0.004
31016	pancreas development	71	0.004
31054	pre-miRNA processing	12	0.004
31214	biomineral tissue development	89	0.004
31397	negative regulation of protein ubiquitination	71	0.004
32092	positive regulation of protein binding	82	0.004
32411	positive regulation of transporter activity	106	0.004
32414	positive regulation of ion transmembrane transporter activity	98	0.004
32418	lysosome localization	41	0.004
32436	positive regulation of proteasomal ubiquitin-dependent protein catabolic process	84	0.004
32465	regulation of cytokinesis	85	0.004
32481	positive regulation of type I interferon production	72	0.004
32511	late endosome to vacuole transport via multivesicular body sorting pathway	16	0.004
32642	regulation of chemokine production	79	0.004
32649	regulation of interferon-gamma production	100	0.004
32651	regulation of interleukin-1 beta production	83	0.004
32755	positive regulation of interleukin-6 production	89	0.004
32760	positive regulation of tumor necrosis factor production	85	0.004
32922	circadian regulation of gene expression	63	0.004
33059	cellular pigmentation	49	0.004
33127	regulation of histone phosphorylation	12	0.004
33182	regulation of histone ubiquitination	11	0.004
33273	response to vitamin	83	0.004
33559	unsaturated fatty acid metabolic process	99	0.004
33619	membrane protein proteolysis	38	0.004
33683	nucleotide-excision repair, DNA incision	40	0.004
33692	cellular polysaccharide biosynthetic process	41	0.004
34101	erythrocyte homeostasis	84	0.004
34587	piRNA metabolic process	18	0.004
34766	negative regulation of ion transmembrane transport	89	0.004
35023	regulation of Rho protein signal transduction	81	0.004
35264	multicellular organism growth	81	0.004
35265	organ growth	95	0.004
35305	negative regulation of dephosphorylation	102	0.004
35329	hippo signaling	27	0.004
35335	peptidyl-tyrosine dephosphorylation	97	0.004
35725	sodium ion transmembrane transport	99	0.004
35872	nucleotide-binding domain, leucine rich repeat containing receptor signaling pathway	27	0.004
42102	positive regulation of T cell proliferation	94	0.004
42133	neurotransmitter metabolic process	85	0.004
42448	progesterone metabolic process	13	0.004
42472	inner ear morphogenesis	99	0.004
42509	regulation of tyrosine phosphorylation of STAT protein	79	0.004
42632	cholesterol homeostasis	80	0.004
42633	hair cycle	90	0.004
42769	DNA damage response, detection of DNA damage	37	0.004
42982	amyloid precursor protein metabolic process	19	0.004
43153	entrainment of circadian clock by photoperiod	20	0.004
43154	negative regulation of cysteine-type endopeptidase activity involved in apoptotic process	81	0.004
43266	regulation of potassium ion transport	95	0.004
43276	anoikis	11	0.004
43407	negative regulation of MAP kinase activity	75	0.004
43473	pigmentation	89	0.004
43506	regulation of JUN kinase activity	82	0.004
43627	response to estrogen	73	0.004
43647	inositol phosphate metabolic process	55	0.004
44070	regulation of anion transport	94	0.004
45069	regulation of viral genome replication	93	0.004
45132	meiotic chromosome segregation	74	0.004
45185	maintenance of protein location	93	0.004
45292	mRNA cis splicing, via spliceosome	30	0.004
45582	positive regulation of T cell differentiation	87	0.004
45621	positive regulation of lymphocyte differentiation	97	0.004
45638	negative regulation of myeloid cell differentiation	76	0.004
45639	positive regulation of myeloid cell differentiation	95	0.004
45652	regulation of megakaryocyte differentiation	53	0.004
45682	regulation of epidermis development	85	0.004
45778	positive regulation of ossification	83	0.004
45807	positive regulation of endocytosis	100	0.004
45833	negative regulation of lipid metabolic process	83	0.004
45899	positive regulation of RNA polymerase II transcription preinitiation complex assembly	10	0.004
45921	positive regulation of exocytosis	87	0.004
46427	positive regulation of receptor signaling pathway via JAK-STAT	85	0.004
46545	development of primary female sexual characteristics	96	0.004
46579	positive regulation of Ras protein signal transduction	64	0.004
46605	regulation of centrosome cycle	57	0.004
46685	response to arsenic-containing substance	33	0.004
46686	response to cadmium ion	62	0.004
46717	acid secretion	81	0.004
46718	viral entry into host cell	91	0.004
46755	viral budding	26	0.004
46889	positive regulation of lipid biosynthetic process	78	0.004
46902	regulation of mitochondrial membrane permeability	70	0.004
46928	regulation of neurotransmitter secretion	103	0.004
46939	nucleotide phosphorylation	60	0.004
46949	fatty-acyl-CoA biosynthetic process	29	0.004
48145	regulation of fibroblast proliferation	78	0.004
48259	regulation of receptor-mediated endocytosis	99	0.004
48332	mesoderm morphogenesis	66	0.004
48485	sympathetic nervous system development	21	0.004
48525	negative regulation of viral process	96	0.004
48588	developmental cell growth	89	0.004
48643	positive regulation of skeletal muscle tissue development	22	0.004
48644	muscle organ morphogenesis	84	0.004
48661	positive regulation of smooth muscle cell proliferation	84	0.004
48663	neuron fate commitment	65	0.004
48814	regulation of dendrite morphogenesis	93	0.004
48864	stem cell development	79	0.004
50673	epithelial cell proliferation	86	0.004
50764	regulation of phagocytosis	91	0.004
50772	positive regulation of axonogenesis	86	0.004
50779	RNA destabilization	33	0.004
50829	defense response to Gram-negative bacterium	74	0.004
50830	defense response to Gram-positive bacterium	86	0.004
50848	regulation of calcium-mediated signaling	93	0.004
50855	regulation of B cell receptor signaling pathway	26	0.004
50905	neuromuscular process	102	0.004
50909	sensory perception of taste	66	0.004
50912	detection of chemical stimulus involved in sensory perception of taste	44	0.004
50913	sensory perception of bitter taste	44	0.004
51057	positive regulation of small GTPase mediated signal transduction	71	0.004
51149	positive regulation of muscle cell differentiation	85	0.004
51204	protein insertion into mitochondrial membrane	18	0.004
51258	protein polymerization	81	0.004
51262	protein tetramerization	87	0.004
51303	establishment of chromosome localization	71	0.004
51304	chromosome separation	27	0.004
51307	meiotic chromosome separation	18	0.004
51341	regulation of oxidoreductase activity	104	0.004
51492	regulation of stress fiber assembly	84	0.004
51591	response to cAMP	97	0.004
51651	maintenance of location in cell	88	0.004
51668	localization within membrane	84	0.004
51702	interaction with symbiont	83	0.004
51781	positive regulation of cell division	82	0.004
51963	regulation of synapse assembly	100	0.004
55007	cardiac muscle cell differentiation	84	0.004
55024	regulation of cardiac muscle tissue development	81	0.004
55072	iron ion homeostasis	78	0.004
55092	sterol homeostasis	81	0.004
60047	heart contraction	84	0.004
60070	canonical Wnt signaling pathway	83	0.004
60078	regulation of postsynaptic membrane potential	100	0.004
60285	cilium-dependent cell motility	90	0.004
60333	interferon-gamma-mediated signaling pathway	69	0.004
60401	cytosolic calcium ion transport	98	0.004
60402	calcium ion transport into cytosol	84	0.004
60411	cardiac septum morphogenesis	72	0.004
60415	muscle tissue morphogenesis	77	0.004
60487	lung epithelial cell differentiation	18	0.004
60546	negative regulation of necroptotic process	13	0.004
60840	artery development	85	0.004
60993	kidney morphogenesis	85	0.004
61053	somite development	78	0.004
61097	regulation of protein tyrosine kinase activity	88	0.004
61157	mRNA destabilization	30	0.004
61326	renal tubule development	81	0.004
61337	cardiac conduction	92	0.004
61462	protein localization to lysosome	35	0.004
62099	negative regulation of programmed necrotic cell death	14	0.004
70252	actin-mediated cell contraction	86	0.004
70262	peptidyl-serine dephosphorylation	14	0.004
70423	nucleotide-binding oligomerization domain containing signaling pathway	26	0.004
70542	response to fatty acid	83	0.004
70664	negative regulation of leukocyte proliferation	80	0.004
70911	global genome nucleotide-excision repair	26	0.004
70989	oxidative demethylation	19	0.004
71168	protein localization to chromatin	18	0.004
71260	cellular response to mechanical stimulus	76	0.004
71322	cellular response to carbohydrate stimulus	78	0.004
71621	granulocyte chemotaxis	76	0.004
71870	cellular response to catecholamine stimulus	94	0.004
71985	multivesicular body sorting pathway	39	0.004
72091	regulation of stem cell proliferation	67	0.004
72163	mesonephric epithelium development	86	0.004
72164	mesonephric tubule development	86	0.004
72593	reactive oxygen species metabolic process	104	0.004
72655	establishment of protein localization to mitochondrion	68	0.004
72666	establishment of protein localization to vacuole	48	0.004
72676	lymphocyte migration	66	0.004
90132	epithelium migration	82	0.004
90277	positive regulation of peptide hormone secretion	96	0.004
90311	regulation of protein deacetylation	44	0.004
90502	RNA phosphodiester bond hydrolysis, endonucleolytic	78	0.004
90559	regulation of membrane permeability	81	0.004
90630	activation of GTPase activity	103	0.004
97006	regulation of plasma lipoprotein particle levels	74	0.004
97327	response to antineoplastic agent	94	0.004
97530	granulocyte migration	86	0.004
99175	regulation of postsynapse organization	104	0.004
1900182	positive regulation of protein localization to nucleus	78	0.004
1900363	regulation of mRNA polyadenylation	18	0.004
1901019	regulation of calcium ion transmembrane transporter activity	84	0.004
1901185	negative regulation of ERBB signaling pathway	50	0.004
1901216	positive regulation of neuron death	94	0.004
1901661	quinone metabolic process	32	0.004
1901863	positive regulation of muscle tissue development	65	0.004
1901890	positive regulation of cell junction assembly	97	0.004
1902017	regulation of cilium assembly	75	0.004
1902117	positive regulation of organelle assembly	67	0.004
1902410	mitotic cytokinetic process	21	0.004
1902414	protein localization to cell junction	83	0.004
1902476	chloride transmembrane transport	94	0.004
1902882	regulation of response to oxidative stress	83	0.004
1903363	negative regulation of cellular protein catabolic process	79	0.004
1903426	regulation of reactive oxygen species biosynthetic process	85	0.004
1903725	regulation of phospholipid metabolic process	84	0.004
1904035	regulation of epithelial cell apoptotic process	77	0.004
1904666	regulation of ubiquitin protein ligase activity	22	0.004
1904894	positive regulation of receptor signaling pathway via STAT	87	0.004
1990266	neutrophil migration	78	0.004
1990542	mitochondrial transmembrane transport	74	0.004
1990748	cellular detoxification	95	0.004
2000036	regulation of stem cell population maintenance	33	0.004
2000060	positive regulation of ubiquitin-dependent protein catabolic process	100	0.004
2000117	negative regulation of cysteine-type endopeptidase activity	89	0.004
2000177	regulation of neural precursor cell proliferation	83	0.004
2000379	positive regulation of reactive oxygen species metabolic process	92	0.004
2000573	positive regulation of DNA biosynthetic process	69	0.004
2001021	negative regulation of response to DNA damage stimulus	72	0.004
2001023	regulation of response to drug	90	0.004
2001243	negative regulation of intrinsic apoptotic signaling pathway	92	0.004
54	ribosomal subunit export from nucleus	13	0.003
83	regulation of transcription involved in G1/S transition of mitotic cell cycle	34	0.003
96	sulfur amino acid metabolic process	36	0.003
183	rDNA heterochromatin assembly	9	0.003
712	resolution of meiotic recombination intermediates	14	0.003
731	DNA synthesis involved in DNA repair	49	0.003
1570	vasculogenesis	69	0.003
1578	microtubule bundle formation	89	0.003
1706	endoderm formation	51	0.003
1707	mesoderm formation	64	0.003
1755	neural crest cell migration	51	0.003
1756	somitogenesis	61	0.003
1776	leukocyte homeostasis	68	0.003
1837	epithelial to mesenchymal transition	71	0.003
1895	retina homeostasis	69	0.003
1912	positive regulation of leukocyte mediated cytotoxicity	53	0.003
1942	hair follicle development	73	0.003
1947	heart looping	63	0.003
2088	lens development in camera-type eye	72	0.003
2526	acute inflammatory response	70	0.003
2548	monocyte chemotaxis	41	0.003
2637	regulation of immunoglobulin production	61	0.003
2711	positive regulation of T cell mediated immunity	52	0.003
2720	positive regulation of cytokine production involved in immune response	56	0.003
2726	positive regulation of T cell cytokine production	20	0.003
2753	cytoplasmic pattern recognition receptor signaling pathway	35	0.003
2755	MyD88-dependent toll-like receptor signaling pathway	32	0.003
2763	positive regulation of myeloid leukocyte differentiation	57	0.003
2920	regulation of humoral immune response	70	0.003
3143	embryonic heart tube morphogenesis	69	0.003
3181	atrioventricular valve morphogenesis	23	0.003
3197	endocardial cushion development	44	0.003
3203	endocardial cushion morphogenesis	35	0.003
3229	ventricular cardiac muscle tissue development	55	0.003
3272	endocardial cushion formation	20	0.003
3333	amino acid transmembrane transport	77	0.003
3407	neural retina development	62	0.003
6054	N-acetylneuraminate metabolic process	11	0.003
6081	cellular aldehyde metabolic process	53	0.003
6094	gluconeogenesis	44	0.003
6112	energy reserve metabolic process	60	0.003
6165	nucleoside diphosphate phosphorylation	58	0.003
6301	postreplication repair	48	0.003
6307	DNA dealkylation involved in DNA repair	10	0.003
6346	DNA methylation-dependent heterochromatin assembly	10	0.003
6376	mRNA splice site selection	31	0.003
6517	protein deglycosylation	27	0.003
6555	methionine metabolic process	16	0.003
6591	ornithine metabolic process	9	0.003
6620	posttranslational protein targeting to endoplasmic reticulum membrane	13	0.003
6641	triglyceride metabolic process	66	0.003
6687	glycosphingolipid metabolic process	61	0.003
6749	glutathione metabolic process	48	0.003
6835	dicarboxylic acid transport	81	0.003
6879	cellular iron ion homeostasis	62	0.003
6893	Golgi to plasma membrane transport	51	0.003
6940	regulation of smooth muscle contraction	58	0.003
6970	response to osmotic stress	81	0.003
6998	nuclear envelope organization	51	0.003
7020	microtubule nucleation	22	0.003
7063	regulation of sister chromatid cohesion	18	0.003
7080	mitotic metaphase plate congression	47	0.003
7095	mitotic G2 DNA damage checkpoint	18	0.003
7097	nuclear migration	25	0.003
7140	male meiotic nuclear division	44	0.003
7224	smoothened signaling pathway	70	0.003
7254	JNK cascade	78	0.003
7289	spermatid nucleus differentiation	20	0.003
7422	peripheral nervous system development	72	0.003
8088	axo-dendritic transport	65	0.003
8306	associative learning	74	0.003
8334	histone mRNA metabolic process	24	0.003
8344	adult locomotory behavior	74	0.003
8589	regulation of smoothened signaling pathway	82	0.003
8643	carbohydrate transport	73	0.003
9069	serine family amino acid metabolic process	34	0.003
9142	nucleoside triphosphate biosynthetic process	42	0.003
9308	amine metabolic process	63	0.003
9435	NAD biosynthetic process	26	0.003
9648	photoperiodism	24	0.003
9649	entrainment of circadian clock	26	0.003
9880	embryonic pattern specification	65	0.003
9914	hormone transport	78	0.003
9954	proximal/distal pattern formation	33	0.003
9988	cell-cell recognition	68	0.003
10043	response to zinc ion	53	0.003
10517	regulation of phospholipase activity	70	0.003
10518	positive regulation of phospholipase activity	58	0.003
10524	positive regulation of calcium ion transport into cytosol	54	0.003
10596	negative regulation of endothelial cell migration	50	0.003
10611	regulation of cardiac muscle hypertrophy	54	0.003
10633	negative regulation of epithelial cell migration	67	0.003
10812	negative regulation of cell-substrate adhesion	58	0.003
10823	negative regulation of mitochondrion organization	56	0.003
10827	regulation of glucose transmembrane transport	71	0.003
10830	regulation of myotube differentiation	53	0.003
10833	telomere maintenance via telomere lengthening	27	0.003
14015	positive regulation of gliogenesis	72	0.003
14823	response to activity	64	0.003
14910	regulation of smooth muscle cell migration	60	0.003
15908	fatty acid transport	71	0.003
15914	phospholipid transport	83	0.003
15918	sterol transport	66	0.003
15949	nucleobase-containing small molecule interconversion	29	0.003
16064	immunoglobulin mediated immune response	75	0.003
16239	positive regulation of macroautophagy	65	0.003
16338	calcium-independent cell-cell adhesion via plasma membrane cell-adhesion molecules	21	0.003
16441	posttranscriptional gene silencing	55	0.003
16553	base conversion or substitution editing	21	0.003
16556	mRNA modification	22	0.003
16572	histone phosphorylation	29	0.003
18216	peptidyl-arginine methylation	15	0.003
18958	phenol-containing compound metabolic process	82	0.003
19068	virion assembly	40	0.003
19229	regulation of vasoconstriction	58	0.003
19233	sensory perception of pain	73	0.003
19319	hexose biosynthetic process	47	0.003
19369	arachidonic acid metabolic process	54	0.003
19373	epoxygenase P450 pathway	19	0.003
19724	B cell mediated immunity	78	0.003
19748	secondary metabolic process	52	0.003
19985	translesion synthesis	38	0.003
21515	cell differentiation in spinal cord	57	0.003
21536	diencephalon development	74	0.003
21766	hippocampus development	77	0.003
21872	forebrain generation of neurons	59	0.003
21885	forebrain cell migration	55	0.003
22400	regulation of rhodopsin mediated signaling pathway	26	0.003
22405	hair cycle process	76	0.003
22617	extracellular matrix disassembly	64	0.003
30032	lamellipodium assembly	32	0.003
30033	microvillus assembly	17	0.003
30041	actin filament polymerization	28	0.003
30072	peptide hormone secretion	60	0.003
30104	water homeostasis	78	0.003
30150	protein import into mitochondrial matrix	18	0.003
30218	erythrocyte differentiation	76	0.003
30239	myofibril assembly	62	0.003
30279	negative regulation of ossification	71	0.003
30301	cholesterol transport	53	0.003
30309	poly-N-acetyllactosamine metabolic process	10	0.003
30317	flagellated sperm motility	72	0.003
30500	regulation of bone mineralization	71	0.003
30512	negative regulation of transforming growth factor beta receptor signaling pathway	72	0.003
30858	positive regulation of epithelial cell differentiation	57	0.003
30866	cortical actin cytoskeleton organization	44	0.003
30888	regulation of B cell proliferation	60	0.003
30901	midbrain development	82	0.003
31063	regulation of histone deacetylation	28	0.003
31109	microtubule polymerization or depolymerization	51	0.003
31110	regulation of microtubule polymerization or depolymerization	80	0.003
31122	cytoplasmic microtubule organization	60	0.003
31295	T cell costimulation	52	0.003
31532	actin cytoskeleton reorganization	66	0.003
31572	G2 DNA damage checkpoint	27	0.003
31623	receptor internalization	60	0.003
31670	cellular response to nutrient	63	0.003
31935	regulation of chromatin silencing	14	0.003
32024	positive regulation of insulin secretion	72	0.003
32088	negative regulation of NF-kappaB transcription factor activity	79	0.003
32206	positive regulation of telomere maintenance	49	0.003
32212	positive regulation of telomere maintenance via telomerase	34	0.003
32233	positive regulation of actin filament bundle assembly	60	0.003
32272	negative regulation of protein polymerization	68	0.003
32370	positive regulation of lipid transport	66	0.003
32387	negative regulation of intracellular transport	62	0.003
32410	negative regulation of transporter activity	74	0.003
32482	Rab protein signal transduction	66	0.003
32506	cytokinetic process	36	0.003
32507	maintenance of protein location in cell	62	0.003
32528	microvillus organization	19	0.003
32655	regulation of interleukin-12 production	60	0.003
32677	regulation of interleukin-8 production	72	0.003
32720	negative regulation of tumor necrosis factor production	56	0.003
32722	positive regulation of chemokine production	58	0.003
32729	positive regulation of interferon-gamma production	66	0.003
32731	positive regulation of interleukin-1 beta production	52	0.003
32732	positive regulation of interleukin-1 production	59	0.003
32945	negative regulation of mononuclear cell proliferation	75	0.003
32963	collagen metabolic process	56	0.003
33120	positive regulation of RNA splicing	36	0.003
33262	regulation of nuclear cell cycle DNA replication	17	0.003
33555	multicellular organismal response to stress	71	0.003
33628	regulation of cell adhesion mediated by integrin	47	0.003
34103	regulation of tissue remodeling	75	0.003
34109	homotypic cell-cell adhesion	56	0.003
34121	regulation of toll-like receptor signaling pathway	66	0.003
34162	toll-like receptor 9 signaling pathway	15	0.003
34332	adherens junction organization	55	0.003
34381	plasma lipoprotein particle clearance	40	0.003
34497	protein localization to phagophore assembly site	11	0.003
34501	protein localization to kinetochore	12	0.003
34605	cellular response to heat	56	0.003
34616	response to laminar fluid shear stress	13	0.003
34969	histone arginine methylation	11	0.003
35050	embryonic heart tube development	78	0.003
35088	establishment or maintenance of apical/basal cell polarity	50	0.003
35194	post-transcriptional gene silencing by RNA	54	0.003
35195	gene silencing by miRNA	44	0.003
35278	miRNA mediated inhibition of translation	13	0.003
35308	negative regulation of protein dephosphorylation	60	0.003
35404	histone-serine phosphorylation	12	0.003
35589	G protein-coupled purinergic nucleotide receptor signaling pathway	13	0.003
35914	skeletal muscle cell differentiation	51	0.003
36465	synaptic vesicle recycling	52	0.003
36498	IRE1-mediated unfolded protein response	52	0.003
39702	viral budding via host ESCRT complex	21	0.003
40014	regulation of multicellular organism growth	67	0.003
42059	negative regulation of epidermal growth factor receptor signaling pathway	46	0.003
42073	intraciliary transport	51	0.003
42108	positive regulation of cytokine biosynthetic process	71	0.003
42130	negative regulation of T cell proliferation	61	0.003
42149	cellular response to glucose starvation	42	0.003
42180	cellular ketone metabolic process	69	0.003
42246	tissue regeneration	59	0.003
42278	purine nucleoside metabolic process	57	0.003
42306	regulation of protein import into nucleus	58	0.003
42475	odontogenesis of dentin-containing tooth	80	0.003
42531	positive regulation of tyrosine phosphorylation of STAT protein	68	0.003
42698	ovulation cycle	67	0.003
42733	embryonic digit morphogenesis	58	0.003
42743	hydrogen peroxide metabolic process	39	0.003
42744	hydrogen peroxide catabolic process	28	0.003
42758	long-chain fatty acid catabolic process	11	0.003
43030	regulation of macrophage activation	52	0.003
43242	negative regulation of protein-containing complex disassembly	70	0.003
43370	regulation of CD4-positive, alpha-beta T cell differentiation	47	0.003
43388	positive regulation of DNA binding	55	0.003
43392	negative regulation of DNA binding	53	0.003
43462	regulation of ATPase activity	80	0.003
43507	positive regulation of JUN kinase activity	67	0.003
43525	positive regulation of neuron apoptotic process	56	0.003
43536	positive regulation of blood vessel endothelial cell migration	52	0.003
43542	endothelial cell migration	62	0.003
43550	regulation of lipid kinase activity	61	0.003
43551	regulation of phosphatidylinositol 3-kinase activity	52	0.003
44030	regulation of DNA methylation	24	0.003
45022	early endosome to late endosome transport	21	0.003
45071	negative regulation of viral genome replication	56	0.003
45143	homologous chromosome segregation	50	0.003
45197	establishment or maintenance of epithelial cell apical/basal polarity	46	0.003
45428	regulation of nitric oxide biosynthetic process	56	0.003
45446	endothelial cell differentiation	76	0.003
45454	cell redox homeostasis	73	0.003
45589	regulation of regulatory T cell differentiation	29	0.003
45599	negative regulation of fat cell differentiation	46	0.003
45600	positive regulation of fat cell differentiation	68	0.003
45604	regulation of epidermal cell differentiation	59	0.003
45616	regulation of keratinocyte differentiation	39	0.003
45646	regulation of erythrocyte differentiation	46	0.003
45661	regulation of myoblast differentiation	52	0.003
45669	positive regulation of osteoblast differentiation	57	0.003
45670	regulation of osteoclast differentiation	64	0.003
45685	regulation of glial cell differentiation	71	0.003
45792	negative regulation of cell size	10	0.003
45824	negative regulation of innate immune response	55	0.003
45836	positive regulation of meiotic nuclear division	14	0.003
45839	negative regulation of mitotic nuclear division	39	0.003
45840	positive regulation of mitotic nuclear division	54	0.003
45843	negative regulation of striated muscle tissue development	50	0.003
45844	positive regulation of striated muscle tissue development	64	0.003
45953	negative regulation of natural killer cell mediated cytotoxicity	16	0.003
46031	ADP metabolic process	49	0.003
46135	pyrimidine nucleoside catabolic process	23	0.003
46470	phosphatidylcholine metabolic process	73	0.003
46496	nicotinamide nucleotide metabolic process	32	0.003
46580	negative regulation of Ras protein signal transduction	50	0.003
46622	positive regulation of organ growth	48	0.003
46626	regulation of insulin receptor signaling pathway	62	0.003
46631	alpha-beta T cell activation	65	0.003
46632	alpha-beta T cell differentiation	53	0.003
46638	positive regulation of alpha-beta T cell differentiation	46	0.003
46688	response to copper ion	39	0.003
46824	positive regulation of nucleocytoplasmic transport	66	0.003
46834	lipid phosphorylation	62	0.003
46879	hormone secretion	71	0.003
46888	negative regulation of hormone secretion	60	0.003
47496	vesicle transport along microtubule	41	0.003
48009	insulin-like growth factor receptor signaling pathway	13	0.003
48066	developmental pigmentation	38	0.003
48247	lymphocyte chemotaxis	44	0.003
48278	vesicle docking	62	0.003
48477	oogenesis	74	0.003
48483	autonomic nervous system development	44	0.003
48489	synaptic vesicle transport	37	0.003
48546	digestive tract morphogenesis	48	0.003
48635	negative regulation of muscle organ development	51	0.003
48641	regulation of skeletal muscle tissue development	45	0.003
48708	astrocyte differentiation	54	0.003
48709	oligodendrocyte differentiation	73	0.003
48844	artery morphogenesis	59	0.003
48935	peripheral nervous system neuron development	13	0.003
50672	negative regulation of lymphocyte proliferation	74	0.003
50688	regulation of defense response to virus	68	0.003
50690	regulation of defense response to virus by virus	29	0.003
50710	negative regulation of cytokine secretion	69	0.003
50766	positive regulation of phagocytosis	66	0.003
50771	negative regulation of axonogenesis	66	0.003
50795	regulation of behavior	71	0.003
50805	negative regulation of synaptic transmission	62	0.003
50853	B cell receptor signaling pathway	35	0.003
50871	positive regulation of B cell activation	72	0.003
50891	multicellular organismal water homeostasis	70	0.003
51017	actin filament bundle assembly	58	0.003
51058	negative regulation of small GTPase mediated signal transduction	57	0.003
51148	negative regulation of muscle cell differentiation	54	0.003
51155	positive regulation of striated muscle cell differentiation	56	0.003
51209	release of sequestered calcium ion into cytosol	57	0.003
51261	protein depolymerization	36	0.003
51279	regulation of release of sequestered calcium ion into cytosol	76	0.003
51283	negative regulation of sequestering of calcium ion	58	0.003
51289	protein homotetramerization	59	0.003
51292	nuclear pore complex assembly	10	0.003
51293	establishment of spindle localization	47	0.003
51310	metaphase plate congression	56	0.003
51438	regulation of ubiquitin-protein transferase activity	50	0.003
51496	positive regulation of stress fiber assembly	50	0.003
51571	positive regulation of histone H3-K4 methylation	18	0.003
51647	nucleus localization	30	0.003
51653	spindle localization	52	0.003
51865	protein autoubiquitination	63	0.003
51881	regulation of mitochondrial membrane potential	65	0.003
51926	negative regulation of calcium ion transport	58	0.003
51932	synaptic transmission, GABAergic	14	0.003
51966	regulation of synaptic transmission, glutamatergic	66	0.003
51972	regulation of telomerase activity	51	0.003
55008	cardiac muscle tissue morphogenesis	65	0.003
55013	cardiac muscle cell development	57	0.003
55081	anion homeostasis	58	0.003
55089	fatty acid homeostasis	15	0.003
55117	regulation of cardiac muscle contraction	76	0.003
60048	cardiac muscle contraction	75	0.003
60079	excitatory postsynaptic potential	62	0.003
60135	maternal process involved in female pregnancy	64	0.003
60193	positive regulation of lipase activity	71	0.003
60350	endochondral bone morphogenesis	70	0.003
60389	pathway-restricted SMAD protein phosphorylation	13	0.003
60393	regulation of pathway-restricted SMAD protein phosphorylation	61	0.003
60395	SMAD protein signal transduction	57	0.003
60396	growth hormone receptor signaling pathway	20	0.003
60420	regulation of heart growth	66	0.003
60428	lung epithelium development	28	0.003
60547	negative regulation of necrotic cell death	16	0.003
60675	ureteric bud morphogenesis	54	0.003
60688	regulation of morphogenesis of a branching structure	56	0.003
60760	positive regulation of response to cytokine stimulus	55	0.003
60998	regulation of dendritic spine development	76	0.003
61035	regulation of cartilage development	63	0.003
[truncated: 2,829 more rows]
