# Supplementary material for: A method for benchmarking genetic screens reveals a predominant mitochondrial bias
Source: Mol Syst Biol. 2021 May 20;17(5):e10013. doi: 10.15252/msb.202010013 (PMC8138267; doi:10.15252/msb.202010013)
Supplement: Supplementary file 4 — Dataset EV2 [file MSB-17-e10013-s004.xlsx]

## Sheet: Legend
	Dataset EV2. Processed time-course data for HAP1 genome-wide CRISPR screens. Fitness effects of 17,804 genes targeted with the TKOv3 gRNA library at different time points in 7 independent screens are listed. The fitness effect is measured by computing a log2 fold-change (LFC) of gRNA abundance at a given time point compared to the starting population (T0; after puromycin selection). Different col…

## Sheet: TKOv3 LFC values
gene	screen 1 T3	screen 1 T6	screen 1 T10	screen 1 T14	screen 1 T18	screen 2 T3	screen 2 T7	screen 2 T10	screen 2 T14	screen 2 T18	screen 3 T3	screen 3 T6	screen 3 T9	screen 3 T12	screen 3 T15	screen 3 T18	screen 4 T3	screen 4 T7	screen 4 T10	screen 4 T14	screen 4 T17	screen 5 T10	screen 5 T13	screen 5 T17	screen 5 T19	screen 6 T11	screen 6 T15	screen 6 T18	screen 7 T11	screen 7 T14	screen 7 T18
A1BG	-0.485776	-0.708003	-0.543821	-0.526333	-0.544123	-0.080458	-0.190821	-0.449387	-0.435544	-0.513514	0.074689	-0.0920551	-0.212684	-0.26325	-0.423696	-0.546715	-0.0484265	-0.280658	-0.348314	-0.597254	-0.548549	-0.324192	-0.424411	-0.463569	-0.405948	-0.320448	-0.333097	-0.235036	-0.238439	-0.267505	-0.322136
A1CF	0.0687875	-0.0466491	-0.0649589	-0.127242	-0.0850149	-0.173904	-0.364278	-0.448232	-0.405607	-0.406956	-0.167431	-0.282226	-0.243662	-0.303893	-0.353356	-0.224595	-0.167577	-0.395219	-0.339947	-0.265724	-0.296244	-0.419063	-0.356762	-0.458487	-0.510574	-0.263344	-0.192219	-0.209784	-0.489469	-0.503911	-0.230937
A2ML1	0.0701003	0.035923	0.27951	0.317376	0.339808	-0.0273058	0.0111836	0.100708	-0.0856989	-0.0233375	-0.0938958	-0.177983	-0.136742	-0.178699	-0.139521	-0.116209	-0.0488501	-0.060169	0.0183026	0.08211	0.132652	0.0892441	0.185494	0.310586	0.319159	0.111846	0.097389	0.123697	0.00780941	-0.0959022	0.0083815
A2M	-0.241207	-0.284017	-0.286543	-0.359037	-0.448169	-0.115997	-0.30673	-0.232118	-0.211944	-0.293379	-0.179418	-0.276936	-0.447437	-0.426685	-0.552509	-0.497044	-0.236542	-0.465307	-0.473633	-0.502352	-0.421834	-0.139107	-0.240629	-0.236743	-0.214804	-0.508134	-0.432917	-0.633133	-0.406392	-0.450463	-0.457612
A3GALT2	-0.197331	-0.215943	-0.403843	-0.459854	-0.580677	0.0591511	0.0672607	0.251946	0.103153	0.066609	-0.0625252	0.0242869	-0.00368399	-0.0257447	0.0243807	0.0626034	0.0717269	0.0365873	0.0625002	0.0854654	0.0785696	0.00903434	0.0997053	-0.129498	-0.0217058	0.0959963	0.141893	0.0847591	0.0451769	0.0439239	0.09365
A4GALT	0.334268	0.169297	-0.0643573	-0.0838883	-0.22628	0.151946	-0.0668754	0.0530808	-0.0390127	-0.075182	-0.115149	-0.189995	-0.228014	-0.258969	-0.234692	-0.116056	-0.00784943	-0.0201213	-0.0798615	-0.132976	-0.0459336	-0.377302	-0.393041	-0.443497	-0.404787	-0.155408	-0.196869	-0.111586	-0.234037	-0.266896	-0.175851
A4GNT	0.0110714	0.01622	0.0216564	0.0517453	-0.156227	-0.128826	-0.129377	-0.143402	-0.277908	-0.192509	-0.211139	-0.279608	-0.217041	-0.241057	-0.228313	-0.146646	-0.180666	-0.377226	-0.350772	-0.450132	-0.275654	-0.281935	-0.32642	-0.243394	-0.45019	-0.318255	-0.317355	-0.271565	-0.244985	-0.250024	-0.25056
AAAS	-0.217638	-0.248491	-0.41908	-0.455709	-0.518753	-0.0843542	-0.171876	-0.380007	-0.383504	-0.279117	-0.251184	-0.355441	-0.259736	-0.225186	-0.306249	-0.311842	-0.0417422	-0.0387011	-0.0346669	-0.0664574	-0.029367	-0.376628	-0.371194	-0.540244	-0.546713	-0.128966	-0.0587654	-0.123365	-0.378292	-0.372028	-0.316137
AACS	0.0447132	0.115473	0.0549422	0.0233172	0.147206	-0.0462174	-0.212505	-0.08188	-0.0808496	-0.113933	-0.206067	-0.122082	-0.176002	-0.181777	-0.186961	-0.134021	0.0299877	0.142746	0.143164	-0.021618	-0.0620022	0.153649	0.100018	0.201559	0.19016	0.0427611	-0.0296184	-0.0606296	-0.0314332	-0.122117	-0.151662
AADACL2	-0.165966	-0.178884	0.0821076	-0.0861159	-0.133252	-0.30782	-0.105669	-0.142267	-0.0889812	0.0582547	-0.0363271	-0.0769288	0.0200149	-0.0379554	-0.0652239	-0.0815472	0.0417933	0.0532526	0.0317347	-0.0249135	-0.0727473	-0.194109	-0.0537996	0.0692012	-0.0585618	0.0397774	0.023073	0.0550431	-0.162636	-0.114825	-0.0918938
AADACL3	0.127564	0.170878	0.147404	0.222879	0.355834	0.011186	0.0610438	-0.00716502	-0.0921852	-0.0093834	0.0539092	-0.0165841	0.160498	-0.0151181	-0.0738605	-0.0728399	0.0252809	-0.0170515	0.0102212	0.0383462	0.0269679	0.0678746	0.166051	0.0200257	0.0708243	-0.0213731	0.011043	0.0347204	0.0746177	0.0291531	0.0261875
AADACL4	-0.0625894	0.0286371	-0.104706	-0.129746	-0.187914	0.2908	0.260139	0.306296	0.283491	0.196438	0.0596949	0.0587166	0.0143421	0.0116725	0.0152595	0.0885925	0.10973	0.200975	0.152086	0.196708	0.142259	0.00410095	0.0454956	-0.113104	-0.204486	0.078891	0.0810508	0.114575	0.124839	0.162912	0.143282
AADAC	0.117289	-0.0579527	0.118674	0.251146	0.391508	-0.182081	0.0926217	0.0862143	0.150351	0.35431	0.136347	0.262357	0.289755	0.274967	0.238158	0.20974	-0.0226056	0.0617807	0.0788813	-0.00617581	0.0863033	0.0793807	-9.52419e-05	0.0938546	0.0111256	0.245681	0.34937	0.288351	0.180451	0.148188	0.128968
AADAT	0.393293	0.36881	0.453211	0.525133	0.490374	0.0157213	0.0347675	0.00826541	-0.126709	-0.0236224	0.0554503	0.120547	0.128638	0.174017	0.17132	0.216686	0.0915139	0.0825486	0.0313045	0.0958066	0.0755886	-0.0179245	0.13807	0.116252	0.15469	0.055213	0.0129486	0.000630978	0.123426	0.146678	0.0600847
AAED1	-0.438063	-0.301752	-0.283464	-0.418043	-0.351347	-0.104857	-0.255716	-0.131091	-0.291989	-0.132854	-0.0829174	-0.2107	-0.150475	-0.243607	-0.152405	-0.150359	-0.147491	-0.120376	-0.131819	-0.0359483	-0.0755039	-0.145993	-0.211197	-0.21424	-0.184623	-0.0642752	-0.024095	-0.220498	-0.1462	-0.165547	-0.154863
AAGAB	-0.173725	-0.383693	-0.479695	-1.0292	-0.95507	-0.244578	-0.316817	-0.517281	-0.599696	-0.899169	-0.113941	-0.193882	-0.399097	-0.523985	-0.536532	-0.72726	-0.195023	-0.460467	-0.692118	-0.816338	-0.983879	-0.800446	-0.859811	-1.14664	-1.20196	-0.862399	-1.24361	-1.18868	-0.590086	-0.863338	-0.987964
AAK1	-0.0952365	-0.257408	-0.281549	-0.347489	-0.388112	0.0232191	-0.164689	-0.0516518	-0.17043	-0.155853	-0.0558886	-0.125175	-0.197324	-0.149458	-0.228335	-0.195824	-0.128885	-0.144502	-0.138005	-0.298263	-0.422242	-0.0555922	-0.177504	-0.0730478	-0.153252	-0.375103	-0.342685	-0.421167	-0.53586	-0.521462	-0.598345
AAMDC	-0.0688571	-0.178477	-0.0120184	-0.286338	-0.250836	-0.271623	-0.240072	-0.0962123	-0.117112	-0.040464	-0.0985614	-0.10015	-0.0393544	-0.101125	-0.0287839	-0.158454	0.0358213	-0.18938	-0.0586602	-0.126549	-0.0330312	0.148723	0.07385	0.238456	0.396847	0.118653	0.0759572	0.0767208	-0.167158	-0.173543	-0.258426
AAMP	-0.24651	-0.95346	-1.86874	-1.41536	-1.55361	-0.393495	-1.70266	-1.76241	-1.52192	-1.65802	-0.658614	-1.57146	-1.6094	-1.63592	-1.50581	-1.60941	-0.348165	-1.27234	-1.55426	-1.66782	-1.57879	-1.3501	-1.42295	-1.42317	-1.58153	-1.68355	-1.74043	-2.00581	-1.7752	-1.7899	-1.80744
AANAT	0.473029	0.603451	0.713828	0.649841	0.564753	0.357954	0.5019	0.53299	0.578829	0.666924	-0.102202	-0.075295	-0.0646617	-0.0568888	-0.147778	-0.158457	0.23745	0.218147	0.254575	0.061434	0.119688	0.317713	0.477961	0.384258	0.519508	0.141798	0.222798	0.224811	0.21127	0.354892	0.4141
AAR2	-0.0982427	-0.0326433	-0.222254	-0.13489	-0.0528047	-0.205859	-0.396258	-0.321202	-0.556726	-0.457917	-0.341281	-0.482715	-0.589957	-0.712693	-0.839406	-0.993917	-0.101489	-0.278414	-0.403509	-0.323636	-0.382723	-0.387641	-0.343414	-0.409113	-0.409892	-0.323426	-0.303782	-0.317891	-0.357757	-0.363832	-0.357971
AARD	0.0810604	0.00546982	-0.084456	0.0101821	0.0680288	0.0169218	-0.115533	-0.165038	-0.157862	-0.242533	-0.13468	-0.290378	-0.313822	-0.397363	-0.534283	-0.443284	-0.00622684	-0.0873902	-0.110488	-0.141357	-0.0473398	-0.248612	-0.207981	-0.229252	-0.183457	-0.160501	-0.253421	-0.34266	-0.262878	-0.288514	-0.298601
AARS2	-0.0960874	-0.0765174	-0.358024	-0.631293	-0.703488	-0.169226	0.0666929	-0.171375	-0.130188	0.13487	0.0975714	-0.0357944	-0.180758	-0.17287	-0.0371054	-0.231727	0.193105	0.0428038	-0.17231	-0.296854	-0.469501	-0.233499	-0.384202	-0.37493	-0.30571	-0.111794	-0.155289	-0.159432	-0.324328	-0.411612	-0.309516
AARS	-0.803404	-1.89493	-1.96025	-1.94329	-1.93509	-0.87444	-1.57447	-1.98482	-1.80195	-1.98097	-1.29632	-1.81416	-1.70116	-1.52642	-1.51981	-1.60331	-0.902002	-1.84872	-2.13134	-2.41841	-2.48073	-1.65478	-1.67308	-1.83561	-1.91151	-1.79579	-1.8375	-1.48772	-1.88306	-1.78984	-1.88151
AASDHPPT	-0.244776	-0.562312	-2.55018	-2.3446	-2.5052	-0.0875938	-0.946722	-1.98286	-2.23116	-2.16437	-0.0532707	-0.808109	-1.91489	-2.27304	-2.07204	-2.32389	-0.0605383	-0.892054	-1.57644	-1.83278	-2.08488	-1.96281	-2.18293	-2.23566	-2.2278	-1.81288	-1.9852	-1.9554	-1.81596	-1.8704	-1.96465
AASDH	-0.308201	-0.402398	-0.22144	-0.287454	-0.0481826	-0.308837	-0.319703	-0.384613	-0.325183	-0.15346	-0.0928027	-0.24564	-0.370094	-0.466254	-0.585929	-0.579681	-0.0603773	-0.236223	-0.45545	-0.45278	-0.466064	-0.138752	-0.0716433	-0.234195	-0.213511	-0.374726	-0.453943	-0.58439	-0.458887	-0.367366	-0.357828
AASS	-0.291415	-0.253046	0.0155215	-0.04346	-0.198984	-0.00221133	0.0979448	-0.021927	0.037826	0.172249	0.045304	0.0840065	0.0419438	0.0763336	0.0014952	-0.0342206	-0.04002	0.0239828	0.0549403	-0.112909	-0.143292	0.011843	-0.0638723	0.0473824	0.166563	0.210057	0.259268	0.313706	-0.0851199	-0.0388814	-0.193989
AATF	-0.934769	-1.81634	-2.10577	-1.99358	-1.82938	-0.934831	-1.89033	-2.14792	-1.89296	-2.13565	-0.934509	-1.68303	-1.7518	-1.84767	-1.73958	-1.86307	-0.712408	-1.58274	-1.77749	-1.73658	-1.91212	-1.68901	-1.67251	-1.63598	-1.64868	-1.7041	-1.67091	-1.7328	-1.73117	-1.52302	-1.59966
AATK	-0.211374	-0.25853	-0.316872	-0.398595	-0.653856	0.0573121	-0.0437915	-0.153567	-0.14643	-0.290512	-0.0663974	-0.173722	-0.31441	-0.305918	-0.24859	-0.271877	-0.0664849	0.0180471	0.0407148	-0.00887201	0.052612	-0.428306	-0.325877	-0.386199	-0.238452	-0.578126	-0.577318	-0.540043	-0.171369	-0.355176	-0.32373
ABAT	-0.12196	-0.231578	-0.256856	-0.247962	-0.189346	0.00534739	0.0118417	-0.143094	-0.234456	-0.275214	0.0861752	0.0711847	0.0379099	0.0229888	0.0175158	-0.0501347	0.111924	0.0299473	0.0129703	0.0379571	0.18779	0.13303	0.0447747	0.062957	0.0710537	0.0601537	-0.0497539	-0.0959252	0.0610385	0.116991	0.0283432
ABCA10	0.210041	0.303865	0.0262348	0.0810584	0.147095	-0.00225049	-0.10539	-0.00803933	-0.112831	-0.173672	0.0417639	0.00674598	0.16138	0.0773351	0.0708427	0.362948	0.0428275	0.256146	0.203609	0.265127	0.144388	-0.0177874	-0.00228281	-0.00012481	-0.0207622	-0.00161327	0.0784903	0.116139	0.0480735	0.0898462	0.119294
ABCA12	-0.0248515	-0.00644108	-0.0225843	-0.0549465	-0.154163	-0.114906	0.192982	0.200388	0.212356	0.201966	-0.0501677	0.0653102	0.205842	0.226809	0.300275	0.21425	-0.0146688	0.149294	0.111342	0.193835	0.125062	0.26548	0.347142	0.489963	0.401363	0.0342413	0.0127847	0.0510685	0.169674	0.222358	0.0883938
ABCA13	0.0194452	0.21008	0.0802979	0.249367	0.0704848	-0.0095889	-0.040414	0.040055	0.0351437	-0.0119308	-0.0792665	-0.114564	-0.0183291	0.0350263	0.00324978	-0.00666982	0.0309147	0.0276801	-0.086753	0.125922	0.0482305	0.0704316	0.117883	0.120687	0.119791	-0.0381453	-0.0698102	0.0287956	0.0959357	0.0491068	0.0872521
ABCA1	0.118229	0.0580174	0.0971391	0.169596	0.0834837	-0.0794778	-0.138889	-0.0965776	-0.161101	-0.15994	-0.103977	-0.217065	-0.216077	-0.40091	-0.336785	-0.397694	-0.132625	-0.196251	-0.176898	-0.196917	-0.125545	-0.0736228	-0.11257	-0.14827	-0.071488	-0.178858	-0.324556	-0.269579	-0.277718	-0.317101	-0.152994
ABCA2	-0.273776	-0.167182	-0.155544	-0.350476	-0.24856	-0.00876754	0.0108633	-0.103656	0.0245967	-0.0357469	0.0894196	0.0106666	0.13317	0.122515	0.0950549	0.0612224	-0.265643	-0.219485	-0.192682	-0.205028	-0.178527	-0.105853	-0.139275	-0.00574582	-0.0994043	-0.20551	-0.145186	-0.322481	-0.154655	-0.177734	-0.264261
ABCA3	-0.211219	-0.00262377	-0.269282	-0.427322	-0.41916	0.00327019	-0.151725	-0.103307	-0.076889	0.0108034	0.00946872	-0.0524903	-0.180652	-0.230992	-0.0742113	-0.137885	0.0385025	-0.00967279	-0.0383393	-0.0673175	-0.136405	-0.00818371	-0.0199984	-0.0212841	0.0281539	-0.173112	-0.113028	-0.100249	-0.00558882	0.104175	0.0848119
ABCA4	0.213561	0.384802	0.0957606	0.325259	0.204032	0.267338	0.203437	0.281182	0.201255	0.225416	-0.0675767	-0.0486975	-0.0241999	0.00731097	0.159475	0.243583	-0.0984198	0.0547932	-0.00261114	0.0728073	0.0586263	0.0298879	-0.071721	-0.075582	0.00965388	0.119256	-0.0229202	0.011608	0.142204	0.140835	0.207144
ABCA5	0.0259353	-0.0215194	0.00431917	0.0569777	0.101828	-0.0561416	0.0924022	0.0735698	0.127164	0.153306	0.033248	0.163402	0.220012	0.160467	0.190445	0.201692	-0.0563346	0.0785669	0.0494388	0.0884031	0.115599	0.0166923	0.236592	0.230188	0.360603	0.19875	0.194799	0.203786	-0.13436	-0.150949	-0.201576
ABCA6	-0.110774	-0.158335	0.229253	0.0772364	0.16313	-0.129394	0.198875	0.216531	0.214306	0.281716	0.268717	0.220364	0.24095	0.378323	0.426603	0.328056	0.0428497	0.217083	0.231612	0.244942	0.230004	0.148741	0.0593359	0.147232	0.0444183	0.28356	0.0989204	0.196	-0.0137922	-0.0501491	-0.0752758
ABCA7	-0.144137	-0.245199	-0.285798	-0.250546	-0.217776	0.168979	0.0118445	0.0261552	-0.126333	-0.245363	0.0217479	0.0445048	-0.126138	-0.193616	-0.259527	-0.254448	-0.0705628	-0.245205	-0.231794	-0.171787	-0.19942	-0.143605	-0.203493	-0.189408	-0.217028	-0.230109	-0.275357	-0.157518	-0.0504992	-0.104668	-0.151976
ABCA8	-0.0276759	-0.146806	-0.0779124	-0.167731	-0.0625013	-0.172531	-0.204393	-0.183839	-0.184077	-0.274976	0.0352469	-0.100843	-0.127329	-0.14086	-0.128527	-0.236759	-0.0791929	-0.0926591	-0.036932	-0.0813724	0.104348	-0.219992	-0.118415	-0.171668	-0.0773133	-0.104599	-0.152484	-0.0434981	-0.128133	-0.152299	-0.0975987
ABCA9	0.0498447	-0.0921131	0.126851	-0.0257102	0.0956468	-0.0941835	-0.141022	0.0406034	-0.00679265	0.0498787	-0.00687162	-0.00502154	-0.0509588	-0.0155134	-0.0653845	-0.147433	-0.0443376	-0.0765956	-0.0438367	-0.0303959	-0.0333321	-0.0130152	0.0772108	0.136302	0.133692	-0.147039	-0.104152	-0.0855329	0.0929118	0.0949325	0.205515
ABCB10	-0.096284	-0.0811654	-0.050519	0.0692051	0.166541	-0.0160588	-0.0692864	0.0511757	0.0288736	0.00498861	-0.0802689	-0.157636	-0.124037	-0.0800372	-0.127504	-0.207678	-0.0791326	-0.149735	-0.205346	-0.295224	-0.385752	-0.103869	-0.134018	-0.200003	-0.1976	0.0383382	0.0129755	0.0542777	0.0950959	0.0860122	0.100448
ABCB11	-0.286625	-0.379909	-0.12284	-0.261706	-0.228552	-0.229592	-0.214022	-0.271575	-0.266278	-0.2098	-0.0500587	-0.0339764	-0.0733092	-0.141411	-0.0480563	-0.148412	-0.0651297	-0.200447	-0.187016	-0.313681	-0.246105	0.0181298	-0.003313	0.0277405	0.0521097	0.0447366	0.12438	-6.73229e-05	0.0300108	-0.127912	-0.0264329
ABCB1	-0.120994	-0.147002	0.00044446	-0.0323799	0.121406	-0.0292182	0.0352878	-0.152942	-0.122408	-0.0563168	0.14497	0.0649823	0.0232516	-0.0140343	0.0506202	0.0999794	-0.118391	-0.149199	-0.138132	-0.11794	-0.172048	0.0841535	-0.015147	-0.0462085	0.0385519	0.0927132	0.203654	0.256605	-0.163481	-0.290158	-0.310984
ABCB4	0.0113433	-0.0291608	0.0868468	-0.164332	-0.0243178	-0.0580964	-0.0400469	-0.187155	-0.141434	-0.125524	0.0266955	-0.0451604	-0.0530115	-0.0411497	-0.120328	-0.251134	-0.102792	-0.057035	-0.128891	-0.197411	-0.121848	-0.105084	0.028325	0.013947	-0.0497806	-0.204628	-0.293664	-0.272381	-0.0251532	-0.11372	0.10681
ABCB5	-0.161394	-0.258501	0.0242588	-0.115297	-0.101552	0.00191834	-0.0504932	-0.0871098	0.0138888	0.0976187	-0.0311615	0.00491954	0.0299954	0.0932703	0.125421	0.109596	0.149533	0.0594573	0.0986205	0.167021	0.218636	-0.0407157	0.0407293	0.142898	0.114221	0.0691169	0.0355505	0.00823842	0.00496637	-0.0248206	0.0452243
ABCB6	-0.106946	0.0437548	-0.105535	-0.131758	0.197972	0.133249	0.117852	-0.0638336	-0.0101324	-0.103614	-0.0808577	-0.0932584	-0.0820617	-0.00526091	-0.00739725	-0.0484343	0.0561097	0.0452462	0.00805678	-0.0500908	0.0228095	0.104381	0.190714	0.144667	0.113557	0.0942489	0.155453	0.140842	0.0653204	0.0938664	-0.096646
ABCB7	-0.538507	-1.31829	-1.43978	-1.42994	-1.40084	-0.245078	-0.831172	-0.850204	-0.775154	-0.817012	-0.351482	-0.927149	-1.1307	-1.281	-1.06592	-1.03719	-0.324448	-0.849718	-0.872249	-0.925754	-0.866529	-0.758379	-0.947694	-0.87722	-0.786912	-1.00385	-1.1444	-1.19628	-0.938002	-1.11279	-1.18204
ABCB8	-0.276373	-0.0958842	-0.0626981	-0.201723	-0.28794	-0.0711416	0.113346	0.144058	0.287735	0.1069	0.0422397	0.0799812	0.146917	0.138413	0.0325614	-0.142545	0.0716801	-0.053884	0.072255	0.0254819	0.0632936	0.0470669	0.0142411	0.0714463	-0.0975273	-0.130606	-0.155855	-0.175878	0.0011346	-0.0323207	-0.304708
ABCB9	-0.144063	-0.267843	-0.111448	-0.364117	-0.310891	-0.014282	-0.0780692	-0.0772702	-0.138808	-0.205468	0.0588496	0.0337682	0.0883029	0.147212	0.265262	0.280325	0.0206822	0.0234987	0.0235233	-0.00417343	0.114833	-0.0616816	0.0211011	-0.0423915	0.0610466	-0.0221746	0.0835042	0.0299611	-0.032108	-0.0334691	0.0551359
ABCC10	0.274905	0.206002	0.351687	0.131675	0.16375	-0.100824	0.109908	0.0540999	0.0377141	0.168724	-0.0676532	-0.0150334	0.0711316	0.0630949	0.0358708	0.0134635	-0.0659174	-0.110709	-0.0823	-0.00396831	-0.0220053	-0.192357	-0.279307	-0.344176	-0.227514	-0.164943	-0.125558	-0.115855	0.0580062	0.143997	-0.0274045
ABCC11	-0.272714	-0.181717	-0.248211	-0.277344	-0.352414	0.100366	0.0249673	-0.0530756	-0.201513	-0.169049	-0.156269	-0.103871	-0.0476882	-0.0569341	-0.0762186	0.0194408	-0.0143262	-0.229478	-0.246205	-0.327454	-0.507467	0.17738	-0.0358083	-0.0386573	-0.0977243	-0.121793	-0.168639	-0.274171	-0.0114836	0.0301941	-0.150558
ABCC12	-0.304831	-0.207228	-0.227328	-0.313458	-0.35737	-0.170564	-0.350317	-0.325942	-0.403484	-0.565281	-0.160499	-0.181358	-0.205778	-0.279257	-0.231104	-0.247692	-0.146499	-0.184655	-0.317653	-0.386257	-0.382084	-0.175934	-0.0838742	-0.300393	-0.279103	0.00330667	-0.0236398	0.0468521	-0.0544784	-0.218351	-0.311842
ABCC1	-0.0512625	0.143508	0.276892	0.353403	0.532692	-0.00394527	0.0979861	0.132029	0.31341	0.28487	0.100201	-0.0142606	-0.0586516	-0.152536	-0.142852	-0.250406	-0.0445643	-0.0255116	0.0294536	0.128956	0.116481	0.11903	0.263789	0.424709	0.349466	0.174422	0.282855	0.214791	0.406174	0.566528	0.621429
ABCC2	0.0636394	-0.0460362	-0.0811342	-0.0793787	0.00670516	-0.129937	-0.179677	-0.172708	-0.213987	-0.0952002	-0.0422472	-0.0113831	0.0243041	0.0427952	-0.0745957	-0.0718098	-0.0117471	-0.00655361	0.136919	0.211854	0.256859	-0.0329875	0.0240912	0.093561	0.0984123	0.133122	0.144563	0.075648	-0.0643266	0.0547875	0.0823777
ABCC3	0.146267	0.112854	0.131229	0.131801	0.0695144	-0.108836	-0.380289	-0.2646	-0.391324	-0.470226	-0.144758	-0.158403	-0.278799	-0.27186	-0.198279	-0.273601	-0.176865	-0.381449	-0.371933	-0.360098	-0.255116	-0.13666	-0.233443	-0.137819	-0.0458822	-0.285733	-0.255901	-0.237495	-0.206507	-0.297868	-0.347388
ABCC4	0.230396	0.31075	0.220822	0.438877	0.358298	0.0880255	0.0876161	0.0800945	-0.00533732	-0.0292609	0.0471611	0.15441	0.326862	0.311517	0.232762	0.221379	0.220769	0.316492	0.26361	0.252398	0.224986	-0.0542396	-0.0970987	-0.159725	-0.141902	0.18784	0.308072	0.0739163	0.376344	0.439807	0.311435
ABCC5	0.0864501	0.2091	0.254366	0.313264	0.283629	0.141917	0.0618357	0.0847566	0.0974265	0.168329	-0.0735164	-0.0555244	-0.0844697	-0.114434	-0.0788738	-0.0617018	-0.107957	-0.0230966	-0.176733	-0.207448	-0.156016	0.127086	0.105088	0.210951	0.153619	0.00442179	0.0409537	-0.143557	-0.139634	-0.154824	-0.267906
ABCC6	-0.41394	-0.534335	-0.80095	-0.915652	-0.759193	-0.648158	-0.978897	-1.18123	-1.23631	-1.31178	-0.546398	-0.956784	-1.14521	-1.11688	-1.18816	-1.09715	-0.635132	-1.14168	-1.23643	-1.31108	-1.31379	-1.02852	-1.21896	-1.20452	-1.09024	-0.886359	-0.959436	-1.11102	-1.01873	-0.929173	-0.925636
ABCC8	-0.0461857	0.0188264	0.157928	0.237544	0.204559	0.101536	0.0144013	0.00527737	0.0660475	-0.00907778	0.17327	0.272521	0.282634	0.29891	0.249106	0.00800295	-0.0448288	0.0318036	0.153362	0.00384014	0.134957	0.0183818	0.0213816	0.011579	0.111087	-0.0891949	-0.0362641	-0.0178112	0.0296191	0.120144	0.219088
ABCC9	0.320084	0.320625	0.233664	0.309698	0.305884	0.219529	0.26986	0.348022	0.320041	0.282335	0.0322745	0.0424843	-0.039611	0.0108501	-0.092753	0.089027	0.00473406	0.0532844	0.039088	0.0749811	0.230709	-0.00911064	-0.00965155	-0.00323142	0.00474909	0.129771	0.120734	0.338373	0.244122	0.197153	0.1584
ABCD1	0.211917	0.0506185	0.0877118	-0.0761225	0.0137454	0.133594	0.0149314	0.0229449	0.0734952	0.0702589	0.141764	0.137309	0.234147	0.24758	0.221319	0.0904675	0.112421	0.156781	0.199363	0.121567	0.0635016	-0.0468098	-0.203106	-0.362403	-0.275497	-0.0188721	0.000485166	-0.0333538	0.101408	0.221519	0.00645228
ABCD2	-0.450693	-0.418139	-0.338495	-0.320901	-0.321159	-0.216845	-0.167666	-0.201751	-0.151667	0.0105536	-0.0425966	-0.158604	-0.111725	-0.0661478	-0.038457	-0.126993	-0.0173474	-0.154481	-0.0672278	-0.238036	-0.195152	-0.0436686	-0.00937069	0.00718161	0.0594506	-0.0846191	-0.0818839	-0.132733	-0.132891	-0.134441	-0.0493627
ABCD3	-0.218176	-0.396963	-0.184896	-0.123469	-0.350806	-0.309346	-0.324207	-0.287897	-0.253954	-0.246077	-0.308843	-0.377376	-0.365913	-0.417274	-0.367138	-0.387189	-0.118473	-0.169508	-0.105021	-0.132002	-0.0372547	-0.416604	-0.429465	-0.454727	-0.440943	-0.0933189	-0.11692	-0.0421084	-0.393975	-0.47435	-0.508588
ABCD4	0.119682	0.206331	0.199917	0.0268384	0.0753473	-0.146544	-0.0450091	-0.0484137	-0.0269813	-0.0484176	-0.125286	-0.153449	-0.191065	-0.288467	-0.281664	-0.512204	0.0772412	0.071595	-0.0309934	0.0572896	-0.142304	-0.0661706	-0.126226	-0.126488	-0.17041	-0.141852	-0.186556	-0.398018	-0.11472	-0.153074	-0.190158
ABCE1	-1.11786	-2.17653	-2.32061	-2.24583	-2.06779	-0.901049	-1.77262	-1.93138	-1.9653	-2.15907	-0.944109	-1.81343	-1.90346	-1.98163	-2.00911	-2.22971	-0.701716	-1.79395	-1.88231	-2.14614	-2.11477	-2.00889	-1.86994	-1.91985	-1.79139	-2.35139	-2.49154	-2.57819	-2.13608	-2.19824	-2.10527
ABCF1	-0.276291	-1.04914	-1.41206	-1.60892	-1.53452	-0.133091	-0.860615	-1.13672	-1.27535	-1.33252	-0.186699	-0.833364	-0.979226	-0.926521	-0.918861	-0.960461	-0.299637	-0.751599	-1.14089	-0.968958	-1.02103	-1.46217	-1.52196	-1.57175	-1.59991	-1.36866	-1.35611	-1.35896	-1.05559	-1.11841	-1.24676
ABCF2	0.0668831	-0.0646062	-0.0226673	-0.31197	-0.441348	0.140318	0.0296457	-0.110424	-0.290639	-0.500094	0.0226207	-0.0789019	-0.173533	-0.372727	-0.613832	-0.704978	-0.0342072	-0.114305	-0.144771	-0.15783	-0.302768	-0.12333	-0.238508	-0.315771	-0.471622	-0.0554089	-0.323965	-0.371054	-0.0103624	-0.241538	-0.354733
ABCF3	0.145707	0.242116	0.239883	0.180638	0.176439	0.0746961	-0.0508948	-0.0838656	-0.131882	-0.106561	0.0739873	0.145876	0.0249721	0.0579399	-0.0470383	0.0573182	-0.00345108	0.0451131	0.0138593	0.115604	-0.040277	0.0455112	-0.00432608	0.00510796	0.0260133	0.0320904	-0.0820591	0.0339988	0.100695	0.0175678	0.160007
ABCG1	0.15767	0.222334	0.112291	0.0989917	0.0841058	0.0661972	0.207727	0.300023	0.0515791	0.0321156	0.146454	0.189473	0.111589	0.0313823	0.0347616	-0.01976	0.09674	0.117672	0.215471	0.144418	0.175916	0.0210812	0.0199001	-0.111124	-0.187538	0.241817	0.324355	0.383081	0.122641	0.138018	-0.0236815
ABCG2	-0.141156	-0.0515955	-0.0283201	-0.322552	-0.28426	0.0963935	0.208886	0.197386	0.195471	0.501554	0.219982	0.465379	0.452451	0.653191	0.737863	0.689491	-0.139629	0.0476741	0.0367786	0.017562	0.157882	-0.0313964	-0.0641826	-0.0997996	-0.0237806	0.0637	0.14065	0.146123	-0.0498405	-0.0260882	0.0531105
ABCG4	0.276223	0.328781	0.110089	0.164468	0.336481	0.183032	0.136042	0.138955	0.216587	-0.0284017	0.0904915	0.207041	0.298462	0.206231	0.268248	0.376956	0.164607	0.281811	0.484447	0.383953	0.560385	0.0808061	0.130085	0.124806	0.0514854	0.0557305	0.015319	-0.104425	0.249783	0.257121	0.214645
ABCG5	0.22484	0.102266	0.123795	0.055853	0.139758	0.227986	0.0473449	0.0958596	-0.137573	-0.214518	-0.0349264	0.0293407	0.0218261	0.104687	0.138431	0.324157	-0.197166	-0.214443	-0.419507	-0.236105	-0.372446	-0.0721815	-0.112311	-0.106766	-0.0450767	0.0526235	0.0429059	-0.020691	-0.189059	-0.0237099	-0.115906
ABCG8	-0.414455	-0.421191	-0.24435	-0.334194	-0.256149	-0.197756	-0.208668	-0.332065	-0.261933	-0.211845	-0.133658	-0.198392	-0.261006	-0.268122	-0.276027	-0.490576	-0.108655	-0.086249	-0.121588	-0.0743658	-0.00472128	-0.051935	0.0513536	0.0622906	0.0496242	-0.0731051	-0.124674	-0.185696	-0.122942	-0.138109	-0.0850299
ABHD10	-0.459567	-0.519725	-0.386859	-0.459618	-0.488792	-0.126982	-0.157544	-0.12745	-0.191711	-0.286116	-0.0158609	0.0485436	0.0390561	0.119621	0.233954	0.149136	-0.0255434	-0.144933	-0.177253	-0.28049	-0.131821	-0.0527226	0.0950735	0.0604788	0.0514318	-0.160848	-0.10836	-0.0963286	-0.159994	-0.2165	-0.10619
ABHD11	-0.285082	-0.317365	-0.787092	-1.60355	-1.91137	0.0102841	-0.534689	-1.04519	-1.28842	-1.5036	-0.256212	-0.205635	-0.489778	-0.749906	-0.922026	-1.22787	-0.0748784	-0.490176	-0.859097	-1.24846	-1.60902	-0.863954	-0.920247	-1.41805	-1.50772	-1.02496	-1.18784	-1.41897	-0.756578	-1.2396	-1.54733
ABHD12B	-0.0266179	0.00548457	-0.154042	-0.061345	0.00544291	-0.00987876	0.0611705	0.140098	-0.0304758	-0.0731117	-0.1493	-0.0849852	-0.191705	-0.22883	-0.243299	-0.263858	-0.0714834	-0.145879	-0.204998	-0.286969	-0.300496	-0.124022	-0.142209	-0.0893165	-0.114709	-0.0634044	-0.105134	-0.06541	-0.27794	-0.268403	-0.342692
ABHD12	0.043817	0.00944236	-0.0929798	-0.347058	-0.447883	-0.0112402	0.0259064	0.103639	0.0262732	-0.114754	-0.0200255	0.0656705	0.0130611	-0.019779	0.0449548	-0.00952328	0.0232163	0.0327514	-0.0846964	-0.0908673	-0.148525	-0.101982	-0.057731	-0.156635	-0.159936	0.109364	0.0456962	0.0574075	0.0888498	-0.0269335	-0.185447
ABHD13	0.125538	0.00555924	0.17654	0.0595662	0.109319	-0.060944	0.0646526	-0.131004	-0.0556844	-0.101445	0.319121	0.344292	0.352091	0.29249	0.246863	0.222909	0.0441496	0.192488	0.193761	0.1077	-0.0221872	0.188262	0.146074	0.105694	0.0764743	0.0107228	-0.0366964	-0.048151	0.192764	0.276703	0.186468
ABHD14A	0.0718665	0.161185	-0.042063	-0.019801	-0.0141877	-0.217824	-0.305378	-0.181242	-0.4372	-0.275231	-0.0871954	-0.182201	-0.181016	-0.121834	-0.0874629	-0.115758	-0.153173	-0.250074	-0.181472	-0.177368	-0.16031	-0.122705	-0.116775	-0.217475	-0.195021	-0.143327	-0.231921	-0.404909	-0.0516928	0.030253	0.139741
ABHD14B	-0.461175	-0.569718	-0.344369	-0.331875	-0.489548	-0.0533911	-0.229162	-0.135915	-0.175265	-0.341764	-0.229861	-0.253596	-0.383989	-0.395457	-0.335492	-0.337449	-0.298579	-0.582465	-0.475051	-0.300076	-0.286291	-0.334673	-0.300188	-0.335417	-0.369707	-0.380062	-0.437125	-0.360385	-0.11967	-0.0262391	-0.0300311
ABHD15	-0.431294	-0.391381	-0.443423	-0.671833	-0.67558	-0.25267	-0.442768	-0.581958	-0.654279	-0.614172	-0.410088	-0.579239	-0.549862	-0.475264	-0.418072	-0.403657	-0.280642	-0.57271	-0.534276	-0.596389	-0.558792	-0.274965	-0.254781	-0.334291	-0.269758	-0.65273	-0.692357	-0.657642	-0.501511	-0.603509	-0.619133
ABHD16A	-0.0906226	-0.311883	-0.390309	-0.547253	-0.671145	-0.305571	-0.380586	-0.626173	-0.657633	-0.738717	-0.049344	-0.044413	-0.136887	-0.135465	-0.227144	-0.241093	-0.135337	-0.496419	-0.616416	-0.398434	-0.414186	-0.150946	-0.296115	-0.247016	-0.251256	-0.361871	-0.652491	-0.582292	-0.472202	-0.41892	-0.530151
ABHD16B	-0.0350171	-0.0767185	-0.103414	-0.298935	-0.248464	-0.0532132	0.00361895	0.0764163	-0.118464	-0.043853	0.0682736	0.13955	0.0114817	-0.0461019	0.0313328	-0.104014	-0.0310577	-0.054151	-0.0336299	0.00860254	-0.0811952	0.0309388	0.0175037	-0.0599546	0.0128489	-0.197705	-0.232497	-0.138575	0.0484544	0.15537	0.143508
ABHD17A	-0.219229	-0.469171	-0.532624	-0.700007	-0.603878	-0.254784	-0.436457	-0.535237	-0.754256	-0.859688	-0.416713	-0.657777	-0.815162	-0.824518	-1.03652	-0.870683	-0.319879	-0.638225	-0.743561	-0.990427	-1.01021	-0.78932	-0.782142	-0.952319	-0.958947	-0.992872	-1.15776	-1.18267	-0.834688	-0.980077	-1.12715
ABHD17B	-0.27092	-0.380488	-0.333692	-0.214083	-0.187339	-0.172644	-0.223625	-0.155231	-0.0929083	-0.164322	-0.105258	-0.131785	-0.117012	-0.0544642	-0.127771	-0.183349	-0.148724	-0.260811	-0.214159	-0.137261	-0.111077	-0.286876	-0.311612	-0.344675	-0.369606	-0.377644	-0.355349	-0.353675	-0.203122	-0.232853	-0.145701
ABHD17C	-0.117038	-0.149697	0.0907823	-0.0820423	-0.110432	-0.255856	-0.20868	-0.389208	-0.297912	-0.292021	-0.123583	-0.0852256	-0.0565051	-0.200598	-0.0672652	-0.00389778	-0.105534	-0.198547	-0.151425	-0.183243	-0.0702227	-0.472561	-0.505322	-0.53119	-0.680307	-0.282804	-0.253728	-0.336836	-0.054954	0.0733395	-0.0211595
ABHD1	-0.0714266	0.00128043	-0.0378424	-0.124732	0.146115	0.0346234	-0.0376361	0.00657474	0.00461195	0.0762877	-0.169244	-0.0112084	-0.0840553	-0.181903	-0.222825	-0.180336	-0.0440307	-0.19528	-0.27736	-0.383301	-0.290591	0.0482478	-0.0576853	-0.114388	-0.0903461	0.00232797	-0.10206	0.0365118	-0.107924	-0.185355	-0.194793
ABHD2	0.123758	-0.0163527	-0.00526376	0.0183325	-0.118232	0.0960262	-0.0363678	0.110547	-0.00578891	-0.139799	-0.0277277	0.0200028	0.0291412	0.0184033	-0.0106376	0.0645506	0.0192041	0.0234615	0.0128912	-0.0588999	-0.0288083	-0.0171084	-0.0417496	0.0554228	0.0844345	-0.146526	-0.105154	-0.090749	-0.0765817	0.0478837	-0.102095
ABHD3	-0.0653725	-0.233341	-0.220806	-0.335023	-0.398513	-0.0690676	-0.10467	-0.221796	-0.279281	-0.280892	-0.0986071	-0.134325	-0.317753	-0.53702	-0.435166	-0.552831	-0.134406	-0.231403	-0.234817	-0.173877	-0.111235	-0.381394	-0.336936	-0.591073	-0.473215	-0.327433	-0.48345	-0.619171	-0.244203	-0.266168	-0.340445
ABHD4	-0.0518333	0.0417501	0.047343	0.0108571	-0.05212	0.0294459	-0.0345831	0.2426	-0.0182525	-0.02654	-0.00442829	0.0506334	0.0525996	0.0728547	0.0606447	0.0627127	0.160251	0.127287	0.234544	0.247769	0.295291	0.0460488	0.0463656	-0.0943794	-0.163228	0.00510037	-0.0444418	-0.0579402	0.131323	0.159214	0.166171
ABHD5	-0.198275	-0.155624	-0.0719861	-0.146522	-0.193653	-0.0727046	-0.003566	0.0577309	0.0553477	0.101058	0.0641792	0.10464	0.154347	0.184192	0.193094	-0.0423584	0.0566852	-0.0880082	-0.041313	-0.000901059	0.00816825	0.0326748	0.0144096	0.0222168	0.0580093	0.0447376	-0.0678173	0.0260202	0.0731251	0.0878031	0.135722
ABHD6	-0.00822529	-0.0143066	-0.340675	-0.191047	-0.165575	0.0285515	-0.218228	-0.0933392	-0.255446	-0.634105	-0.177032	-0.222532	-0.343045	-0.241941	-0.317374	-0.116023	-0.184505	-0.138348	-0.240859	-0.123614	-0.175291	-0.192732	-0.296227	-0.122415	-0.188481	-0.0368988	0.00286732	-0.0729671	-0.105235	-0.0602568	-0.112148
ABHD8	0.24509	0.352161	0.26164	0.285083	0.116567	0.105308	0.128885	0.197043	0.269725	0.239531	-0.0509178	-0.0433923	-0.00862127	-0.00840573	0.0281313	0.040421	0.197761	0.213593	0.213481	0.202825	0.252802	-0.0917995	-0.0418342	-0.0650005	-0.07552	-0.0620682	-0.101334	-0.100936	-0.0986371	-0.0175401	-0.106137
ABI1	0.0618298	0.000930209	-0.188805	-0.133102	-0.197413	0.0633092	-0.00838157	0.0230356	-0.13582	-0.130074	-0.181491	-0.141914	-0.211008	-0.28172	-0.324344	-0.283773	-0.0763727	-0.151004	-0.142597	-0.148766	-0.258214	-0.0984019	-0.162392	-0.257891	-0.218633	-0.266467	-0.345824	-0.294528	-0.0800568	-0.181192	-0.228254
ABI2	-0.0723582	-0.145302	-0.162287	-0.0958758	-0.271461	-0.0533723	-0.115288	-0.095209	-0.258703	-0.369902	0.139076	0.115494	0.128856	0.132899	0.162843	0.129245	-0.0311784	0.0372238	-0.0843287	-0.0781482	-0.214251	-0.072131	-0.182281	-0.292027	-0.237673	0.190451	0.123639	-0.0343627	-0.0434268	-0.102381	-0.11921
ABI3BP	0.230748	0.276658	0.359942	0.364521	0.447243	-0.204098	0.0175634	0.0846255	0.0061483	0.162727	0.0225616	0.0104331	-0.0268773	0.0674208	0.106323	0.125725	-0.12276	-0.107392	-0.075499	-0.170075	-0.0536179	0.0709741	0.108732	0.0580038	-0.00540207	0.0553884	0.17735	0.249034	-0.131232	-0.0193617	-0.0154622
ABI3	0.0452274	-0.0130779	-0.126564	-0.187831	0.0225344	-0.010501	-0.0394083	-0.0674705	-0.118863	-0.384764	-0.122476	-0.148051	-0.136938	-0.148883	-0.165188	0.0144107	-0.0742909	-0.325814	-0.269615	-0.243637	-0.197987	-0.204236	-0.101599	-0.0712476	-0.157817	-0.207134	-0.212878	-0.271588	-0.172221	-0.204589	-0.249152
ABL1	-0.0885219	-0.163854	-0.115883	-0.0830308	-0.0920121	-0.0704204	-0.184632	-0.201319	-0.244526	-0.150129	-0.0571343	-0.182478	-0.0978593	-0.154237	-0.0996642	-0.208867	0.00618064	-0.162986	-0.0359821	-0.0653256	-0.0957115	-0.244514	-0.23728	-0.207588	-0.27074	-0.218982	-0.155021	-0.112254	-0.0894176	-0.0460333	0.0350766
ABL2	-0.0377149	0.00380587	0.0253626	-0.124593	-0.318248	-0.147946	-0.184862	-0.247672	-0.256942	-0.328094	-0.188197	-0.116524	-0.103036	-0.123939	-0.0350439	0.0732852	-0.0080316	-0.0213851	-0.0721701	0.00336904	0.0446435	-0.0824894	-0.0307746	0.0811806	0.141298	-0.148229	-0.075929	-0.0176471	0.133524	0.119004	0.303895
ABLIM1	0.013341	0.0343491	0.0621771	0.0802296	0.337459	0.119899	0.0848596	0.0754108	0.00506822	0.122583	0.0721129	0.087591	0.185683	0.158096	0.27817	0.258856	0.150208	0.190428	0.180879	0.345265	0.33144	0.194868	0.22934	0.262184	0.294246	0.103166	0.0586699	-0.00314894	0.0877255	0.0718141	0.0739313
ABLIM2	0.0692798	0.160027	-0.0408285	0.109056	0.231931	0.204506	0.123884	0.15568	0.164438	-0.0955389	-0.0629193	-0.0781258	-0.105054	-0.212396	-0.22824	-0.253652	0.106698	0.0368663	0.0983324	0.0716299	0.0373437	-0.0687815	-0.152522	-0.104332	0.00266991	-0.0683296	0.0466045	0.147485	0.00994223	0.109868	0.0938498
ABLIM3	0.393309	0.394749	0.220391	0.402085	0.418494	0.1379	0.245749	0.217373	0.182272	0.176672	-0.0118288	0.0465079	0.00926881	-0.0212229	-0.0776216	-0.0693997	0.252249	0.288514	0.185147	0.202745	0.170001	-0.0821995	-0.0607038	-0.205187	-0.089404	0.0586326	0.0992985	0.125453	0.0896244	0.171082	0.0712948
ABRACL	0.0522738	0.244567	0.267236	0.206136	0.263188	-0.0517447	0.101289	0.11059	0.0459048	0.112359	0.102708	0.143049	0.20588	0.224542	0.249228	0.220807	-0.0153918	0.0881727	0.0840229	0.237744	0.185681	0.0808201	0.173415	0.172421	0.146409	0.333791	0.432761	0.358862	0.0581276	-0.0478833	0.0628694
ABRA	0.220797	0.191754	0.222936	0.316181	0.527638	0.157353	-0.00260788	0.192866	0.0247811	0.0686564	-0.0127449	0.0636848	0.0604372	-0.0197134	-0.104871	-0.0576584	0.0942115	0.129321	0.0722318	0.0546346	0.0886496	0.154373	0.182252	0.203972	0.224772	0.193869	0.0507097	0.155711	-0.0281733	0.0206672	-0.0416119
ABR	0.115287	0.210804	0.0733122	0.186922	0.1836	0.00365685	-0.023522	0.0334876	-0.245693	-0.143593	0.0143833	-0.0245283	0.0842221	0.129712	0.280895	0.194174	-0.010907	0.115534	0.0884951	0.0803935	0.198438	-0.0685431	-0.166068	-0.0768722	-0.149682	0.154759	0.0833014	0.0443087	0.203455	0.183445	0.119548
ABT1	-0.591729	-1.56193	-2.11856	-1.71322	-1.56229	-0.434789	-1.56186	-1.75131	-1.96747	-2.16036	-0.842837	-1.97863	-2.07938	-2.31175	-2.21625	-2.32164	-0.655448	-1.66997	-1.87359	-2.22132	-2.10069	-2.01404	-2.09092	-2.25844	-2.26087	-1.84799	-2.03344	-2.17329	-1.89817	-1.95389	-2.05145
ABTB1	0.140356	0.0603873	-0.181655	-0.108331	-0.173013	-0.010271	-0.149112	-0.0489582	-0.0575083	-0.0951737	-0.125933	-0.160296	-0.114189	-0.196237	-0.131923	-0.168617	-0.0265888	-0.257561	-0.256024	-0.114457	-0.110294	-0.0788981	-0.173667	-0.291872	-0.268688	-0.168236	-0.171013	-0.240332	-0.128325	-0.111445	-0.0812555
ABTB2	0.177017	0.377892	0.302607	0.330615	0.289344	-0.0199792	-0.111283	-0.0463778	-0.0162837	-0.0485939	-0.31243	-0.283643	-0.361789	-0.437814	-0.308671	-0.141327	-0.046843	0.0559302	-0.0118601	0.0842948	0.135356	-0.179131	-0.209088	-0.194084	-0.022771	-0.0569631	0.100168	0.0362545	-0.2184	-0.149472	-0.143075
AC007040.11	0.195319	0.0606536	0.189791	0.183547	0.237081	-0.163392	0.0259176	0.0619515	0.107967	0.375338	0.0729884	0.213664	0.191869	0.277486	0.378137	0.327511	-0.0869529	0.120972	0.199528	0.110378	0.130963	0.0192135	0.128208	0.165878	0.119756	0.117764	0.111403	0.0162377	-0.0321987	-0.0270598	-0.0206871
AC007431.1	-0.252449	-0.309514	-0.307817	-0.305132	-0.35064	-0.160317	-0.407565	-0.386146	-0.527859	-0.520076	-0.142038	-0.387445	-0.371857	-0.301562	-0.424616	-0.400863	-0.422951	-0.572317	-0.555476	-0.645852	-0.605898	-0.35072	-0.361693	-0.442407	-0.518451	-0.32434	-0.339662	-0.257719	-0.245732	-0.294798	-0.284725
AC016722.1	0.17294	0.33407	0.0242802	-0.18558	-0.161999	0.0794149	-0.0331905	-0.163614	-0.085418	-0.170333	-0.0608256	-0.216213	-0.222865	-0.347271	-0.289978	-0.247088	-0.0417719	-0.157682	-0.171379	-0.255516	-0.256144	-0.077638	-0.058206	-0.025534	0.098977	-0.199521	-0.123069	-0.143079	-0.0126243	0.0344422	-0.027099
AC016757.3	-0.0380033	-0.175026	-0.188708	-0.175583	-0.189706	0.152963	0.236956	0.208433	0.223108	0.283243	0.326958	0.313939	0.394356	0.33089	0.354059	0.296088	0.133223	0.072115	0.120695	0.14073	0.161689	0.243883	0.302591	0.19904	0.311719	0.226319	0.0450249	-0.103824	0.0876846	0.104669	-0.0241866
AC018755.1	0.184293	0.121362	-0.0810618	0.0120622	-0.0621707	-0.00195146	-0.0782096	-0.0737386	-0.0887778	-0.0761504	-0.059085	-0.0722633	-0.0634755	-0.00225946	-0.0824001	0.0616515	-0.0494255	-0.0290911	-0.186477	-0.0992608	-0.229966	-0.0195908	-0.123	-0.109134	-0.168253	-0.181538	-0.194113	-0.182253	-0.086024	-0.0309914	0.0153979
AC079612.1	-0.0238704	-0.0774211	-0.0952496	-0.230186	-0.281105	0.100441	0.0682803	0.0324765	-0.15428	-0.0662556	0.117258	0.105696	0.126994	0.0703219	0.0807674	0.0126378	0.0491429	0.123357	0.205157	0.186087	0.109454	0.0759919	0.0758515	0.0571336	0.019806	0.102134	0.111169	0.0225778	0.245383	0.201704	0.180047
AC091801.1	-0.120396	0.0130554	0.0299183	0.0458983	0.0393626	0.0155981	0.0929187	0.0244472	0.057527	-0.248624	0.159352	0.108397	0.265391	0.192254	0.252949	0.268741	0.149224	0.20746	0.208514	0.143634	0.102737	0.286933	0.128068	0.341829	0.349819	-0.0310387	0.00511249	-0.00689173	0.0499263	0.0970604	0.130914
AC093802.1	-0.0135781	-0.107049	0.166094	0.197896	0.283549	0.0158955	0.255527	0.255571	0.379511	0.424	0.310738	0.356038	0.44628	0.507051	0.495638	0.422709	0.237388	0.160252	0.265879	0.229011	0.250649	0.249323	0.406031	0.425581	0.469462	0.257151	0.248896	0.205771	0.408905	0.350194	0.419072
AC106876.2	0.140257	0.00604934	-0.0308906	0.213858	0.178401	-0.012034	0.125108	0.0413944	0.0631466	-0.0889591	0.12939	0.158701	0.209456	0.140515	0.168976	0.153582	0.121729	0.313569	0.123814	0.235669	0.194163	0.164933	0.179285	0.137785	0.152598	0.105615	0.156396	0.188645	0.268679	0.233516	0.220025
ACAA1	0.225	-0.113585	-0.122292	-0.0332964	-0.196654	-0.084679	0.0301875	-0.088707	-0.147796	-0.227261	-0.0312242	-0.241067	-0.11967	-0.0742697	-0.181664	-0.179256	-0.237042	-0.222901	-0.299587	-0.331247	-0.519836	-0.0407705	-0.0286673	-0.0131298	-0.0914815	-0.083685	-0.130597	0.15031	-0.0762282	-0.0637197	-0.188741
ACAA2	-0.156609	-0.257001	-0.233619	-0.191905	0.0869632	-0.0918017	-0.122909	-0.285784	-0.135541	-0.168841	0.0613406	0.019242	0.0444718	0.0521189	-0.0214674	-0.118168	0.0720222	0.0225375	-0.063989	-0.133738	-0.226121	0.00735964	0.000635893	0.0170288	-0.100256	-0.0456991	0.0404272	-0.150322	0.0329106	0.0194965	0.0347635
ACACA	-0.277794	-0.221351	-0.319032	-0.419599	-0.571429	-0.231748	-0.4668	-0.53736	-0.5322	-0.659431	-0.452488	-0.431657	-0.523124	-0.61278	-0.579952	-0.53171	-0.354815	-0.227729	-0.126012	-0.254239	-0.215033	-0.397908	-0.449406	-0.385679	-0.490585	-0.419254	-0.625522	-0.891616	-0.417525	-0.360749	-0.254372
ACACB	0.27724	0.122181	0.00669379	-0.00231164	-0.116245	-0.02828	-0.0142214	0.053902	-0.020874	0.00252517	-0.110166	-0.159066	-0.0664549	-0.00335835	0.108771	0.300903	-0.169654	-0.118901	-0.207141	-0.141	-0.22053	-0.12474	-0.148444	-0.176359	-0.219185	0.025751	0.0296608	0.0466342	-0.321505	-0.295641	-0.311343
ACAD10	-0.0481839	-0.04632	-0.103414	-0.0975491	-0.185916	-0.195227	-0.140816	-0.153386	-0.136332	-0.225539	-0.088108	-0.00629722	0.092708	0.164091	0.214047	0.194458	0.0229323	-0.0432214	-0.10675	-0.0484458	0.092123	-0.0868617	-0.0599167	-0.199249	-0.116031	0.0727349	0.192653	0.213419	-0.149887	-0.117139	-0.18228
ACAD11	-0.0456109	0.0221294	0.0328168	0.0188561	0.0148095	-0.0577687	-0.134114	-0.048172	-0.0391683	0.0167838	-0.046912	-0.0740987	-0.0445954	-0.100608	-0.126738	-0.111796	-0.0435717	0.0102947	0.156425	0.158528	0.189608	0.0754964	0.153711	0.332042	0.311483	-0.00112227	-0.104335	-0.201304	-0.00785867	0.00660839	-0.00338621
ACAD8	-0.0148897	-0.150039	-0.111423	-0.0462777	-0.0700126	0.0667676	0.122902	0.188947	0.0189379	0.0343156	0.103691	0.134505	0.0295154	0.0526462	0.032476	0.0748636	0.0839447	0.0880448	0.0882158	0.130463	0.104422	-0.0697197	-0.141624	-0.22272	-0.188583	-0.0142405	0.0125259	-0.0441323	0.116005	0.216554	0.213246
ACAD9	-0.315911	-0.493098	-1.63904	-2.01017	-2.3792	-0.27695	-0.677605	-1.20697	-1.49514	-1.82144	-0.22494	-0.486773	-0.778844	-1.52372	-1.84393	-1.85641	-0.111565	-0.510937	-1.10878	-1.51559	-1.38886	-0.675644	-1.02733	-1.53523	-1.5846	-1.21359	-1.60715	-1.8116	-1.51849	-1.77651	-2.03555
ACADL	0.323964	0.588636	0.376829	0.51298	0.49983	0.0175348	0.0264338	-0.000836544	-0.0753731	-0.134834	-0.163663	-0.02537	0.021299	0.0936536	0.0857827	0.257171	0.0483381	0.091409	-0.116744	-0.19506	-0.112536	0.241305	0.289667	0.136192	0.140714	-0.0420778	-0.0114723	0.0171041	0.140526	0.00350176	0.0509914
ACADM	-0.184108	-0.418779	-0.265934	-0.232375	-0.141665	-0.115874	-0.498755	-0.435346	-0.468573	-0.438323	-0.285248	-0.412015	-0.454474	-0.526316	-0.563673	-0.673542	-0.11374	-0.210061	-0.356911	-0.315455	-0.412412	-0.338015	-0.443599	-0.646204	-0.510001	-0.387936	-0.400367	-0.458408	-0.454318	-0.470104	-0.394783
ACADSB	-0.546342	-0.582257	-0.268904	-0.288266	-0.132658	-0.302477	-0.135373	-0.120829	-0.114056	-0.00641128	0.160816	0.148598	0.0670967	0.134285	-0.0200475	-0.0796139	0.0258115	-0.00153505	0.0429671	-0.0455535	-0.0485423	0.00923867	0.197212	0.106534	0.0475117	0.125772	0.0946611	0.0440242	0.138505	0.0850253	0.0116367
ACADS	-0.0923606	-0.0383669	0.0676229	-0.197339	-0.354617	-0.128582	-0.00751318	-0.0276981	0.0911181	0.124914	-0.23893	-0.274591	-0.19646	-0.162322	-0.211541	-0.278132	-0.067104	-0.0866629	0.0921411	-0.0206155	0.0735246	-0.0225474	-0.217371	-0.138958	-0.205002	-0.0451949	-0.0458548	-0.0518663	0.122609	0.181328	0.162513
ACADVL	0.219275	0.0809931	-0.00972526	0.0303257	0.187504	-0.0953245	0.000790819	0.00894988	-0.0500556	-0.00195792	-0.103018	-0.0611895	-0.0761253	-0.131946	-0.136168	-0.0502515	-0.0915141	-0.229388	-0.119115	-0.275682	-0.295007	-0.173242	-0.235447	-0.289577	-0.286301	-0.243663	-0.3487	-0.340007	-0.299729	-0.392332	-0.23511
ACAN	0.0865866	0.0487628	0.213205	0.0651894	0.292096	-0.205333	-0.146197	-0.243395	-0.212894	-0.172739	-0.153108	-0.191341	-0.203095	-0.113282	-0.189733	-0.19897	-0.0087025	0.0201842	0.0803643	0.0696451	0.151003	0.0643539	0.189327	0.19528	0.215764	0.114853	0.216643	0.275629	-0.204878	-0.11736	-0.0393155
ACAP1	-0.0875759	-0.0701259	-0.159551	-0.230132	-0.44001	0.0454466	-0.0676543	-0.076123	-0.0452833	-0.118133	-0.0235509	-0.220313	-0.286159	-0.379236	-0.37586	-0.418365	-0.0516833	-0.169417	-0.200503	-0.194927	-0.149517	-0.201209	-0.0561105	0.0510117	0.124576	0.0199423	-0.0108101	0.0739099	-0.217314	-0.112434	-0.227555
ACAP2	0.106652	0.180276	0.0475095	-0.0746589	0.0211992	-0.0770033	-0.0917018	0.0218877	-0.0449395	-0.076139	-0.128743	-0.195361	-0.130262	-0.0668548	-0.0591049	0.0830849	-0.0232011	0.0652307	0.0646105	-0.0108997	0.0616918	0.0410575	0.155028	0.19171	0.22859	-0.111431	-0.0980826	-0.203757	-0.0510026	-0.0782912	-0.0416927
ACAP3	0.139391	0.124745	0.024972	-0.0396991	-0.113358	-0.0887184	-0.0455821	-0.00908796	-0.0958663	-0.291552	0.00326591	-0.00238133	-0.133894	-0.270364	-0.260626	-0.350881	-0.0975626	-0.105996	-0.399125	-0.286989	-0.366469	-0.0529985	-0.284399	-0.264699	-0.294861	-0.245754	-0.324468	-0.363173	-0.120698	-0.147688	-0.0480931
ACAT1	0.015778	0.158969	0.457117	0.213337	0.250653	-0.266879	-0.122564	-0.202632	-0.128386	-0.0592648	-0.0745374	-0.00465011	-0.0114971	0.0637468	0.122548	-0.0633883	0.00633855	-0.0793245	-0.179541	-0.161356	-0.123075	-0.246185	-0.24957	-0.315875	-0.347931	0.16241	-0.0659417	-0.233968	-0.12947	-0.150168	-0.110238
ACAT2	0.0589933	0.0385471	0.063944	-0.0356344	0.0224103	-0.111592	0.0500692	0.056788	0.111143	0.0578676	0.106132	0.0284413	0.0730852	0.0669951	0.104392	0.0254374	-0.00659256	0.109878	-0.111843	-0.163467	-0.231572	0.0338632	-0.0314346	-0.0557611	0.00256526	0.0253906	-0.0290394	-0.0914786	0.0957614	0.0741591	0.12195
ACBD3	-0.183558	-0.346412	-0.37417	-0.30549	-0.414203	-0.0276346	-0.0458711	-0.0389024	-0.0656713	-0.349959	-0.0554163	-0.0854819	-0.0243406	-0.130291	-0.171485	-0.0976336	-0.127483	-0.0345422	-0.128796	-0.0708539	-0.106129	-0.0397763	-0.186116	-0.143978	-0.356965	0.014705	-0.0128744	-0.0295022	0.0620918	0.083002	-0.0479597
ACBD4	-0.388697	-0.595361	-0.527293	-0.732978	-0.650181	-0.49963	-0.504239	-0.524498	-0.505268	-0.619103	-0.418278	-0.602083	-0.664383	-0.650069	-0.708718	-0.607551	-0.526587	-0.568539	-0.535333	-0.495573	-0.528604	-0.456884	-0.501635	-0.560449	-0.586698	-0.682368	-0.720955	-0.843055	-0.60244	-0.556976	-0.60892
ACBD5	0.0666606	0.143668	0.122201	0.120641	0.174385	-0.0937204	-0.0444609	-0.0523683	-0.0197197	-0.0486902	-0.0550976	-0.104146	-0.089197	-0.126053	-0.138614	-0.0669999	0.033095	0.186977	0.182953	0.362947	0.297905	0.0595156	0.14819	0.175602	0.185802	0.205235	0.358758	0.380074	0.215808	0.31094	0.432505
ACBD6	-0.182661	-0.184627	-0.14327	-0.101742	-0.441496	-0.104055	-0.131963	-0.131155	-0.267336	-0.376932	-0.0282641	-0.086868	-0.0492046	-0.107292	0.0278806	0.141738	-0.0252754	-0.174541	-0.181139	-0.149207	-0.222414	-0.119645	-0.117567	-0.119376	-0.125791	-0.316776	-0.380844	-0.424033	0.111595	0.180549	0.17852
ACBD7	-0.238649	-0.303068	-0.0145885	-0.131943	-0.106469	-0.101206	0.112559	0.159817	0.226142	0.230004	0.181665	0.328136	0.323114	0.360216	0.398861	0.242042	0.0133419	0.166291	0.0728064	0.0438876	-0.0168334	0.222933	0.157467	0.183109	0.19059	0.0811505	-0.0604122	0.0131199	0.245321	0.144339	0.102448
ACCSL	-0.30318	-0.379843	-0.376716	-0.422669	-0.574193	-0.302384	-0.352747	-0.3066	-0.324108	-0.312708	-0.311933	-0.411517	-0.433506	-0.425766	-0.517054	-0.675967	-0.089722	-0.243754	-0.29312	-0.283373	-0.347083	-0.176774	-0.365026	-0.466745	-0.391051	-0.483398	-0.411536	-0.423906	-0.24402	-0.199518	-0.226049
ACCS	-0.0254652	-0.0213514	-0.164703	-0.144543	-0.177648	-0.0656732	-0.0465067	-0.152647	-0.0752472	-0.381251	-0.223325	-0.236862	-0.25691	-0.427341	-0.445672	-0.251428	-0.265347	-0.341344	-0.289097	-0.317374	-0.232423	-0.290472	-0.311617	-0.370684	-0.388601	-0.410521	-0.372781	-0.459339	-0.248278	-0.250946	-0.25896
ACD	0.0317521	-0.146797	-0.131821	-0.0685731	-0.259272	0.206258	-0.0650617	-0.123578	-0.268002	-0.307263	-0.0596566	-0.187595	-0.2504	-0.326688	-0.410346	-0.548565	-0.0716927	-0.250929	-0.301748	-0.60242	-0.679515	-0.1452	-0.291937	-0.470468	-0.461052	-0.346965	-0.325094	-0.35121	-0.354457	-0.53064	-0.688386
ACE2	0.115875	0.051155	-0.0001722	0.12883	0.191776	0.004082	0.0325286	0.090356	0.0758699	0.0495577	0.19308	0.109263	0.187124	0.126736	0.251663	0.317156	0.0345693	0.173551	0.237357	0.323484	0.247956	-0.0918406	0.199228	0.265674	0.274802	0.307147	0.280416	0.32501	-0.0034916	-0.03005	-0.168807
ACER1	0.0216263	0.104924	0.0446813	0.071176	0.232075	-0.0205	0.00886934	-0.0356541	-0.0371374	-0.205316	-0.0238651	-0.133823	-0.185931	-0.257155	-0.239289	-0.2653	0.0419471	-0.00271504	-0.0380279	0.0310514	-0.0249826	-0.0184733	-0.0146704	-0.0542693	-0.122923	-0.07232	-0.242328	-0.214076	-0.188625	-0.175844	-0.112092
ACER2	-0.638858	-0.647569	-0.71047	-0.810783	-0.921844	-0.244711	-0.320252	-0.398418	-0.590136	-0.615148	0.0365696	-0.0390308	-0.144754	-0.138461	-0.186745	-0.22793	-0.124028	-0.21004	-0.355155	-0.347122	-0.348652	-0.120356	-0.083915	-0.0935409	-0.0205629	-0.114202	-0.167745	-0.166872	-0.285327	-0.21867	-0.280004
ACER3	-0.171619	-0.298553	-0.182879	-0.16795	-0.161175	-0.179688	-0.16648	-0.329151	-0.34139	-0.329578	-0.174379	-0.325503	-0.391452	-0.376244	-0.381836	-0.550044	-0.175788	-0.302968	-0.374627	-0.36862	-0.407215	-0.256439	-0.194851	-0.211567	-0.276772	-0.497956	-0.512755	-0.537855	-0.472127	-0.476797	-0.595292
ACE	0.0763982	0.136656	-0.198215	0.213557	0.180123	0.198259	0.0299991	0.0948654	-0.00504188	-0.143685	-0.161436	-0.251269	-0.385718	-0.232674	-0.284675	-0.0184893	-0.13301	-0.199707	-0.0318135	-0.182364	-0.209102	-0.239958	-0.178489	-0.27329	-0.373107	-0.296118	-0.289374	-0.295064	-0.229117	-0.194877	-0.0699305
ACHE	-0.0923298	-0.216477	-0.400131	-0.140693	-0.147815	0.0541397	-0.0652999	-0.0968955	-0.131336	-0.223363	-0.0984852	-0.122641	-0.0769704	-0.158546	-0.245694	-0.269318	-0.101162	-0.185217	-0.259826	-0.418287	-0.333295	-0.206875	-0.342075	-0.330888	-0.275561	-0.369727	-0.365813	-0.476909	-0.0908187	-0.194112	-0.209657
ACIN1	-0.22542	-0.179393	-0.366058	-0.398847	-0.461346	-0.191025	-0.185229	-0.539182	-0.510958	-0.461891	-0.356284	-0.350541	-0.267375	-0.363484	-0.395118	-0.469645	-0.212281	-0.263477	-0.282377	-0.252015	-0.471932	-0.362977	-0.413444	-0.475746	-0.594226	-0.322798	-0.455923	-0.740241	-0.312339	-0.322318	-0.335058
ACKR2	-0.0115358	0.169682	0.121408	0.148704	0.221147	0.0663598	0.297731	0.285371	0.326838	0.240628	0.139683	0.192605	0.229944	0.190297	0.240925	0.0857565	0.163997	0.171182	0.33065	0.31116	0.347394	0.224885	0.249664	0.224563	0.232899	0.107036	0.0941616	0.0201604	0.204188	0.18909	0.19535
ACKR3	0.0170484	0.0576364	0.0454342	0.132276	0.0953078	0.0889296	0.0872361	0.135224	0.225462	0.188952	0.215348	0.224999	0.281236	0.262958	0.383668	0.171635	0.0481723	0.130229	0.170365	0.119521	0.0421504	-0.0231682	0.012819	-0.0165403	-0.0467524	-0.0603743	0.00820797	0.0638193	0.105703	0.0358748	-0.0159102
ACKR4	-0.137885	-0.290069	-0.256656	-0.352893	-0.350995	-0.28612	-0.29676	-0.419707	-0.380598	-0.442703	-0.128842	-0.270716	-0.312044	-0.385334	-0.42685	-0.538857	-0.233089	-0.472399	-0.423547	-0.460031	-0.413033	-0.431216	-0.477926	-0.483545	-0.51553	-0.508869	-0.695623	-0.781335	-0.483836	-0.417658	-0.481326
ACLY	-0.35185	-0.585708	-0.954224	-1.15778	-1.26374	-0.510442	-1.00462	-1.29398	-1.64642	-1.83816	-0.188435	-0.97264	-1.29177	-1.42905	-1.41506	-1.53842	-0.384502	-0.645781	-0.830601	-1.14369	-1.43095	-1.50924	-1.76625	-1.93674	-2.26125	-1.4523	-1.81004	-1.85292	-1.32646	-1.38019	-1.6665
ACMSD	0.0336228	0.0864939	-0.0597789	-0.00841344	-0.0848454	0.120949	0.013679	0.0587017	0.0882349	0.28346	0.0566003	0.204084	0.130661	0.184963	0.235833	0.317071	-0.00759418	0.0426858	0.0810127	-0.189366	-0.193993	-0.155335	-0.0676023	0.0405147	-0.0622419	0.0140496	0.0545561	0.10941	-0.183948	-0.190256	-0.192165
ACN9	-0.306115	-0.273108	-0.234254	-0.222325	-0.317735	0.0219711	-0.170221	-0.200416	-0.380248	-0.256321	-0.0591091	-0.121209	-0.18671	-0.12161	-0.0812819	-0.245777	-0.0648318	0.0016747	-0.0805496	-0.205945	-0.00967047	-0.26108	-0.270057	-0.354738	-0.435964	-0.18862	-0.22958	-0.220874	-0.0390072	-0.0496068	-0.116415
ACO1	0.143923	0.202957	0.104383	-0.0590578	-0.10343	-0.0404884	0.0402939	-0.0115053	0.0229651	-0.0548615	0.0597526	0.251881	0.176523	0.165014	0.142533	0.220114	0.0759301	0.0437113	-0.00291444	-0.0309227	0.0210456	0.214523	0.240714	0.225113	0.136659	0.232249	0.276039	0.259392	0.234989	0.234231	0.0410179
ACO2	0.0664607	-0.313478	0.289858	0.334833	0.364112	-0.149017	-0.104031	0.0716916	0.0710983	0.463587	0.178251	0.120714	0.0552967	0.0644716	-0.139506	-0.183132	-0.0307534	0.172758	0.341433	0.489374	0.471728	-0.145121	0.0295024	0.17976	0.137324	-0.103256	-0.0834967	-0.142852	0.16187	0.345444	0.586652
ACOT11	-0.0633464	-0.136282	-0.0690894	-0.0916248	-0.0690377	0.0407805	0.103231	0.0559894	0.106243	0.050266	0.0418168	-0.0527056	-0.0320163	-0.0632476	0.0458803	0.107316	-0.0249055	-0.0751886	-0.168185	-0.207083	-0.120213	-0.0221801	0.0285334	0.025007	0.183055	-0.378069	-0.346758	-0.15272	-0.183657	-0.0598862	-0.140464
ACOT12	-0.225672	-0.313063	-0.458523	-0.322681	-0.394207	-0.134805	-0.349827	-0.397634	-0.397806	-0.394418	-0.109195	-0.120337	-0.233193	-0.216414	-0.353456	-0.365449	-0.0634846	-0.169955	-0.245443	-0.258332	-0.1849	-0.229394	-0.107436	-0.179737	-0.101218	-0.132911	-0.199468	-0.214152	-0.10226	-0.0877409	-0.182772
ACOT13	-0.00101153	0.0746626	-0.00490848	-0.0877123	-0.0398663	-0.0187488	0.0109254	0.0290298	-0.141314	-0.0102271	-0.110707	-0.0309355	-0.0205023	-0.0989356	-0.047935	-0.0756777	0.0206616	0.0458112	-0.0282278	-0.0859035	0.0435727	0.0174481	0.0993376	0.147078	0.191343	0.221244	0.183695	0.257787	0.140257	0.146097	0.151233
ACOT2	0.130276	0.233621	-0.00785041	-0.112636	-0.0191694	-0.00221519	-0.160764	-0.130543	-0.264704	-0.257586	-0.111696	-0.181069	-0.254427	-0.220335	-0.24456	-0.240861	-0.0673297	-0.354476	-0.33033	-0.309179	-0.142105	-0.160521	-0.232821	-0.230693	-0.269322	-0.121204	-0.0749317	-0.101604	-0.39142	-0.315267	-0.421089
ACOT4	-0.142782	-0.321202	-0.0800964	-0.200661	0.0640232	-0.206729	-0.176534	-0.425205	-0.35658	-0.395385	0.0324426	-0.0327337	-0.0285525	-0.0175458	-0.141816	-0.339528	-0.112622	-0.218094	-0.228073	-0.230059	-0.297722	-0.17343	-0.214796	-0.199145	-0.269858	-0.203141	-0.158566	-0.195056	-0.135259	-0.118652	-0.181069
ACOT6	-0.644874	-0.827801	-0.231184	-0.586998	-0.51955	-0.422565	-0.211228	-0.470516	-0.319615	-0.224181	0.100096	0.0829956	0.129442	0.119552	0.193045	-0.0898098	0.0148457	-0.0178614	0.0574008	0.127334	0.0410898	-0.119539	-0.0381948	-0.14573	-0.12352	0.101198	-0.0580748	-0.166948	-0.0506469	-0.0779842	-0.124248
ACOT7	-0.19796	-0.0556506	-0.0865034	-0.0907052	-0.118647	0.0519259	-0.122147	0.0271469	-0.148836	-0.176856	0.150451	0.136853	0.191088	0.133189	0.102666	0.164994	0.137761	0.23641	0.270051	0.136713	0.14755	-0.270008	-0.22696	-0.311099	-0.283194	-0.0880546	-0.0751606	-0.0749681	0.161899	0.149097	0.0198607
ACOT8	0.0402416	0.0625411	-0.0751418	0.116531	0.144994	0.0699693	0.0289193	0.0318766	0.0492438	0.0515639	0.00177996	0.0843838	0.140708	0.180944	0.141455	0.221888	0.110318	0.0777129	0.0682431	0.239078	0.263484	0.037077	0.0269516	-0.0389663	-0.0689015	-0.0681033	-0.0466876	0.0243716	0.0849704	0.11561	0.135185
ACOT9	-0.101522	-0.0761516	0.22073	0.19965	0.515514	0.0579813	0.213592	0.129952	0.229789	0.357975	0.0764161	0.163854	0.270987	0.303249	0.361747	0.308563	-0.0282997	-0.0597784	0.0545083	0.023437	-0.0084382	0.284871	0.229916	0.310184	0.261693	0.307017	0.297949	0.289555	0.195256	0.183718	0.174857
ACOX1	-0.162651	-0.223424	-0.261703	-0.411479	-0.424841	-0.205641	-0.120534	-0.0976742	-0.0141535	0.0778156	0.0320252	-0.100732	-0.0141339	-0.018504	0.0863105	0.00178148	-0.0754626	0.122991	0.106563	0.209126	0.281988	-0.0225519	-0.0499202	-0.0655777	0.0787884	0.0577889	0.071077	0.145106	-0.237225	-0.201911	-0.199793
ACOX2	0.113765	0.0757062	0.0125649	0.048943	0.0197457	-0.105713	-0.137273	-0.17124	-0.195659	-0.157947	-0.292653	-0.291401	-0.309133	-0.268881	-0.298979	-0.260191	-0.0596008	-0.152066	0.0338578	-0.0414207	-0.0537501	-0.155033	-0.182244	-0.399626	-0.35942	-0.228448	-0.229154	-0.244005	-0.141726	-0.171888	0.0319876
ACOX3	-0.0631876	-0.0294884	-0.0759833	-0.162025	-0.179517	0.0454629	-0.0772194	-0.0448599	-0.165208	-0.26471	0.0251237	0.0340292	0.0564141	0.05856	-0.027107	-0.00925072	-0.0360195	0.0819619	0.1168	0.0663952	0.166987	0.0274453	0.0455323	-0.022667	0.052405	-0.0908169	-0.143773	-0.166971	0.0462813	0.129121	0.102593
ACOXL	-0.141604	-0.27528	-0.15528	-0.179601	-0.322689	-0.274189	-0.426578	-0.522371	-0.53942	-0.596413	-0.15724	-0.256683	-0.368416	-0.392993	-0.5484	-0.526961	-0.243738	-0.466951	-0.534214	-0.574526	-0.605669	-0.499947	-0.515112	-0.461946	-0.512761	-0.257198	-0.185019	-0.123173	-0.284349	-0.28726	-0.167352
ACP1	0.0923538	0.093973	0.19751	0.131916	0.174444	0.12404	0.181534	0.23789	0.298195	0.265352	0.195272	0.276337	0.343959	0.454353	0.479172	0.487409	0.108121	0.205433	0.147552	0.131285	0.196407	0.222873	0.266773	0.293253	0.183161	0.147226	0.161791	0.163017	0.275686	0.221767	0.309242
ACP2	-0.432709	-0.358021	-0.496679	-0.575983	-0.335984	-0.323748	-0.320654	-0.381795	-0.372372	-0.425135	-0.364478	-0.322742	-0.323728	-0.337715	-0.210504	-0.307355	-0.275237	-0.335126	-0.447812	-0.299958	-0.217439	-0.24844	-0.218799	-0.16596	-0.129263	-0.475531	-0.454989	-0.446097	-0.419618	-0.407693	-0.57647
ACP5	0.169871	0.224224	-0.121341	-0.010603	0.0323077	0.0724632	-0.0646248	-0.102861	-0.212251	-0.141414	0.100097	-0.132772	-0.210109	-0.263473	-0.298879	-0.291005	0.0528206	0.0139431	-0.0700249	-0.00543541	0.078813	-0.148235	0.0041362	-0.138369	-0.133325	0.0843853	0.265073	0.247112	-0.204393	-0.26908	-0.271376
ACP6	-0.177033	-0.269554	-0.271907	-0.344894	-0.129648	-0.0722116	-0.203584	-0.293754	-0.209678	-0.28208	-0.297976	-0.349126	-0.307651	-0.460737	-0.319207	-0.519737	-0.277301	-0.295003	-0.380764	-0.332358	-0.401235	-0.0202532	0.0557138	-0.0519583	-0.100172	0.0676317	0.0319671	0.169457	-0.170957	-0.0943869	-0.114342
ACPL2	-0.44222	-0.396533	-0.0458664	-0.10943	-0.0818803	-0.260348	-0.26386	-0.35415	-0.298366	-0.244274	0.0113203	-0.068776	0.0244164	0.0186444	-0.00563489	-0.266606	-0.124058	-0.125807	-0.283703	-0.198292	-0.0552005	-0.0216687	0.096678	0.161417	0.214694	-0.197723	-0.17588	-0.29675	-0.216117	-0.239914	-0.255728
ACPP	-0.00160668	-0.0307792	0.20159	0.128381	0.14085	-0.166225	-0.0914077	0.0197697	-0.0513933	-0.0405478	-0.0197838	-0.11877	-0.170615	-0.225681	-0.219271	-0.306274	-0.0471023	-0.0883161	-0.0948796	-0.145704	-0.13977	-0.0986218	-0.0940922	0.0837317	0.104812	0.0295939	-0.140131	-0.187421	0.129235	0.0367893	-0.0217942
ACPT	0.0669284	0.0112987	-0.0707545	6.29711e-05	0.110369	0.0179212	-0.225701	-0.200303	-0.417562	-0.434613	-0.217528	-0.429173	-0.360596	-0.482351	-0.4538	-0.424422	-0.0424163	-0.219199	-0.132257	-0.147845	-0.146152	-0.274832	-0.258293	-0.280796	-0.22527	-0.14566	-0.105767	-0.151734	-0.414247	-0.317066	-0.499292
ACRBP	0.107082	-0.0623662	-0.137756	-0.136259	-0.0172827	0.101721	0.0764133	0.113975	0.220467	0.0414998	0.0917106	0.0954326	0.0760264	0.05011	0.0302313	-0.0496396	-0.130917	0.0264017	-0.0425824	-0.203403	-0.264239	-0.0479133	-0.0682087	-0.168487	-0.111723	0.0583978	0.107681	0.163594	-0.0489566	-0.00186319	-0.108824
ACRC	-0.399466	-0.52686	-0.0348348	-0.0901414	0.0285481	-0.51651	-0.170307	-0.337168	-0.295	-0.305951	0.173677	0.262175	0.352732	0.345362	0.192603	-0.0437227	0.102861	0.186905	0.239574	0.249001	0.206527	0.247343	0.18062	0.151912	0.284211	0.224239	0.225826	0.0287767	0.453089	0.438813	0.622392
ACRV1	-0.0825484	-0.231608	0.0132101	0.00623822	0.147756	-0.0231817	0.0877179	0.172772	0.205507	0.128791	-0.0322639	-0.00500414	0.111468	0.226568	0.195312	0.337542	-0.0661263	-0.0773148	-0.11194	-0.0591298	0.0200346	-0.0539239	-0.17576	-0.0980276	-0.159005	-0.0541747	-0.0969145	-0.115568	-0.071158	-0.0574251	-0.116164
ACR	-0.279281	-0.296772	-0.625565	-0.811824	-0.669376	-0.175383	-0.445594	-0.598856	-0.788661	-0.898174	-0.199266	-0.422702	-0.55182	-0.615735	-0.826923	-0.831661	-0.153106	-0.446349	-0.621177	-0.607274	-0.539485	-0.579415	-0.609573	-0.868381	-0.89826	-0.613853	-0.726489	-0.616866	-0.377762	-0.522866	-0.67235
ACSBG1	-0.246107	-0.267054	-0.246957	-0.182671	-0.21264	0.0327524	-0.00442092	0.105097	0.214173	0.0969363	0.0587963	0.131532	0.0771605	0.0980428	0.145378	0.157564	-0.0118691	-0.00123488	-0.181415	-0.142413	-0.106402	-0.212931	-0.165472	-0.236782	-0.218981	-0.162732	-0.293698	-0.359975	-0.0642104	-0.114742	-0.0893462
ACSBG2	-0.363102	-0.500214	-0.361233	-0.670639	-0.56869	-0.107873	-0.132577	-0.178192	-0.101011	0.0578196	0.0617434	-0.0252664	-0.0448359	-0.0394238	-0.10267	-0.144342	0.0440028	-0.00658991	-0.0304953	0.0291323	-0.147652	-0.17235	-0.230484	-0.202915	-0.227808	-0.0129937	0.0953642	0.10101	-0.161274	-0.0475255	-0.0981834
ACSF2	-0.0453105	-0.154616	0.0465138	-0.119338	-0.273549	-0.223603	-0.264915	-0.277479	-0.306404	-0.30101	-0.032448	-0.0673895	0.018282	0.0825656	0.0156941	0.0312248	-0.162444	-0.212255	-0.0928493	0.0736935	0.0375724	-0.0482172	0.0406241	-0.087809	-0.0588432	-0.379786	-0.322518	-0.41024	-0.0318312	0.0623551	-0.051768
ACSF3	0.0795588	0.0200458	-0.19063	-0.368581	-0.388359	0.0832293	0.106707	0.00502038	-0.10231	-0.151443	0.11942	0.104524	0.0188633	-0.0845044	-0.189216	-0.239698	0.0373074	-0.0971086	-0.0153522	-0.070353	-0.00503873	0.0432824	0.106196	-0.0737035	-0.21832	-0.273963	-0.397885	-0.342706	-0.0585368	-0.0464988	-0.126495
ACSL1	-0.124168	-0.237903	-0.246158	-0.526905	-0.805654	-0.0613443	-0.0849378	-0.25601	-0.349976	-0.426788	0.193751	0.174101	0.138936	0.118323	0.0918831	0.0343572	-0.00376863	-0.378899	-0.405565	-0.605108	-0.802137	0.0774653	0.0396969	0.150708	0.0266133	0.172506	0.0463761	-0.209454	-0.164507	-0.338542	-0.49001
ACSL3	-0.132984	-0.211468	-0.0471454	-0.193235	-0.176278	-0.0882751	0.133549	0.0287289	-0.0483262	0.146279	-0.050717	-0.000312724	-0.0913135	-0.025533	-0.0669564	-0.337716	0.05449	0.0317062	-0.0465772	0.0431603	-0.0611287	0.131056	0.172042	0.221356	0.163036	0.199795	0.0392749	0.039996	0.0873342	-0.0259774	-0.0596902
ACSL4	0.216239	-0.102472	-0.0863149	0.0189856	-0.0136252	0.067293	0.138151	0.260345	0.216436	0.166722	-0.139237	-0.102134	-0.0163312	-0.0362902	0.00874415	-0.112553	0.177999	0.0648621	0.174262	-0.0902468	-0.099192	-0.0139418	-0.106289	-0.0527078	-0.238193	0.025376	0.0826263	-0.0184535	0.0268818	0.0685726	-0.0170614
ACSL5	0.0371619	-0.175855	0.00391535	0.0413116	-0.0706723	-0.0120281	0.0872023	-0.0402796	-0.0592354	-0.08389	-0.048785	-0.14409	-0.121577	-0.0825999	-0.0885899	-0.109036	-0.0430967	-0.147793	-0.125401	-0.0984384	-0.105723	-0.0612753	-0.0302562	-0.0582455	-0.0766053	-0.201144	-0.193402	-0.242316	0.0201458	0.0243485	0.0858939
ACSL6	0.00891841	-0.0771277	-0.119857	-0.0891741	-0.0470226	0.091624	0.0282142	0.00157063	-0.0380806	-0.105198	0.0406367	-0.00180882	-0.061945	0.0308447	-0.132026	-0.0737139	0.101714	0.100431	0.0690659	0.0679688	0.135573	-0.00297761	-0.082904	-0.106939	-0.128915	-0.0798088	-0.149545	-0.172485	0.159964	0.20861	0.134524
ACSM1	-0.147956	0.0545841	-0.0307914	-0.0795147	-0.0174121	-0.0104672	0.0225157	0.064957	-0.011239	0.0214264	0.0181944	0.206152	0.0228306	0.124635	0.0594983	0.112997	0.0185054	-0.172364	0.0758817	-0.0544733	-0.038844	0.0704471	0.128626	0.0875998	0.140915	-0.180837	-0.192272	-0.312336	-0.154957	-0.174763	-0.199673
ACSM2A	-0.0525159	-0.0224745	-0.332227	-0.388207	-0.323921	0.0124117	-0.0616194	-0.180651	-0.168838	-0.240555	0.0215781	0.101302	0.0587386	0.113669	0.115756	0.171426	-0.0992362	-0.0287364	-0.0109169	-0.0124013	-0.0998082	0.234065	0.152456	0.239151	0.100147	0.20018	0.353412	0.108925	-0.0582005	-0.0978577	-0.104641
ACSM2B	0.025553	0.118771	-0.00463124	0.0975774	0.253812	0.193669	0.171331	0.296109	0.348317	0.210941	0.0938006	0.17401	0.211426	0.14206	0.0737299	0.27668	0.161609	0.157852	0.197494	0.299943	0.281348	0.0259534	0.116636	0.0553064	0.0891433	0.113104	0.06787	0.112385	0.239547	0.200953	0.259533
ACSM3	-0.23792	-0.361157	-0.205813	-0.315937	-0.360913	-0.155749	-0.434963	-0.519806	-0.564127	-0.545915	-0.175282	-0.271418	-0.376997	-0.405095	-0.339585	-0.429618	-0.234369	-0.301528	-0.311985	-0.352752	-0.35804	-0.291388	-0.311476	-0.249195	-0.219035	-0.192059	-0.265155	-0.125672	-0.310358	-0.265879	-0.192078
ACSM4	-0.0705755	-0.0928079	-0.111639	-0.295708	-0.0936696	-0.0897353	-0.14326	-0.0563252	-0.00463981	0.0790178	0.10382	0.0605941	0.0512086	0.0441602	0.0968442	0.00822238	0.0841017	-0.00658533	0.0058867	0.0329084	0.0889067	0.0354456	-0.0947627	-0.114783	-0.0678013	-0.0708946	-0.117762	-0.355664	-0.172028	-0.18278	-0.189687
ACSM5	0.444609	0.451169	0.269822	0.190328	0.15671	0.158443	0.0889679	0.287909	0.266158	0.27505	0.0559398	0.0390309	0.122267	0.114495	0.0962762	0.127133	-0.0538922	-0.0485516	-0.184202	-0.0643188	-0.213562	0.0647318	0.0172328	0.010858	-0.0353956	-0.195407	-0.144388	-0.101551	0.0708946	0.148061	0.110908
ACSS1	-0.0185876	0.0116242	-0.224865	-0.286831	-0.246698	0.151315	0.132478	0.255039	0.0322249	0.0624606	-0.152955	-0.11857	-0.180274	-0.400797	-0.508173	-0.357453	0.0100679	-0.0865396	-0.0174244	-0.166986	-0.216082	-0.0694125	-0.283789	-0.208803	-0.315159	-0.172726	-0.13903	-0.0262177	-0.0552345	0.0740621	-0.0457499
ACSS2	-0.0888275	-0.17594	-0.129903	-0.272977	-0.155972	-0.00654752	-0.0971539	-0.00413878	-0.168946	-0.128916	-0.281385	-0.349678	-0.384915	-0.456379	-0.505389	-0.424318	-0.000566508	-0.0688865	0.00900685	0.105197	0.134935	-0.0989413	-0.103542	-0.0765608	-0.127452	-0.281627	-0.233314	-0.285009	0.0754923	0.100652	0.166831
ACSS3	-0.0848598	-0.248243	-0.548823	-0.328391	-0.508167	-0.0175742	-0.304991	-0.328444	-0.237101	-0.258576	-0.25965	-0.441296	-0.543863	-0.60116	-0.750106	-0.674743	-0.183411	-0.262128	-0.335387	-0.28554	-0.24494	-0.122887	-0.060354	0.0608363	0.134324	-0.256175	-0.339321	-0.368796	-0.26449	-0.449625	-0.342528
ACTA1	0.108193	-0.12512	-0.0925146	-0.182936	-0.174956	0.00317906	-0.0381251	-0.0382502	-0.0493822	-0.0866453	-0.0492442	-0.0499386	-0.040461	-0.0305511	-0.0358343	-0.0138016	-0.010873	0.0407666	-0.0203735	0.0674659	-0.0900458	-0.220073	-0.284179	-0.341103	-0.323697	-0.0438255	-0.129948	-0.057836	-0.215414	-0.14299	-0.23718
ACTA2	0.473035	0.42467	0.388985	0.453101	0.490948	-0.259325	-0.15635	-0.17505	-0.328818	-0.185943	-0.201966	-0.208214	-0.0160327	-0.0424466	-0.188894	-0.110055	0.136665	-0.0983481	0.0436057	0.0940194	0.11102	-0.132819	-0.162358	-0.263204	-0.388938	-0.146899	-0.1002	-0.115332	-0.199269	-0.187759	-0.416756
ACTBL2	-0.301279	-0.299553	-0.230349	-0.385333	-0.330901	-0.234511	-0.140213	-0.124786	-0.191533	-0.0593083	-0.150074	-0.139316	-0.234822	-0.17275	-0.261248	-0.357325	-0.0508991	-0.137207	-0.105615	-0.0881245	-0.0147886	-0.274692	-0.316818	-0.379828	-0.406456	-0.363588	-0.450002	-0.554606	-0.343449	-0.347343	-0.440909
ACTB	-0.128561	-0.454624	-0.979184	-1.32664	-1.28086	0.0347431	-0.244382	-0.21895	-0.143299	-0.205043	0.0185298	-0.0584277	-0.434345	-0.585305	-0.510781	-0.593772	-0.111875	-0.329099	-1.05088	-1.30298	-1.63929	-0.712085	-0.81653	-0.982424	-1.04415	-0.877068	-1.14448	-1.33992	-0.991474	-1.2954	-1.35116
ACTC1	0.124677	0.234404	0.112463	0.0802102	0.049912	0.05175	-0.0626754	0.153719	0.0274299	-0.233639	-0.243592	-0.339913	-0.275361	-0.298705	-0.271921	-0.278263	0.0363289	-0.0176836	-0.0722787	-0.18473	-0.0416574	-0.212747	-0.311351	-0.388209	-0.387224	-0.3114	-0.321975	-0.323963	-0.185002	-0.268919	-0.290465
ACTG1	-0.00316072	-0.220893	-0.565315	-1.02728	-1.15376	-0.0318779	-0.171792	-0.173538	-0.39258	-0.53988	-0.143308	-0.391351	-0.602252	-0.832409	-0.962021	-1.16658	-0.170188	-0.481835	-0.995262	-1.1364	-1.31378	-0.450456	-0.41991	-0.493885	-0.754164	-0.607629	-0.853798	-1.03902	-0.540785	-0.826568	-0.87701
ACTG2	-0.13214	-0.11849	-0.210348	-0.31073	-0.0457223	-0.000310697	-0.351806	-0.361402	-0.544852	-0.404264	-0.151617	-0.257473	-0.340274	-0.290988	-0.328558	-0.285096	-0.165791	-0.394428	-0.465834	-0.436777	-0.723729	-0.542201	-0.522718	-0.498854	-0.589789	-0.548194	-0.484845	-0.591466	-0.158569	-0.131555	-0.267861
ACTL10	-0.330327	-0.22994	-0.436175	-0.38111	-0.286032	-0.136348	-0.222571	-0.334341	-0.450282	-0.36886	-0.134405	-0.210192	-0.293069	-0.389107	-0.39936	-0.667613	-0.25671	-0.434233	-0.426908	-0.508925	-0.611056	-0.226281	-0.274046	-0.306101	-0.437309	-0.471656	-0.32471	-0.598977	-0.339202	-0.337609	-0.419582
ACTL6A	-1.05137	-1.94077	-2.34388	-2.54999	-2.51824	-1.05253	-2.02012	-2.014	-1.95574	-2.08246	-1.22803	-2.16468	-2.09657	-2.24367	-2.04951	-2.04963	-0.883922	-1.73405	-1.91212	-1.86433	-1.98897	-2.06893	-2.18055	-1.86491	-2.00055	-1.71054	-1.76071	-1.89121	-2.30023	-2.22519	-2.39281
ACTL6B	-0.31861	-0.434092	-0.402041	-0.448471	-0.509948	-0.0374295	-0.0362573	-0.0833751	-0.153317	-0.26154	0.0387919	-0.0826113	-0.167522	-0.211645	-0.237839	-0.130534	-0.102486	-0.19409	-0.260186	-0.377687	-0.452285	-0.353986	-0.431543	-0.400832	-0.405644	-0.274294	-0.24905	-0.165767	-0.306637	-0.316322	-0.423774
ACTL7A	0.0896094	0.160359	-0.120862	0.127035	-0.0412307	0.0286983	-0.235653	-0.243932	-0.295094	-0.457997	-0.350271	-0.263655	-0.264763	-0.0139989	0.101712	0.265244	-0.187112	-0.282043	-0.182388	-0.259607	-0.362781	-0.081534	-0.0880207	-0.184078	-0.124554	-0.306793	-0.321446	-0.356832	-0.248735	-0.136861	-0.113175
ACTL7B	-0.0400456	-0.146484	-0.128154	-0.177309	-0.148826	0.0124078	-0.189677	-0.0601921	-0.324938	-0.312976	-0.104867	-0.284663	-0.180278	-0.181966	-0.0639827	-0.0600949	-0.115448	-0.17421	-0.116275	-0.180213	-0.123571	-0.0556985	-0.0518884	-0.075261	-0.130597	-0.316782	-0.3461	-0.265444	-0.231745	-0.166591	-0.133648
ACTL8	0.150537	0.219033	0.0545441	0.175927	0.1621	0.354037	0.190566	0.144241	-0.0403831	-0.143065	0.0950167	0.154241	0.227311	0.0649144	0.125371	0.215743	-0.122018	-0.0178771	0.128022	-0.0536934	0.0768268	0.143537	0.191668	0.239228	0.166912	-0.0168766	-0.017752	0.109375	0.223666	0.348869	0.363086
ACTL9	0.0218074	-0.0406236	-0.225253	-0.154141	-0.125458	0.182212	0.0785563	0.161663	-0.0193844	-0.110803	-0.0864262	-0.139988	-0.219846	-0.22792	-0.232586	-0.26632	0.012348	-0.149519	-0.187408	-0.176088	-0.102642	-0.190921	-0.302008	-0.174978	-0.273428	-0.355225	-0.497794	-0.506928	-0.152874	-0.110351	-0.174579
ACTN1	0.0784437	0.0489859	0.0696907	0.0905032	0.155325	0.0125488	0.107333	0.0979878	0.0826514	0.0411029	0.0905169	0.132533	0.200864	0.174691	0.215129	0.235664	-0.0491698	-0.138608	-0.0405962	-0.0862302	-0.0774048	-0.051966	-0.0308698	-0.0412462	-0.00151395	0.0926066	0.0625294	0.0342822	-0.0989963	-0.112381	-0.120663
ACTN2	-0.119586	-0.212975	-0.0569312	-0.152989	-0.152692	0.0366402	-0.0644154	-0.0279189	-0.12305	-0.132928	0.0760635	0.127074	0.165157	0.200049	0.183507	0.225473	0.245487	0.276281	0.244432	0.211847	0.187295	-0.03408	-0.0708683	-0.00530211	-0.0128318	0.303985	0.163919	-0.00211652	-0.114664	-0.154445	-0.405616
ACTN4	0.198301	-0.00832264	0.124719	0.148372	-0.0344339	-0.0763381	-0.159134	-0.170722	-0.216522	-0.291837	-0.0672222	-0.0693854	-0.106572	-0.134699	-0.128242	-0.110578	-0.0761603	-0.133804	0.00323826	-0.128485	-0.103189	-0.29616	-0.241258	-0.255185	-0.163035	-0.0743738	-0.0294983	-0.11544	-0.102979	0.0367496	-0.000909464
ACTR10	-1.27284	-2.29597	-2.55584	-2.46146	-2.28339	-1.00912	-1.91423	-1.91472	-1.92886	-1.88111	-1.48201	-2.34081	-2.27631	-2.21455	-2.17121	-2.10245	-0.894027	-1.98927	-2.19224	-2.30495	-2.21709	-2.00359	-1.88216	-1.86051	-1.70321	-2.24299	-2.47404	-2.72858	-2.27236	-2.26	-2.46756
ACTR1A	-0.574029	-0.834023	-1.31096	-1.43825	-1.49511	-0.394241	-0.702415	-0.846293	-0.959939	-1.10454	-0.715147	-1.0814	-1.25551	-1.33898	-1.33815	-1.60201	-0.331516	-0.583615	-0.638024	-0.897507	-0.847741	-1.08938	-1.28289	-1.37442	-1.32071	-0.96406	-1.15574	-1.311	-1.00257	-1.02216	-1.09807
ACTR1B	-0.520396	-0.68708	-1.09843	-1.11117	-1.29605	-0.127234	-0.517568	-0.64296	-0.780591	-0.913362	-0.666074	-0.824886	-1.06581	-0.976492	-1.04523	-0.85183	-0.460045	-0.826326	-0.933823	-0.976682	-1.09365	-0.776803	-0.829786	-0.9453	-0.835939	-0.988062	-1.00719	-1.08037	-0.90117	-0.916357	-0.883245
ACTR2	-0.0405755	-0.593247	-1.68028	-1.8893	-2.21479	-0.411277	-1.06042	-1.57202	-1.79854	-1.92381	-0.315154	-1.08458	-1.36916	-1.8993	-2.06184	-2.11324	-0.370122	-1.29016	-1.70002	-1.9794	-2.13359	-1.29476	-1.56679	-1.83864	-1.97474	-1.67352	-2.00728	-2.29773	-2.08936	-2.18752	-2.50238
ACTR3B	0.265503	0.0735338	-0.0700757	-0.124819	-0.290091	0.267653	0.196782	0.295931	0.340291	0.0895189	0.0132303	-0.0980568	-0.0573756	-0.10806	-0.197728	-0.203441	-0.0540525	0.0188015	0.116819	-0.0253823	-0.102683	0.0996175	0.00918007	-0.166292	-0.195428	-0.0691705	-0.0235254	-0.0293423	-0.0443835	0.0401503	-0.101195
ACTR3C	-0.128409	-0.199948	-0.0858867	-0.149671	-0.12759	0.110715	0.225308	0.225683	0.358563	0.705378	0.0205109	0.229993	0.141282	0.154837	0.257013	0.388009	0.0645646	0.0921097	-0.0671522	-0.108842	-0.133686	0.066743	0.236645	0.097897	0.246311	0.223402	0.198907	0.247305	-0.237168	-0.243809	-0.294353
ACTR3	-0.269054	-0.890953	-1.5891	-1.84532	-2.26682	-0.378532	-0.850161	-1.31241	-1.7162	-1.62459	-0.357751	-0.733217	-1.2934	-1.63298	-1.95898	-2.08432	-0.348997	-1.14248	-1.58055	-1.89404	-2.18421	-1.2836	-1.49659	-1.75542	-1.98502	-1.55534	-1.86397	-1.90564	-1.72194	-1.72162	-2.18123
ACTR5	-0.300398	-0.675466	-1.24982	-1.51533	-1.71243	-0.174312	-0.804934	-1.22167	-1.72354	-1.79886	-0.281959	-0.815062	-1.26422	-1.38326	-1.445	-1.44539	-0.253447	-0.785876	-1.17532	-1.46306	-1.72298	-1.22423	-1.52636	-1.68566	-1.66036	-1.17136	-1.35396	-1.41191	-1.05011	-1.12047	-1.49551
ACTR6	-0.0921281	-0.692788	-1.7205	-1.65868	-1.75279	-0.21691	-1.06366	-1.69533	-1.98844	-2.11655	-0.274899	-0.990361	-1.4704	-1.57758	-1.56473	-1.76472	-0.132801	-0.91502	-1.3625	-1.4913	-1.67028	-1.59696	-1.69501	-1.77426	-1.68136	-1.59702	-1.94194	-1.72506	-1.72307	-1.85064	-2.18569
ACTR8	-0.375089	-0.979045	-1.48224	-1.60708	-1.38748	-0.46699	-1.02338	-1.27793	-1.1376	-1.113	-0.410178	-1.0008	-1.46664	-1.52828	-1.69943	-1.85938	-0.648544	-1.32184	-1.57118	-1.59341	-1.7897	-1.0044	-1.1057	-0.99307	-1.32641	-1.21283	-1.17436	-1.12846	-1.29108	-1.39743	-1.198
ACTRT1	0.236705	0.402821	0.428866	0.359492	0.404378	0.0516621	0.0759518	0.16099	0.192938	0.152343	0.0801066	0.175678	0.143639	0.175486	0.182325	0.29277	0.125697	0.182922	0.250654	0.289952	0.20206	0.0500031	0.191177	0.290884	0.225316	0.151385	0.205208	0.0220849	0.224192	0.178675	0.073666
ACTRT2	0.254896	0.490341	0.130632	0.172392	0.145702	0.260776	0.24598	0.345481	0.33154	0.269292	-0.0822345	-0.00965769	0.00382928	0.0246235	0.0181911	0.214707	0.0475291	0.0294083	-0.02871	-0.0594416	-0.0238666	0.113727	0.0889121	0.102413	0.130439	0.0565077	0.208026	0.143132	0.321823	0.364422	0.307812
ACTRT3	-0.112313	-0.126294	-0.190469	-0.0368668	-0.0846631	-0.232226	-0.316664	-0.351978	-0.309938	-0.334972	-0.236302	-0.441647	-0.487257	-0.597753	-0.533617	-0.389795	-0.179642	-0.395804	-0.32997	-0.363957	-0.419259	-0.472714	-0.484678	-0.5044	-0.468103	-0.216457	-0.284059	-0.301078	-0.399923	-0.350959	-0.407303
ACVR1B	-0.220238	-0.0688836	-0.208316	-0.328923	0.0109419	-0.129129	-0.222492	-0.284022	-0.322943	-0.251639	-0.159006	-0.220333	-0.214557	-0.216619	-0.198257	-0.231151	-0.166703	-0.254127	-0.354993	-0.254639	-0.333443	-0.365917	-0.431593	-0.489132	-0.502791	-0.271716	-0.268178	-0.215818	-0.410531	-0.38853	-0.469466
ACVR1C	-0.0666658	-0.132606	0.0958637	0.00386413	0.0630697	-0.242803	-0.158464	-0.253205	-0.187228	-0.186926	0.0342885	0.0732696	0.0910328	0.0844443	0.0641881	0.0620057	-0.0103292	0.0340262	-0.0142919	0.0146005	-0.115607	-0.180515	-0.15341	-0.0492548	-0.0459619	0.151216	0.128932	0.214075	0.0603525	-0.0540689	-0.0951552
ACVR1	-0.393867	-0.406821	-0.375842	-0.545842	-0.38701	-0.290483	-0.102582	-0.476787	-0.413782	-0.415856	0.18591	0.262943	0.211567	0.166222	0.127413	-0.078803	0.097315	0.065356	-0.0232661	-0.152778	-0.223689	-0.0598798	0.0687922	0.0388186	-0.140144	0.177719	0.11176	-0.156951	0.0523662	-0.0215886	-0.0841423
ACVR2A	-0.0604211	-0.205352	-0.224478	-0.565711	-0.737456	-0.255447	-0.534945	-0.740454	-0.812427	-0.903668	-0.187756	-0.252984	-0.434474	-0.584109	-0.591583	-0.856021	-0.26312	-0.388682	-0.5282	-0.608954	-0.753526	-0.205143	-0.430729	-0.574104	-0.675883	-0.323784	-0.308482	-0.516584	-0.456606	-0.493217	-0.639662
ACVR2B	-0.354051	-0.250551	-0.237946	-0.476311	-0.455105	-0.0181023	-0.136295	-0.195905	-0.383001	-0.396728	0.0258405	-0.103145	-0.157414	-0.231985	-0.15753	-0.224756	0.00611689	-0.214616	-0.317381	-0.238375	-0.285949	-0.204656	-0.199117	-0.214227	-0.245048	-0.255623	-0.295668	-0.366989	-0.0807774	-0.125143	-0.334519
ACVRL1	-0.176876	-0.131539	-0.34645	-0.369661	-0.30897	-0.113753	-0.265331	-0.318108	-0.167202	-0.309909	-0.164755	-0.368806	-0.347962	-0.442006	-0.397432	-0.466577	-0.251393	-0.384002	-0.343223	-0.301898	-0.319868	-0.141929	-0.276994	-0.306091	-0.362053	-0.541251	-0.675441	-0.769575	-0.391866	-0.315668	-0.29604
ACY1	-0.28648	-0.146696	-0.326301	-0.365862	-0.416027	0.0329666	-0.0824181	-0.139199	-0.00199885	-0.0464441	-0.0804305	-0.117358	-0.125755	-0.245505	-0.319111	-0.407623	-0.172761	-0.343834	-0.314803	-0.226396	-0.349314	-0.187766	-0.291443	-0.158354	-0.00749895	-0.268262	-0.221994	-0.180058	-0.210409	-0.107813	-0.186479
ACY3	0.104563	0.139541	-0.11644	-0.176244	-0.294304	-0.134699	-0.297282	-0.253048	-0.361703	-0.295182	-0.250839	-0.357722	-0.427336	-0.426995	-0.619633	-0.541479	-0.210558	-0.305668	-0.452986	-0.463061	-0.501392	-0.321086	-0.348195	-0.388306	-0.439379	-0.420753	-0.480428	-0.516764	-0.33182	-0.175671	-0.147529
ACYP1	-0.0394526	-0.0578067	-0.0122893	-0.137747	-0.305265	0.120842	0.0748171	0.0213013	0.0365752	0.111762	0.0359001	0.130734	0.0162314	-0.00266738	-0.00434187	-0.19733	0.00818071	0.158041	0.145273	0.179151	0.215133	0.251151	0.251571	0.157468	0.289332	0.23249	0.341969	0.362187	0.161438	0.158163	0.184971
ACYP2	-0.0488045	-0.235309	-0.0667613	-0.133465	-0.220403	-0.0759897	-0.0797595	-0.0530024	-0.095069	-0.128308	0.0105003	0.0369255	0.0411978	-0.066595	-0.0719606	-0.198533	-0.0421653	-0.0455286	-0.00156724	-0.00347774	0.0325099	-0.0965067	0.0416619	-0.00504911	0.0303112	-0.0833113	-0.0726571	-0.0958297	-0.137107	-0.111958	-0.299101
ADAD1	-0.212792	-0.0430019	0.119107	-0.0861167	-0.327471	-0.0129457	-0.0173964	0.000273332	0.00734497	-0.0445075	0.100183	0.0906148	0.0749867	0.128555	0.173932	0.117185	0.0396262	0.174729	0.181838	0.209049	0.106624	0.140423	0.131946	0.171093	0.0620881	0.0524258	0.19514	0.190292	0.198938	0.176635	0.162282
ADAD2	0.11783	-0.0359802	-0.015238	0.109499	0.302675	0.11586	0.065526	0.0582556	0.129021	0.0430372	0.0887687	0.102676	0.154424	0.195542	0.168267	0.183647	0.103439	-0.0133494	0.0916404	0.0675596	0.0432681	0.065527	-0.0229216	-0.128392	-0.0506257	-0.0302271	-0.101036	-0.200805	0.0902104	0.01272	-0.0997008
ADAL	-0.189463	-0.226914	-0.0544247	-0.115157	0.0945808	-0.212929	-0.304712	-0.358085	-0.380404	-0.543322	-0.332613	-0.265186	-0.409848	-0.406146	-0.537797	-0.411084	-0.157999	-0.235897	-0.145741	-0.235278	-0.243261	-0.268318	-0.267537	-0.327156	-0.334321	-0.440789	-0.550146	-0.512802	-0.230207	-0.223069	-0.0539316
ADAM10	-0.0216698	0.147838	0.310048	0.319343	0.492145	0.0363514	-0.0570944	0.01363	0.0949062	0.0568229	-0.10832	-0.0507444	-0.0922977	-0.0096891	0.0379801	0.0693975	-0.00852579	0.179694	0.204619	0.238911	0.229076	0.0918426	0.0546658	0.105699	0.0979019	0.324545	0.343333	0.468103	0.104872	0.0548379	0.330404
ADAM11	-0.0069854	-0.125566	0.108846	-0.0534406	-0.135005	-0.390147	-0.56234	-0.581667	-0.582316	-0.610428	-0.210789	-0.297964	-0.256725	-0.279367	-0.378648	-0.478131	-0.286028	-0.312229	-0.384191	-0.428501	-0.411456	-0.127985	-0.170582	-0.223002	-0.189539	-0.415911	-0.345196	-0.365616	-0.369178	-0.348674	-0.419637
ADAM12	-0.0203002	-0.0337192	0.1739	0.266543	0.340261	-0.00881616	0.0617836	-0.0160515	0.162152	0.197883	0.101069	0.170804	0.172313	0.195913	0.237236	0.270606	0.251156	0.251442	0.357322	0.193761	0.236299	0.189543	0.0935099	-0.0202238	0.0206952	0.235189	0.382178	0.246818	0.310525	0.363385	0.397606
ADAM15	0.027546	-0.108683	-0.169285	-0.229054	-0.359017	-0.109944	-0.27709	-0.283573	-0.420241	-0.586381	-0.225984	-0.283032	-0.264669	-0.277851	-0.274965	-0.196254	-0.314473	-0.415754	-0.308448	-0.401494	-0.486721	-0.299809	-0.350619	-0.235277	-0.182031	-0.380448	-0.380112	-0.419684	-0.336954	-0.414407	-0.371129
ADAM17	0.0749509	0.205719	-0.0849856	-0.0666386	-0.172224	-0.104962	-0.0286472	-0.26953	-0.28576	-0.455574	-0.126507	-0.0273856	-0.0954323	-0.217024	-0.316789	-0.343103	0.0400873	0.192187	0.155005	-0.0208287	-0.128575	0.0880475	-0.12975	0.0236142	-0.0612285	0.211051	0.343589	0.132825	-0.12072	-0.135112	-0.166329
ADAM18	-0.344771	-0.295987	-0.0884417	-0.0214855	-0.182631	-0.115366	-0.0684962	-0.105095	-0.100638	-0.0367591	0.0480819	0.0057378	0.0436858	0.125735	0.0848692	-0.029652	0.0751418	-0.0955417	-0.0733621	0.042633	-0.0319313	0.031414	0.154208	0.228873	0.141336	-0.119374	-0.122497	-0.170999	-0.0122174	-0.0441264	-0.11599
ADAM19	-0.0455559	-0.00375773	-0.00486171	0.117483	0.0807451	-0.0488672	-0.0841828	0.0597295	-0.118501	-0.11709	-0.116289	-0.0819242	-0.151348	-0.201088	-0.251022	-0.283292	-0.0623039	-0.0255829	-0.0532316	-0.141775	-0.136374	0.051733	-0.0663605	-0.0237202	-0.0799477	0.112058	0.0719286	0.110173	-0.153244	-0.0948922	-0.227019
ADAM20	-0.213061	-0.20898	-0.15369	-0.199919	-0.286832	-0.0931032	-0.0785351	-0.102544	-0.136321	-0.0927062	-0.0528984	-0.0994583	-0.0608383	-0.197466	-0.310575	-0.354497	0.0655595	0.0650305	0.0402431	-0.0604229	0.0790836	0.0607191	0.0744055	0.0248608	0.0423143	0.00242417	-0.0982712	-0.228163	0.0344328	0.0388596	-0.0538132
ADAM21	-0.398052	-0.540071	-0.255929	-0.52781	-0.671012	-0.441405	-0.27804	-0.432539	-0.231365	-0.0686286	0.054407	-0.0815007	-0.13989	-0.260163	-0.375356	-0.624648	-0.198717	-0.328082	-0.289749	-0.188162	-0.26041	-0.389529	-0.33142	-0.391337	-0.357366	-0.271417	-0.296286	-0.180097	-0.42197	-0.402215	-0.579321
ADAM22	-0.0142441	0.00941812	-0.030107	0.0446319	0.224446	-0.0804611	-0.0280653	0.0419939	0.08149	0.0310633	-0.0437562	-0.00969621	0.0316991	0.0232872	0.015438	0.0927625	-0.0598395	-0.0385169	-0.105894	-0.0969211	-0.153118	0.0437327	-0.0608069	-0.0960784	-0.0945065	0.0233296	-0.0213382	0.0819272	0.00964558	-0.0579398	0.027443
ADAM23	0.114803	-0.0375232	0.110103	0.27572	0.395149	0.0661087	0.145607	0.0496391	0.212049	0.137456	-0.0105516	0.115188	0.137456	0.0908935	0.14202	0.210771	-0.0823567	0.0518643	-0.0294734	-0.14375	-0.186076	0.26008	0.200105	0.262703	0.29325	0.135073	0.204279	0.136567	0.246547	0.190729	0.141743
ADAM28	0.0705394	0.166657	0.0181113	0.0771211	0.0206291	-0.0170239	-0.0510262	-0.0441547	0.0149381	-0.0416176	0.0344177	0.0176787	-0.0769234	0.0103462	-0.0852001	0.052895	-0.0635347	-0.104926	-0.12171	-0.19191	-0.159698	0.0600977	0.101485	0.131697	0.129272	-0.250347	-0.392285	-0.406341	0.0147919	0.102917	-0.0520804
ADAM29	-0.0129575	0.0704306	-0.0745621	-0.107449	-0.104824	0.104712	0.101743	0.0546257	-0.0655363	-0.139195	0.109446	0.14486	0.17495	0.062866	0.0329416	-0.0586228	0.0735097	0.151167	0.248315	0.14103	0.195181	0.15288	0.143896	0.0997375	0.105499	-0.0852399	-0.112378	-0.149147	-0.186948	-0.0940011	-0.139822
ADAM2	-0.199405	-0.17776	-0.102049	-0.136984	-0.109782	-0.0105989	-0.00983696	-0.066178	-0.154283	-0.129492	-0.0527331	-0.0440981	-0.0427317	0.00983616	-0.0210406	0.0553474	0.00105713	-0.0280164	0.0283892	0.0801334	0.14088	0.0668595	-0.139838	-0.114225	-0.198102	-0.0120047	-0.0811212	-0.14091	-0.0915678	-0.173749	-0.0657333
ADAM30	-0.0770729	-0.0678909	0.10107	-0.155025	-0.0388638	-0.29394	-0.379204	-0.367663	-0.449927	-0.418689	-0.128007	-0.19352	-0.251105	-0.195326	-0.173684	-0.229918	-0.242434	-0.176593	-0.222562	-0.295016	-0.391499	-0.148615	-0.0360876	-0.0126929	0.0411655	-0.0955589	-0.179208	-0.00524739	-0.272701	-0.362554	-0.312252
ADAM32	-0.178304	0.052826	0.0733861	-0.0263564	-0.111846	-0.118939	0.0961185	0.0325842	0.139299	0.259026	0.0159562	0.011608	0.0795521	0.194862	0.274009	0.214328	0.13738	0.294043	0.236035	0.0994742	0.244067	-0.00661623	-0.00389699	0.00548235	-0.00323865	0.0849468	-0.0863667	-0.069293	0.0465135	0.0201902	0.10506
ADAM33	-0.286698	-0.357308	-0.123062	-0.0839283	-0.131663	-0.161401	-0.174272	-0.357143	-0.452647	-0.320453	0.0350913	-0.127984	-0.144071	-0.110752	-0.243354	-0.369787	-0.245991	-0.304942	-0.326233	-0.379542	-0.309227	-0.149989	-0.159383	-0.017164	-0.0293397	-0.354519	-0.402003	-0.234852	-0.12011	-0.199398	-0.274834
ADAM7	0.0966167	0.224154	0.433977	0.30428	0.404895	-0.00950845	0.0598906	0.0702925	0.109636	0.18835	0.0414785	0.0489067	-0.00320635	-0.0435028	-0.0932361	-0.170355	0.00226118	0.209281	0.156294	0.337509	0.408519	0.0796282	0.138622	0.0898394	0.0638536	0.31428	0.220485	0.263831	0.17491	0.153324	0.227736
ADAM8	-0.117935	-0.169989	-0.328281	-0.271292	-0.458501	0.212008	0.116795	0.204861	0.0881618	-0.148359	-0.0545798	0.0126172	0.196958	0.177896	0.239299	0.257514	0.169341	0.092455	0.0774427	-0.0695104	-0.0338547	-0.00368432	0.0514285	-0.0902716	0.0728037	-0.110497	-0.184994	-0.157763	-0.0769871	-0.0943383	-0.21521
ADAM9	0.0175101	-0.0186548	-0.178356	-0.240212	-0.326607	-0.162669	-0.223862	-0.272256	-0.166144	-0.123381	-0.040052	-0.0783764	-0.0773197	-0.16759	-0.124917	0.0725921	-0.021113	-0.127037	-0.233511	-0.191087	-0.262983	-0.0480313	-0.0261829	-0.0951632	-0.083766	-0.27267	-0.270964	-0.36323	0.00558326	0.0919559	0.108227
ADAMDEC1	-0.189815	-0.19137	-0.180668	-0.371537	-0.451634	0.019937	-0.0895924	-0.116576	-0.0951014	-0.137813	-0.0829646	-0.0381228	-0.041837	-0.103274	-0.184026	-0.319899	-0.0259042	0.0667767	0.0179832	0.219882	0.167938	0.0333411	-0.0361668	-0.039535	-0.117959	-0.199355	-0.265819	-0.184006	-0.230093	-0.223784	-0.311421
ADAMTS10	0.123997	0.310647	-0.012991	-0.0142872	0.0917284	0.259434	0.219629	0.159995	0.0107034	0.0793365	-0.0720571	0.0203607	-0.0994243	-0.0702747	-0.0916	-0.0173086	0.109706	0.180116	0.0950312	0.118276	0.000851969	0.0878838	0.0483021	0.139887	0.190195	-0.0366085	-0.108373	-0.14874	0.243284	0.271218	0.29847
ADAMTS12	0.0869001	0.014525	-0.110062	-0.192972	-0.0994831	0.0103374	0.0385841	0.0581754	0.239648	0.316619	-0.0074271	0.0459145	0.141728	0.00347941	0.130459	0.225207	-0.131138	0.00129899	0.0107941	-0.0878191	-0.0787644	-0.159606	-0.0115419	0.0216572	-0.0917012	0.149989	0.214087	0.44629	0.00105503	0.135336	0.0543684
ADAMTS13	0.284465	0.321685	0.167902	0.272445	0.334757	0.183166	0.0952531	0.18054	0.18925	0.103637	-0.0754465	-0.022188	-0.0354094	-0.0384355	0.0227957	0.115263	0.00906071	-0.0850603	-0.0849054	-0.0471458	-0.0123699	-0.0655274	-0.023212	-0.0409325	0.0673777	-0.208103	-0.134066	-0.114484	-0.104613	-0.0592658	-0.225865
ADAMTS14	0.0355885	-0.0052932	-0.074464	0.11736	0.00828776	-0.0841722	-0.209821	-0.258474	-0.219772	-0.255752	-0.0722518	-0.201056	-0.228332	-0.285525	-0.233011	-0.528033	-0.190567	-0.32867	-0.259471	-0.245352	-0.279217	-0.0272078	-0.0969219	-0.144036	-0.153033	-0.416308	-0.462303	-0.419572	-0.0973565	-0.0524543	0.0360348
ADAMTS15	0.374343	0.403187	0.181634	0.258907	0.376359	0.302767	0.272073	0.313972	0.395988	0.307103	0.163829	0.306775	0.317408	0.353723	0.40138	0.554929	0.118845	0.135521	0.160125	0.0970102	0.238282	0.256879	0.269377	0.279207	0.364968	0.140748	0.184705	0.19925	0.196276	0.148791	0.104027
ADAMTS16	0.310423	0.400406	0.275494	0.363633	0.428327	0.0633932	0.126224	0.123343	0.133796	0.0671367	-0.0711151	-0.0294258	0.123352	0.112085	0.113758	0.273245	-0.0222503	0.0815696	0.120819	0.176997	0.131201	-0.0573597	-0.0706673	-0.122683	-0.159995	0.0973803	0.140212	0.0556539	0.0983673	0.180273	0.203176
ADAMTS17	0.0603833	0.20924	-0.126168	-0.132056	0.112632	0.118218	0.0093892	-0.0192582	-0.176	-0.175566	-0.0156834	-0.0249661	0.00752501	-0.110609	-0.154042	-0.0752075	-0.0595393	0.0242713	-0.0120928	-0.0489436	-0.0717271	0.0550036	-0.0973721	-0.0643092	-0.115141	0.10462	0.0559257	0.0362884	-0.0173079	0.0197878	-0.152782
ADAMTS18	0.136812	0.121573	0.45865	0.420696	0.57191	0.0337405	0.244888	0.183336	0.273264	0.334493	0.304076	0.299916	0.500132	0.605556	0.51679	0.409479	0.0728888	0.102848	0.16575	-0.000893856	0.181037	-0.0778407	-0.0955523	-0.0948019	-0.0814272	0.374461	0.503799	0.488649	0.0430746	-0.0641313	-0.0755155
ADAMTS19	-0.185714	-0.161418	0.0858989	-0.0173163	0.04111	-0.0499753	0.0104931	0.0407711	-0.103513	-0.0440342	-0.0668691	-0.084746	-0.0796827	-0.0299093	-0.0292022	-0.0636077	0.00819168	0.0201992	-0.0280528	-0.0868868	-0.0679553	-0.0871299	-0.00228075	-0.0159353	-0.0263026	0.154052	0.15725	0.0273603	-0.175299	-0.152687	-0.144723
ADAMTS1	-0.148306	-0.12957	-0.290109	-0.217998	-0.0806773	0.0664392	-0.0699292	-0.16053	-0.24031	-0.267772	-0.140496	-0.212713	-0.195632	-0.238643	-0.238967	-0.206102	0.0636709	-0.136195	-0.142025	-0.254341	-0.238198	-0.170112	-0.203862	-0.328071	-0.345333	-0.150507	-0.254073	-0.233156	-0.171106	-0.238972	-0.237568
ADAMTS20	-0.324971	-0.376319	-0.216627	-0.160276	-0.330923	-0.0955253	-0.0664333	-0.093468	-0.0412985	-0.16547	0.0430483	-0.0194513	0.0319059	0.020132	0.0231516	-0.125527	-0.104114	-0.112305	-0.0147096	0.0257639	-0.0526073	-0.189078	-0.144858	-0.0436732	-0.0850138	-0.255964	-0.30293	-0.377189	0.0968211	0.135472	0.104946
ADAMTS2	0.0200784	0.142727	-0.162791	-0.156127	0.0271691	0.395526	0.153834	0.179351	0.219561	0.100815	0.0542389	0.0614781	0.105315	0.057213	0.095039	0.173841	0.0925768	-0.0119165	0.0557422	-0.0988063	-0.11223	0.215922	0.125017	0.0465384	0.175817	-0.0332756	-0.0490521	0.0525601	0.0428425	-0.0314192	-0.149493
ADAMTS3	-0.116225	-0.184213	-0.0242318	-0.240158	-0.328958	-0.353514	-0.493715	-0.475553	-0.543217	-0.338878	-0.153671	-0.274406	-0.492639	-0.56894	-0.677096	-0.758587	-0.128027	-0.221695	-0.21122	-0.231334	-0.247217	-0.102207	-0.0527013	0.0309483	0.0249852	-0.254139	-0.112747	-0.0264951	-0.374511	-0.325035	-0.258936
ADAMTS4	-0.308909	-0.352011	-0.498979	-0.499646	-0.595569	-0.120437	-0.159437	-0.111591	-0.308412	-0.54597	-0.242105	-0.352628	-0.287932	-0.438729	-0.421481	-0.357751	-0.293425	-0.317392	-0.401304	-0.446118	-0.467164	-0.494845	-0.565101	-0.776324	-0.846197	-0.451306	-0.586609	-0.601763	-0.379902	-0.385477	-0.425366
ADAMTS5	0.233221	0.201535	-0.00448385	0.133831	0.224372	-0.0681153	-0.0767171	-0.000376637	0.0246291	-0.0425662	-0.203861	-0.129779	-0.106136	-0.129969	-0.189103	-0.0184526	-0.165757	-0.159505	-0.204703	-0.13623	-0.172444	-0.0123007	-0.0308178	0.0879158	0.0495232	-0.0970511	-0.124332	-0.0647689	0.0349542	0.10051	0.155902
ADAMTS7	-0.263036	-0.26347	-0.277056	-0.162482	-0.178633	-0.0892486	-0.420831	-0.351943	-0.543375	-0.362524	-0.172549	-0.239724	-0.233533	-0.197895	-0.248053	-0.297646	-0.199714	-0.574245	-0.805531	-0.811535	-0.660166	-0.273929	-0.493641	-0.345335	-0.340342	-0.269388	-0.303746	-0.0535953	-0.448888	-0.503745	-0.621973
ADAMTS8	-0.0937869	0.0591048	0.00201345	-0.0977716	-0.173632	0.180389	0.205319	0.158494	0.142728	0.13459	0.121383	0.199943	0.24492	0.135322	0.220854	0.121472	-0.0444816	0.0254508	-0.042506	0.0605726	-0.0514525	0.115174	0.0615258	0.0508976	0.0323871	-0.0208386	-0.011703	0.102173	0.116506	0.110301	0.0135434
ADAMTS9	0.381076	0.255203	0.534379	0.484759	0.659802	-0.0810401	-0.159375	-0.13872	-0.251082	-0.0758832	-0.117262	-0.161557	-0.0710664	-0.118166	-0.0870294	-0.0632211	-0.158562	-0.190526	-0.0061854	-0.113571	-0.124947	-0.0115207	-0.169624	-0.135346	-0.122256	-0.115538	-0.0317777	-0.0602403	-0.00237894	-0.154308	-0.142765
ADAMTSL1	0.0330951	0.0295352	0.0947881	-0.107341	-0.0272187	-0.0585686	-0.0545019	-0.0306176	-0.0248421	-0.0367386	0.155961	0.128341	0.162593	0.295533	0.303118	0.316134	-0.0163916	-0.131428	-0.111456	-0.196143	-0.123069	-0.0328255	-0.0984953	-0.119646	-0.0509112	0.0571199	0.112333	0.0664388	0.0777442	0.079824	0.0188315
ADAMTSL2	0.537216	0.50128	0.232361	0.241699	0.200506	0.274017	0.0435055	0.0410672	-0.0729861	-0.0579848	-0.047096	-0.091975	0.158456	0.120609	0.176371	0.330572	-0.0518154	-0.152931	-0.105061	0.0211474	-0.101348	0.0723129	0.0681112	0.162897	0.213973	-0.013453	0.0123627	0.182323	0.084778	0.107824	0.0376629
ADAMTSL3	-0.579172	-0.601591	-0.701694	-0.939308	-1.03774	-0.262758	-0.464144	-0.70181	-0.479215	-0.667437	-0.254291	-0.443285	-0.523716	-0.564768	-0.633154	-0.497646	-0.206215	-0.458307	-0.521439	-0.802003	-0.716881	-0.452797	-0.630289	-0.769176	-0.670434	-0.547602	-0.676116	-0.581883	-0.65313	-0.70342	-0.540574
ADAMTSL4-AS1	-0.169128	-0.152121	-0.0795516	-0.104775	-0.0144995	-0.255871	-0.416761	-0.460065	-0.479794	-0.568395	-0.283006	-0.150697	-0.197716	-0.182544	-0.0855444	-0.119604	-0.401319	-0.635746	-0.559698	-0.573688	-0.506147	-0.261827	-0.298313	-0.265291	-0.429352	-0.457794	-0.634922	-0.63443	-0.500433	-0.35197	-0.515128
ADAMTSL4	-0.00168331	-0.0795472	-0.165128	-0.0979649	-0.0985144	-0.247694	-0.3322	-0.30355	-0.324167	-0.213202	-0.150944	-0.147544	-0.156401	-0.0735994	-0.00832055	-0.082783	-0.410795	-0.456414	-0.448179	-0.436129	-0.332917	-0.31491	-0.397943	-0.371416	-0.229496	-0.30343	-0.400393	-0.302283	-0.439304	-0.478599	-0.45821
ADAMTSL5	-0.251068	-0.28394	-0.402807	-0.405701	-0.496622	-0.0652367	-0.0149127	-0.177268	-0.284006	-0.539354	-0.108628	-0.0438348	-0.170545	-0.162985	-0.0800373	-0.0357059	-0.0274361	-0.136091	-0.294424	-0.215736	-0.316383	-0.26629	-0.290716	-0.449238	-0.460815	-0.122259	-0.22667	-0.149024	-0.239193	-0.275397	-0.421512
ADAP1	-0.167344	-0.0387746	0.0738937	0.0345922	-0.14985	-0.17332	-0.246454	-0.365211	-0.428689	-0.285757	-0.0751221	0.0249122	-0.141851	-0.214103	-0.124476	-0.314317	0.00442348	-0.0797809	-0.0178513	0.247241	0.138369	0.0717267	0.156976	0.192951	0.189376	0.0592296	-0.0585698	0.272415	-0.187079	-0.0623956	-0.0384517
ADAP2	-0.492805	-0.492315	-0.45619	-0.717821	-0.765093	-0.193648	-0.334626	-0.325212	-0.211406	-0.10651	-0.264957	-0.33493	-0.404807	-0.392889	-0.411232	-0.573962	-0.35723	-0.44853	-0.378856	-0.451131	-0.329182	-0.378914	-0.351858	-0.309436	-0.227927	-0.382945	-0.321514	-0.217658	-0.160073	-0.229492	-0.20883
ADARB1	0.075942	-0.0259952	0.116633	0.029884	-0.0142002	-0.0117603	0.292548	0.102205	0.260231	0.433952	0.0167488	0.110719	0.0922865	0.149788	0.121786	0.0108531	0.0772983	0.157704	0.231979	0.265066	0.212814	0.0627302	0.0718977	0.133136	0.0899741	0.285995	0.31571	0.319042	0.0534711	0.0348599	0.0613054
ADARB2	0.305031	0.248873	0.0511546	0.249758	0.11326	0.249058	0.245548	0.425509	0.255087	0.0507264	-0.108711	-0.0106137	-0.0443592	0.0131706	-0.0964399	0.0307696	-0.108237	0.0477016	0.131858	-0.039558	0.019389	0.0691215	0.156438	0.034633	0.0705467	0.125482	0.220658	0.22297	0.0775544	0.139907	0.0613928
ADAR	-0.245705	-0.286233	-0.0514985	-0.127208	0.0879179	-0.029602	0.0748011	0.0494765	0.0931762	-0.0148076	0.078207	0.0184746	-0.0254792	0.0484262	0.116348	0.085754	-0.100511	-0.0621049	-0.0984899	-0.0277234	-0.0758709	0.13833	0.209528	0.181209	0.258801	-0.0400898	-0.0260056	0.0166485	0.16984	0.279202	0.278243
ADAT1	0.143939	0.258518	0.186567	0.220848	0.110725	-0.0801242	0.0573528	-0.000981733	-0.131813	-0.265282	0.0115054	0.136138	0.2085	0.173147	0.150325	0.23465	-0.114294	-0.105461	-0.251352	-0.138611	-0.0975542	0.0245253	0.0302756	-0.0591054	0.00774512	-0.000192417	-0.0777598	-0.00425518	0.148697	0.153566	0.352549
ADAT2	0.10182	-0.123836	-0.96048	-1.35236	-1.13142	-0.189973	-0.32818	-0.84711	-0.94547	-1.06401	-0.13616	-0.404148	-0.842841	-1.25145	-1.0469	-1.22254	-0.0967364	-0.184255	-0.580418	-0.799559	-0.974866	-0.877252	-1.05453	-1.15335	-1.06934	-0.728488	-0.886044	-1.22312	-0.654642	-0.833792	-0.71864
ADAT3	0.398788	0.29384	-0.777051	-0.672166	-0.695857	0.0513061	-0.325997	-0.760755	-0.862663	-1.23234	0.0257919	-0.38856	-0.895668	-1.14906	-1.23707	-1.26061	0.0654635	-0.0711368	-0.453674	-0.593301	-0.715145	-0.873496	-1.09063	-1.27881	-1.07691	-0.982383	-1.15732	-1.21784	-0.828088	-0.869789	-1.04998
ADA	-0.0307648	-0.0866287	0.0170006	-0.0814478	0.0362998	0.0762955	-0.0134505	7.77719e-05	-0.0312242	0.0628377	-0.160648	-0.17089	-0.158707	-0.227822	-0.193124	-0.130846	-0.0209995	-0.100805	-0.178825	-0.178527	-0.214375	-0.287889	-0.437759	-0.567067	-0.544883	-0.185788	-0.0413645	-0.0779587	-0.140465	-0.149797	-0.288773
ADCK1	-0.176228	-0.102955	-0.24462	-0.0772707	-0.275067	0.062224	-0.0406805	0.166198	0.102831	0.0839383	0.0495896	0.0711753	0.0921386	0.121724	0.0917993	-0.0229041	0.0923393	0.159352	0.0433394	0.0887349	0.103101	0.0215581	0.0980412	0.132215	-0.0178818	0.019537	-0.0707183	-0.135485	0.0355196	0.0971342	0.16007
ADCK2	0.0128676	-0.0616553	-0.111949	-0.151429	-0.14819	0.059514	0.0193012	-0.0224544	0.112782	0.0590649	0.0847096	0.136985	0.0941851	-0.00121746	-0.0338453	-0.148772	0.0688087	-0.015647	0.0213486	0.0148305	-0.0886459	0.00590744	-0.105086	-0.144437	-0.245654	-0.0752081	-0.0915855	-0.163885	0.282102	0.0960435	0.0760733
ADCK3	0.166459	0.0938557	0.280133	0.172651	0.0563864	-0.037929	-0.041807	-0.00347789	-0.182132	-0.214454	0.0726923	-0.0117606	-0.034803	-0.121515	-0.193936	-0.261616	0.0550598	0.119919	0.0121719	-0.0544388	0.0527183	-0.0681827	-0.136796	-0.0741641	-0.03974	0.0490347	0.0487327	0.0286979	-0.26024	-0.258475	-0.275192
ADCK4	0.21604	0.267896	0.171839	0.143808	0.235894	-0.029996	-0.112261	-0.152767	-0.221138	-0.310601	-0.0842646	-0.13134	-0.224895	-0.259297	-0.19166	-0.220718	-0.0331111	0.0310938	-0.0607913	-0.102445	-0.0445719	-0.088349	-0.181545	-0.254613	-0.244902	-0.297671	-0.328491	-0.198644	-0.168684	-0.189568	-0.22752
ADCK5	-0.0311836	0.136262	-0.0471234	0.144828	0.15588	0.215342	0.159595	0.140554	-0.0846284	-0.117574	0.0213015	-0.0138939	-0.0380481	-0.107847	-0.0707556	0.0581589	-0.124268	0.0146187	-0.0652754	-0.00998629	-0.0112734	0.289411	0.345146	0.545631	0.65249	-0.195491	-0.221704	-0.370357	0.0333932	0.00901651	0.076575
ADCY10	-0.247146	-0.35225	-0.32488	-0.41088	-0.363965	-0.151091	-0.0979377	-0.192637	-0.208092	-0.43062	-0.000553966	-0.0503807	0.0254842	-0.0909118	0.00968085	-0.115495	-0.146822	-0.293297	-0.129546	-0.17824	-0.190534	-0.437708	-0.434867	-0.293861	-0.221871	-0.149326	-0.113608	-0.21955	-0.110859	-0.0913066	-0.111416
ADCY1	-0.463331	-0.498902	-0.278528	-0.285153	-0.396012	-0.0645202	0.14618	0.0640124	0.0582881	-0.00451994	0.0858494	-0.0311283	0.0163064	-0.0204792	0.105158	-0.0853879	0.0576943	0.0475069	-0.0229758	-0.148766	0.0735186	0.00139341	0.0944066	0.169857	0.319493	-0.00284469	0.0212485	0.0130064	0.0173106	-0.00396308	-0.0107243
ADCY2	0.0664738	0.0550743	0.06859	0.23871	0.296327	-0.040347	0.0425532	0.0410591	0.158421	0.0648286	-0.108971	-0.0915158	-0.0171924	-0.0137704	-0.0733064	-0.0950926	0.0931651	0.191136	0.195029	0.239288	0.381288	0.153221	0.157273	0.160759	0.133179	0.134709	0.237738	0.243488	0.156026	0.159775	0.0955924
ADCY3	0.186266	-0.00954642	-0.156367	-0.0921124	-0.191264	0.0549634	-0.103819	-0.063327	-0.15401	-0.195134	-0.199301	-0.273766	-0.308904	-0.437702	-0.466884	-0.495605	-0.181937	-0.286857	-0.374071	-0.420755	-0.475005	-0.302751	-0.302258	-0.328332	-0.307345	-0.16659	-0.197456	-0.256104	-0.00660482	0.00784131	-0.0267291
ADCY4	-0.273052	-0.358372	-0.568997	-0.445852	-0.628182	-0.115452	-0.178509	-0.157951	-0.218241	-0.202863	-0.424097	-0.53774	-0.55756	-0.514047	-0.593765	-0.326404	-0.133112	-0.218895	-0.298045	-0.454948	-0.34882	-0.312395	-0.536154	-0.534766	-0.582149	-0.527231	-0.554934	-0.599252	-0.201419	-0.273122	-0.460564
ADCY5	-0.0155456	0.0691506	-0.195128	0.0410088	0.0680482	-0.10238	-0.180926	-0.0716106	-0.201523	-0.294223	-0.271107	-0.376142	-0.42218	-0.417013	-0.288138	-0.253616	-0.103362	-0.179168	-0.129553	-0.210513	-0.209689	-0.111511	0.0027027	0.0602351	0.131085	-0.168747	-0.114986	-0.108898	-0.263153	-0.21902	-0.398771
ADCY6	-0.294917	-0.107939	-0.249072	-0.159698	-0.22121	-0.362265	-0.350613	-0.289221	-0.338131	-0.330473	-0.285773	-0.326574	-0.329844	-0.409075	-0.416777	-0.368327	-0.290746	-0.484018	-0.533559	-0.418768	-0.467502	-0.457748	-0.510869	-0.423105	-0.480941	-0.681105	-0.541965	-0.595389	-0.373854	-0.235174	-0.315916
ADCY7	-0.151875	-0.121003	-0.393395	-0.475608	-0.384879	0.102353	-0.0407902	0.0193962	-0.368338	-0.585038	-0.243631	-0.101745	-0.132393	-0.0601145	-0.16078	-0.177137	-0.147282	-0.306799	-0.468664	-0.457385	-0.447918	-0.14801	-0.17442	-0.207322	-0.134086	-0.159309	-0.259553	-0.33469	-0.112887	-0.206091	-0.474041
ADCY8	-0.147367	-0.0302879	0.12279	0.178342	0.22711	-0.12691	-0.00266742	-0.0845924	-0.244126	-0.317795	0.215966	0.15668	0.159247	0.0579207	-0.0422938	-0.211165	0.11946	0.165041	0.1867	0.153641	0.161885	0.241195	0.229038	0.0640607	0.15453	0.0358905	0.048815	-0.078362	-0.0735891	-0.160141	-0.132739
ADCY9	-0.0828271	-0.0313079	-0.0346942	0.104931	0.171258	0.0841758	-0.143862	-0.0974994	-0.0520697	-0.151518	-0.0407402	0.0106761	-0.0491723	0.0756879	0.0673262	0.0500411	-0.119174	-0.205973	-0.276738	-0.172667	-0.215962	-0.157922	-0.146713	-0.28061	-0.220639	-0.0285135	0.0276742	-0.0454213	-0.05115	0.105141	0.0483666
ADCYAP1R1	-0.0525329	-0.130163	-0.0521102	0.0620086	-0.0271694	-0.248277	-0.209116	-0.375174	-0.447774	-0.619308	0.0625561	-0.0443466	-0.201449	-0.118281	-0.151219	-0.256623	0.100482	-0.0573489	-0.058897	-0.0154782	0.0597469	-0.126218	-0.111153	-0.289733	-0.25783	-0.0424172	0.0370632	-0.0173375	-0.106662	-0.131136	-0.174545
ADCYAP1	0.114353	0.14977	-0.134895	-0.0384434	-0.132663	0.116645	0.0306573	-0.0964097	-0.100257	-0.166735	-0.0939337	-0.0463493	-0.0521805	-0.087475	-0.0590741	-0.0604532	-0.113673	-0.122293	-0.0984951	-0.265871	-0.425188	-0.0182329	0.0328601	-0.0547696	-0.0319351	-0.0901139	-0.10405	-0.158663	0.102377	0.144684	0.171454
ADC	-0.332999	-0.315646	-0.327294	-0.421572	-0.298734	-0.149225	-0.218284	-0.442559	-0.391932	-0.489796	-0.115764	-0.233149	-0.280143	-0.273248	-0.233011	-0.0983103	-0.0783495	-0.197421	-0.238719	-0.357819	-0.396095	-0.340511	-0.272083	-0.450385	-0.389725	-0.302492	-0.433487	-0.363493	-0.229976	-0.245118	-0.372056
ADD1	-0.19676	-0.0596146	-0.113526	-0.0923268	0.0892689	-0.133547	0.065744	0.035626	0.142097	0.151539	0.0204602	0.110205	0.163468	0.17299	0.189497	0.25595	-0.0913155	-0.00392227	4.9139e-05	-0.121408	-0.271664	-0.00363886	-0.0738212	-0.149193	-0.202585	0.0863285	0.159567	0.371575	0.0253295	0.0562964	-0.000578101
ADD2	0.0686778	0.0306114	0.255059	0.325747	0.286944	-0.0182995	-0.0367682	-0.0909149	-0.0958167	-0.0217537	0.164537	0.141403	0.231433	0.313147	0.341975	0.290254	-0.07017	0.0684275	0.123389	0.0927716	0.0705221	-0.0670985	0.00513519	-0.0538067	0.00526196	-0.210866	-0.234229	-0.136155	0.00201613	0.0624013	0.0678684
ADD3	0.258549	0.127052	0.229073	0.114529	-0.0159228	-0.109037	-0.194593	-0.152397	-0.249331	-0.125086	-0.0252369	-0.184819	-0.235466	-0.264733	-0.363706	-0.421924	0.0611073	-0.117176	-0.102563	-0.127511	0.120547	0.0278775	-0.0812748	0.0365982	0.0499164	-0.0505605	0.036679	0.140663	-0.0319426	-0.0167366	-0.0369397
ADGB	0.130831	0.0642211	-0.0429741	-0.306372	-0.390268	-0.0327433	0.0128498	-0.182531	-0.444045	-0.0973874	-0.0999794	-0.0112881	-0.000453395	0.0480518	0.0375413	0.101505	-0.0812294	-0.0513038	-0.133205	-0.23199	-0.312014	0.075917	0.164288	0.238645	0.191045	-0.0284496	-0.0617796	-0.246927	-0.155594	-0.239707	-0.361327
ADH1A	-0.245024	-0.185843	-0.158386	-0.245858	-0.19761	0.143078	-0.0123797	0.0988652	0.103627	0.270762	0.0295407	0.0579979	0.045485	0.0542743	-0.0269247	0.0925156	0.0685939	0.00955475	0.0809428	0.021685	0.0652101	-0.107427	0.0803058	0.11376	0.167061	0.229522	0.336228	0.320928	-0.0588711	0.0700768	0.00136255
ADH1B	-0.113902	-0.264656	-0.136554	-0.29259	-0.198299	-0.0427227	-0.122643	-0.0104153	-0.0644192	-0.0796024	0.0557472	0.0849229	0.153425	0.0556084	0.042788	-0.00424907	-0.13493	-0.128913	-0.00482058	0.00666291	-0.0213546	0.118497	-0.0986131	0.0189021	-0.0515561	0.0717178	0.0799725	0.182492	0.00112257	0.0435405	0.0444125
ADH4	0.140011	0.0246496	0.127351	0.0971617	0.237029	-0.0464528	-0.0213509	-0.0545435	-0.0200185	-0.00175587	0.00817977	0.00191551	0.028074	-0.0311697	-0.0133013	-0.147038	0.129504	0.135813	0.0893246	0.16261	0.127764	0.206598	0.18417	0.27519	0.311359	0.178006	0.147915	0.26283	-0.0326178	-0.14113	-0.202405
ADH5	-0.136972	-0.137828	-0.0368234	-0.109181	-0.0893154	-0.473467	-0.478156	-0.652648	-0.544541	-0.645629	-0.0775336	-0.0689191	-0.149669	-0.325474	-0.25039	-0.356333	-0.327784	-0.531909	-0.835911	-0.891604	-0.874591	-0.697642	-0.710601	-0.824144	-0.763573	-0.36018	-0.266834	-0.297153	-0.543794	-0.756333	-0.766603
ADH6	0.00309043	0.107587	0.231943	0.158094	0.319998	-0.139889	-0.0780512	-0.150625	-0.0915462	0.0264975	0.079481	0.20354	0.142415	0.155027	0.184302	0.180145	0.12852	0.232552	0.296958	0.310126	0.330565	0.0239372	0.0050669	-0.00103581	-0.0392689	-0.195807	-0.211412	-0.150342	-0.0673741	-0.129595	-0.0918795
ADH7	-0.202037	-0.426573	-0.256453	-0.245206	-0.209551	-0.191832	-0.362883	-0.358112	-0.465608	-0.400343	-0.022981	-0.0754605	-0.0731132	-0.0485333	0.0387096	0.0172615	0.01723	-0.0922135	-0.0888008	-0.0896106	-0.0448608	-0.164464	-0.0872009	-0.0546226	-0.0580768	-0.102549	0.0201906	0.00163014	-0.287725	-0.291535	-0.260915
ADHFE1	0.0423173	-0.0987457	0.0640533	0.0763579	0.137278	-0.335212	-0.370787	-0.41955	-0.346989	-0.246858	-0.190918	-0.236469	-0.212242	-0.223393	-0.228017	-0.23902	-0.181361	-0.510385	-0.42443	-0.49491	-0.450407	-0.173098	-0.264942	-0.288768	-0.341575	-0.263514	-0.307349	-0.388578	-0.297045	-0.411065	-0.479154
ADI1	0.035011	-0.107565	-0.303881	-0.244996	-0.345912	-0.169471	-0.250237	-0.202617	-0.343238	-0.55376	0.0439363	-0.223021	-0.315284	-0.315589	-0.343453	-0.439026	0.0414401	0.047167	-0.163044	-0.145956	-0.347681	-0.00332802	-0.130265	-0.138226	-0.00203839	-0.232967	-0.299472	-0.45346	0.100739	0.0601468	-0.00107245
ADIG	0.0135379	0.139973	0.066008	0.12092	0.0947808	-0.00288355	-0.0751026	-0.108665	-0.254794	-0.281635	-0.0537339	0.00928226	-0.0313577	-0.0142813	0.0717629	0.181207	-0.11541	-0.161297	-0.167849	-0.164144	-0.265048	-0.164531	-0.233519	-0.359086	-0.298225	-0.126048	-0.102957	-0.176083	0.128616	0.111041	0.143971
ADIPOQ	0.091876	0.109747	0.157709	0.0338298	-0.146032	0.214424	0.338999	0.205594	0.132289	0.165898	0.109915	0.271858	0.160881	0.119574	0.13436	0.146272	0.124971	0.129504	-0.0187615	-0.00120216	0.0142816	0.166515	0.035121	0.166229	0.11271	-0.0952276	-0.118128	-0.13774	-0.008975	-0.031492	0.128601
ADIPOR1	-0.0847987	-0.136865	-0.122983	-0.272904	-0.259858	-0.212902	-0.374129	-0.540304	-0.688588	-0.994152	-0.110025	-0.214046	-0.241147	-0.384199	-0.504958	-0.467599	-0.191113	-0.393844	-0.25733	-0.553687	-0.485672	-0.472318	-0.533742	-0.644203	-0.766292	-0.393221	-0.468536	-0.443493	-0.376518	-0.375575	-0.608837
ADIPOR2	0.0455984	0.0776813	0.082411	0.103488	0.229684	0.0528566	0.0705748	0.241191	0.26445	0.309843	0.120871	0.145327	0.180221	0.182731	0.321303	0.462613	-0.012834	0.196621	0.201342	0.105989	0.205128	0.167342	0.340999	0.394546	0.400513	0.061056	0.0498977	0.327317	0.315237	0.400864	0.416296
ADIRF	-0.416364	-0.389207	-0.510683	-0.241079	-0.254357	-0.0267397	-0.199949	-0.193508	-0.284357	-0.254575	-0.260884	-0.445269	-0.475759	-0.438322	-0.526908	-0.426845	-0.181804	-0.377971	-0.28396	-0.318287	-0.236969	-0.516381	-0.5982	-0.632353	-0.691573	-0.46637	-0.484694	-0.395016	-0.462129	-0.315416	-0.387897
ADK	-0.352132	-0.489211	-0.144057	-0.231031	-0.0837668	-0.153907	-0.248776	-0.323138	-0.024429	-0.02617	0.012269	-0.111239	-0.14333	-0.076992	-0.0728361	-0.261748	-0.140115	-0.130201	-0.115668	0.143455	0.107522	-0.180166	-0.0717588	-0.185927	-0.103444	-0.00621905	0.0770731	0.153386	-0.160336	-0.120654	-0.0927992
ADM2	0.0506406	0.124523	0.0745595	-0.234595	-0.173727	0.268136	0.150685	0.0986433	0.0221952	-0.175819	-0.0220656	-0.155079	-0.312858	-0.395951	-0.453245	-0.45688	0.0138699	-0.0132882	-0.01961	-0.165862	-0.170384	0.00175152	0.0286348	-0.044118	-0.0175458	-0.0465291	-0.0727893	-0.0599303	0.00506777	-0.0625706	-0.201318
ADM5	-0.0938763	-0.227375	-0.545356	-0.448806	-0.644716	0.052998	-0.335323	-0.425083	-0.56762	-0.725904	-0.198837	-0.34646	-0.261355	-0.385999	-0.432695	-0.477834	0.0615717	-0.035006	0.0664259	-0.150542	-0.0398085	-0.244379	-0.242429	-0.309175	-0.361609	-0.458747	-0.394	-0.539743	-0.29179	-0.322103	-0.417099
ADM	0.0737622	0.219985	-0.0237635	0.250938	0.275708	0.10097	0.0742606	0.152888	0.0692901	0.0389283	0.10145	0.287565	0.274324	0.301223	0.402942	0.287892	-0.160661	-0.301613	-0.31901	-0.19461	-0.125785	-0.0644461	-0.0400796	-0.0353356	0.0127277	-0.19644	-0.0862963	-0.149284	0.0896118	0.124417	0.188937
ADNP2	0.11752	0.136719	0.0148979	0.192698	0.392484	0.158756	0.150548	0.241693	0.216493	0.284755	0.148791	0.130241	0.164405	0.191501	0.276613	0.543479	0.18303	0.220566	0.275409	0.160249	0.27415	0.177408	0.136722	0.330164	0.510205	0.120413	0.160467	0.212394	0.0185776	0.123378	0.255624
ADNP	-0.163247	-0.296292	-0.371117	-0.382354	-0.568914	-0.220006	-0.299806	-0.448547	-0.546636	-0.609068	0.0134866	-0.0721176	-0.243231	-0.209985	-0.34328	-0.463031	-0.211771	-0.447569	-0.378973	-0.318898	-0.29009	-0.165773	-0.241633	-0.485049	-0.509429	-0.270518	-0.31308	-0.429561	-0.233037	-0.11117	-0.209839
ADORA1	0.244129	0.210353	0.110738	0.120314	-0.0676749	0.144547	0.152108	0.119082	0.0378353	-0.0198754	0.00796024	-0.0368406	-0.0876891	-0.106349	-0.204206	-0.182325	0.0220852	-0.039607	-0.0100227	-0.0625168	-0.0484762	0.0152185	0.0105814	-0.0937384	-0.087629	-0.17477	-0.177475	-0.117723	0.0621335	-0.0193743	-0.0860715
ADORA2A	0.29452	0.256279	0.131878	0.218741	0.237644	-0.0925919	-0.147409	-0.0592114	-0.130842	-0.202663	0.0157661	-0.157929	-0.0887762	-0.167201	-0.136766	-0.0837597	-0.222715	-0.196624	-0.328779	-0.341205	-0.201007	-0.160144	-0.125259	-0.173587	-0.248186	-0.187736	-0.179361	-0.182338	-0.105013	-0.187154	-0.273969
ADORA2B	-0.015452	-0.116746	-0.100033	-0.0472188	-0.0536466	0.0791798	-0.0722777	-0.151066	-0.231201	-0.123104	-0.0519998	-0.0934271	-0.12891	-0.249198	-0.346373	-0.424195	-0.0865864	-0.0921427	-0.0200863	-0.0186898	-0.187798	-0.161421	-0.274862	-0.349149	-0.391251	-0.165319	-0.174395	-0.297923	-0.105065	-0.0708376	-0.152527
ADORA3	-0.62502	-0.752399	-0.579047	-0.547296	-0.595562	-0.28733	-0.336934	-0.479088	-0.497784	-0.573315	-0.271989	-0.407193	-0.396141	-0.43974	-0.376977	-0.787026	-0.193012	-0.314855	-0.431004	-0.439856	-0.466999	-0.43928	-0.577164	-0.527362	-0.579672	-0.451689	-0.532502	-0.538654	-0.564208	-0.661941	-0.747111
ADO	-0.204058	-0.659968	-0.596453	-0.661466	-0.472523	-0.0106594	-0.605612	-0.549361	-0.759976	-0.758415	-0.267923	-0.562493	-0.552951	-0.67692	-0.761956	-0.881435	-0.2001	-0.625744	-0.596202	-0.920896	-0.791978	-0.544748	-0.559798	-0.59092	-0.658315	-0.736431	-0.752546	-0.676253	-0.831953	-0.808266	-0.936911
ADPGK	-0.0167015	-0.0711397	-0.0324635	-0.0792758	-0.109979	-0.306413	-0.47658	-0.627956	-0.809322	-0.879777	-0.415231	-0.657726	-0.734866	-0.746918	-0.818812	-0.977897	-0.484466	-0.728187	-0.879135	-0.839864	-1.0229	-0.788815	-0.786032	-0.64548	-0.747935	-0.920492	-1.03433	-1.14777	-0.776983	-0.769204	-0.857906
ADPRHL1	-0.237626	-0.0936211	-0.0788301	-0.0330078	-0.0297188	0.0206911	0.113942	0.0853965	0.17844	0.146582	0.0435653	0.0143669	0.14491	0.200562	0.162885	-0.0108246	0.10169	0.160508	0.17819	0.247183	0.161455	0.0665135	0.0178507	-0.0331599	0.00716022	0.328586	0.417996	0.343222	0.229371	0.193788	0.275894
ADPRHL2	-0.167348	-0.261216	-0.177082	-0.424865	-0.33363	-0.181162	-0.260589	-0.400562	-0.357001	-0.676364	-0.0829714	-0.221844	-0.26935	-0.311061	-0.249406	-0.331882	-0.0663473	-0.246386	-0.400576	-0.360367	-0.430224	-0.311685	-0.271136	-0.358365	-0.274913	-0.386641	-0.284302	-0.447502	-0.295918	-0.360611	-0.516033
ADPRH	-0.172545	-0.295621	-0.129231	0.0400265	0.0979687	-0.140258	-0.240036	-0.229256	-0.126281	-0.160663	-0.191244	-0.237765	-0.261098	-0.22139	-0.204588	-0.199029	-0.168404	-0.210636	-0.131752	-0.210775	-0.202529	-0.284507	-0.234026	-0.262549	-0.373226	-0.404716	-0.563653	-0.444157	-0.065103	-0.0691095	-0.0628008
ADPRM	-0.0569241	-0.151095	0.100174	0.187139	0.151938	-0.066614	-0.0411417	-0.0594597	-0.108396	-0.0842586	0.0655471	0.0541916	0.0260778	0.0515351	0.0340088	0.0227396	-0.0790797	-0.0604661	0.0160708	0.0538363	0.045881	0.135287	0.0946747	0.102948	0.104981	0.0397819	0.0391216	0.0547761	-0.0492806	-0.120807	-0.161312
ADRA1A	-0.217553	-0.230161	-0.160742	-0.286421	-0.311586	0.0384239	-0.0941711	-0.136487	0.0874851	-0.168092	-0.174368	-0.388987	-0.424546	-0.580562	-0.573086	-0.470261	-0.160725	-0.246141	-0.187727	-0.191277	-0.196071	-0.262788	-0.344424	-0.407675	-0.394889	-0.361375	-0.426669	-0.29925	-0.0647146	-0.162054	-0.181898
ADRA1B	0.0616415	0.0880381	-0.0338906	0.0712165	0.0354307	0.161891	0.244731	0.188786	0.235072	0.208738	0.0157244	0.0673734	0.130812	0.121736	0.152236	0.290906	0.0251911	0.0739887	0.119869	0.188193	0.218685	0.142971	0.112638	0.0668125	0.0919581	0.263085	0.259646	0.269289	0.116726	0.152366	0.145799
ADRA1D	0.223475	0.0626402	0.042108	0.154834	-0.0889838	0.195799	0.0221663	0.130911	0.0807032	-0.0620287	-0.105547	-0.108839	-0.264957	-0.258336	-0.3359	-0.439357	-0.0757386	-0.243391	-0.331753	-0.367272	-0.272773	-0.56521	-0.618831	-0.672128	-0.66319	-0.378376	-0.432473	-0.518559	-0.117754	-0.252608	-0.230218
ADRA2A	0.208724	0.220416	-0.0459308	0.151082	0.113551	0.312605	0.134865	0.250771	0.236336	0.0628465	0.0360662	0.0744893	0.0313546	-0.0329193	-0.0627314	-0.0265282	0.137106	0.0850523	0.0260204	-0.00104205	-0.133308	-0.0559778	-0.0274835	-0.0135066	-0.00494471	0.123156	0.273393	0.374251	0.0318127	-0.0327518	-0.0683264
ADRA2B	0.374223	0.256319	0.123391	0.245951	0.0973952	0.0262382	-0.10872	0.0148136	0.0413797	-0.309349	-0.220138	-0.307938	-0.314375	-0.294033	-0.301878	-0.242149	-0.0885366	-0.206622	-0.131781	-0.0417746	-0.166204	-0.148406	-0.197548	-0.177291	-0.273321	-0.33936	-0.35528	-0.358876	-0.289491	-0.247668	-0.335202
ADRA2C	-0.0274329	-0.0263321	-0.0117083	0.079607	0.0574505	-0.0302733	0.0614022	0.10756	0.129608	0.140004	0.0250598	-0.0289093	-0.0166222	0.0216546	-0.0693691	-0.0791053	0.176704	0.178178	0.112776	0.105469	0.11206	0.0203343	0.190967	0.138891	0.203219	-0.16271	-0.0859166	-0.228079	0.0519699	0.158564	0.109729
ADRB1	0.197093	0.349616	0.103125	0.360492	0.324925	0.189232	0.168006	0.258953	0.177802	0.0998148	-0.00873098	-0.111708	-0.126868	-0.180246	-0.215688	-0.103464	-0.0149611	-0.135774	-0.148336	-0.103094	0.0252302	0.0305828	0.109458	0.0739551	0.073567	-0.130958	-0.162213	-0.14485	0.0303149	-0.020416	-0.167124
ADRB2	-0.242173	-0.233493	-0.301295	-0.480131	-0.528206	0.0560118	0.0845974	0.0221898	-0.0280335	0.00868786	0.157728	0.203896	0.193186	0.245625	0.106579	0.0792268	0.0967702	0.140334	0.0767509	0.0927347	0.0806952	-0.0714572	-0.15643	-0.239384	-0.18091	-0.0927651	-0.0478648	-0.0590467	0.10771	0.159546	0.113436
ADRB3	0.332808	0.275641	0.0608292	-0.0745125	0.0548808	0.26415	0.119785	0.142873	-0.0576059	-0.0821342	0.112386	0.0697484	0.161744	0.0921166	0.0585799	0.0668865	0.320801	0.313096	0.426955	0.356148	0.284173	0.116549	0.159656	0.0732994	0.13724	0.265468	0.21805	0.290501	0.121038	0.259085	0.0648121
ADRBK1	-0.142811	-0.189586	-0.150824	-0.0523286	-0.120273	-0.280572	-0.354168	-0.17635	-0.169514	-0.0548692	-0.314829	-0.37577	-0.281473	-0.323104	-0.293641	-0.128687	-0.246518	-0.21772	-0.222744	-0.00527807	0.132698	-0.0414958	-0.0817886	-0.0269991	0.102094	-0.15826	-0.144193	-0.134279	-0.0306299	0.0721689	0.26117
ADRBK2	-0.11691	-0.0399946	-0.0475595	0.155645	0.209921	0.0392969	0.0830449	0.138524	0.187689	0.198012	-0.0750774	-0.139101	-0.069427	-0.153411	-0.11422	-0.0625457	0.0617342	0.160228	0.205159	0.152916	0.333842	0.0406618	0.0299424	0.0952127	0.072399	0.00325674	0.0299925	-0.0714542	0.0922145	0.128507	0.117162
ADRM1	-0.114182	-0.130711	-0.507885	-0.479986	-0.588306	0.0824575	-0.00869767	-0.0871731	-0.35485	-0.573068	-0.125582	-0.196096	-0.211922	-0.386814	-0.449758	-0.557397	-0.1535	-0.399471	-0.489431	-0.559205	-0.645611	-0.286657	-0.38722	-0.58209	-0.61311	-0.448201	-0.46202	-0.50222	-0.446809	-0.586349	-0.742567
ADSL	-0.746838	-1.96974	-2.72438	-2.88806	-2.89666	-0.43974	-1.93738	-2.29236	-2.43017	-2.21281	-0.231717	-1.46687	-1.95887	-2.01496	-1.97389	-2.03074	-0.39691	-1.64942	-1.79213	-2.14877	-2.11177	-2.20888	-2.10018	-2.05252	-2.12995	-2.22338	-2.34755	-2.16661	-2.07515	-2.17756	-2.11805
ADSSL1	0.217118	0.120162	0.107518	0.0689351	0.062852	0.0851846	-0.00816852	0.031183	0.00529307	-0.326873	0.0153314	0.0349848	-0.00768515	0.0135299	0.0569759	0.0244528	-0.00789424	-0.0998819	0.0347176	-0.0639628	-0.0744328	0.166196	0.17521	0.142917	0.169375	-0.0494316	-0.068295	-0.0795105	0.157241	0.112344	0.0211539
ADSS	0.0148788	-0.444567	-0.925731	-1.46665	-1.81554	-0.130953	-0.347093	-0.84734	-1.09533	-1.15594	-0.369291	-0.870628	-1.31666	-1.5868	-1.67316	-2.05076	-0.0521282	-0.265419	-0.899497	-1.22471	-1.55654	-1.21013	-1.43254	-1.6119	-1.76872	-1.18637	-1.36867	-1.55037	-0.724053	-0.872876	-1.07638
ADTRP	0.0211673	0.0525474	-0.024745	0.144043	0.164732	0.00280948	0.197947	0.165022	0.14387	0.329065	0.0653448	0.102263	0.113074	0.113955	0.154983	0.108507	0.0397618	-0.00334261	0.0141208	0.0903114	0.0662916	0.135638	0.119423	0.0854576	0.151072	0.13282	0.213915	0.174399	0.129511	0.163334	0.0738227
AEBP1	-0.288494	-0.339216	-0.193152	-0.390283	-0.232837	0.00810099	-0.0087938	0.0527567	-0.292327	-0.248062	-0.00115741	-0.116834	-0.182053	-0.242768	-0.343017	-0.493014	-0.0405102	-0.101365	-0.111648	-0.224321	-0.165626	-0.222127	-0.113455	-0.256017	-0.206996	-0.109484	-0.107154	-0.27428	-0.347869	-0.465266	-0.260464
AEBP2	0.10135	0.0759952	-0.0560204	-0.343466	-0.402682	-0.15632	-0.295676	-0.652302	-0.877302	-0.941573	-0.179127	-0.315081	-0.367411	-0.396508	-0.51977	-0.547829	-0.203864	-0.305869	-0.402882	-0.559769	-0.770788	-0.357254	-0.405164	-0.699423	-0.767564	-0.440722	-0.549207	-0.685397	-0.393472	-0.510327	-0.653478
AEN	-0.374343	-0.583927	-0.76801	-0.89275	-0.783502	-0.0987272	-0.276287	-0.404687	-0.448489	-0.623612	-0.237076	-0.377923	-0.521116	-0.634213	-0.630269	-0.704511	0.0506231	-0.268211	-0.342224	-0.390503	-0.503905	-0.452073	-0.540035	-0.676149	-0.779515	-0.560944	-0.676168	-0.72771	-0.421538	-0.440523	-0.483013
AES	-0.0196014	0.155532	-0.0484769	-0.136753	-0.233011	0.253633	0.139816	0.0661746	0.0829184	-0.0274557	0.107753	0.204778	0.139201	0.0983047	0.0100527	0.0181612	-0.0183318	-0.0483004	-0.049298	-0.169623	-0.0979723	-0.0887623	-0.0418175	-0.165845	-0.12937	-0.10739	-0.250508	-0.0763418	-0.166768	-0.0936959	-0.196951
AFAP1L1	0.00382964	-0.246403	-0.331667	-0.225985	-0.591585	-0.0333516	-0.0967471	-0.025669	-0.129396	-0.179541	-0.0698586	-0.159432	-0.205722	-0.239012	-0.242126	-0.153895	-0.042036	-0.133808	-0.118861	-0.326134	-0.331337	-0.165327	-0.296597	-0.339404	-0.330033	-0.0874307	-0.11024	-0.0990928	-0.223842	-0.269769	-0.385419
AFAP1L2	-0.0433043	-0.083019	-0.38552	-0.466809	-0.568052	0.0913355	0.0385524	-0.0677663	-0.0891392	-0.209219	-0.047266	-0.0962765	-0.130347	-0.257574	-0.148603	-0.325332	-0.0897472	-0.0947336	-0.157577	-0.0547283	-0.187061	-0.0620826	-0.0784586	-0.0720007	-0.0465776	-0.0708528	-0.0375931	-0.059149	-0.138969	-0.104305	-0.178714
AFAP1	0.0685065	0.105437	0.202948	0.184645	0.178708	0.0505454	0.207558	0.205683	0.140149	0.102093	0.0859959	0.0800175	0.0553286	0.0333224	0.0751172	0.0979874	0.108938	0.0877759	0.214892	0.169126	0.0888822	0.0652684	-0.0291717	0.00839323	0.180916	-0.00199386	-0.0202676	0.0192784	0.146295	0.190944	0.198753
AFF1	-0.117418	-0.0593924	-0.344499	-0.462416	-0.596574	0.138799	0.0583573	0.0319789	-0.102878	-0.143817	0.0480811	-0.0391227	-0.0205391	0.008241	0.050981	0.0433057	0.0139261	0.0250608	0.00926138	-0.0624677	-0.156116	-0.0153152	-0.0604587	-0.101523	-0.0165688	-0.219586	-0.303135	-0.429406	0.13669	0.0491281	-0.0816212
AFF2	0.0784817	0.239755	0.183746	0.246615	0.400261	0.0524293	0.0806716	0.273546	0.165504	0.0582359	-0.0953611	0.0410566	0.142265	0.0720937	0.165344	0.0275447	0.102131	0.127502	0.130221	0.166403	0.264345	0.138435	0.117354	0.040055	0.134983	0.305819	0.422336	0.422194	0.186779	0.271982	0.166808
AFF3	-0.179741	-0.251836	-0.338696	-0.19861	-0.338519	-0.25	-0.358209	-0.417859	-0.363426	-0.535369	-0.323479	-0.294281	-0.393266	-0.396492	-0.406501	-0.43403	-0.122827	-0.326638	-0.282566	-0.247326	-0.197902	-0.36	-0.436132	-0.20933	-0.274652	-0.300397	-0.182388	-0.200638	-0.375142	-0.417938	-0.291749
AFF4	-0.114987	-0.135699	-0.356482	-0.333763	-0.546732	-0.00857388	-0.219553	-0.189527	-0.133095	-0.147593	-0.0827838	-0.248209	-0.321166	-0.270834	-0.320132	-0.154466	-0.14314	-0.268475	-0.313199	-0.400961	-0.475123	-0.386771	-0.391469	-0.526652	-0.534759	-0.373043	-0.376264	-0.297807	-0.519995	-0.610928	-0.662765
AFG3L2	-0.309519	-1.17419	-1.46722	-1.31067	-0.970034	-0.748873	-1.59079	-1.72254	-1.87556	-1.82954	-0.71833	-1.42563	-1.46819	-1.54635	-1.50178	-1.44727	-0.46936	-1.3205	-1.39319	-1.40594	-1.59926	-1.37112	-1.55414	-1.26789	-1.41275	-1.65153	-1.76723	-1.79069	-1.67243	-1.7956	-1.63876
AFMID	-0.111412	-0.212331	-0.428991	-0.321474	-0.343005	-0.260357	-0.286075	-0.475633	-0.338871	-0.376258	-0.397326	-0.570545	-0.519365	-0.587675	-0.653851	-0.569597	-0.211264	-0.34277	-0.283012	-0.285948	-0.441752	-0.222622	-0.181726	-0.244926	-0.143722	-0.158978	0.0193376	0.103413	-0.310239	-0.197549	-0.0366748
AFM	-0.189056	-0.196935	-0.132375	-0.151226	-0.261752	-0.0195568	-0.0351062	-0.00540074	-0.111065	-0.012967	0.14233	0.0816225	-0.0249717	0.0243384	0.00790016	-0.0306292	0.125108	0.0563552	0.11688	0.120036	0.0683653	0.0647209	0.0575532	0.140068	0.0930423	-0.00135499	-0.0504107	-0.095527	0.0483142	0.0481685	0.0150175
AFP	-0.121808	0.022327	-0.0966733	-0.162608	-0.163507	-0.174667	0.0931989	0.0359363	0.13314	0.229663	0.0791365	0.0393077	0.0627819	0.116321	0.0750958	-0.0323534	0.0138156	0.106188	0.0730202	0.241407	0.306536	-0.0675596	-0.0288982	-0.157053	-0.161266	-0.191877	-0.223175	-0.220373	0.0347294	0.0808607	0.120769
AFTPH	-0.0151872	-0.0280164	-0.0531774	0.0899299	-0.115229	-0.204292	-0.164318	-0.211016	-0.311848	-0.178472	-0.310525	-0.363112	-0.412912	-0.628525	-0.714691	-0.838606	-0.154662	-0.225592	-0.406111	-0.427431	-0.315067	-0.177519	-0.045546	-0.104876	-0.194223	-0.188373	-0.291306	-0.242572	-0.271293	-0.227165	-0.230869
AGAP1	0.506622	0.570528	0.571964	0.581388	0.552827	0.163001	0.340546	0.393269	0.44121	0.460759	0.149154	0.177846	0.311494	0.350298	0.429405	0.479968	0.184415	0.368095	0.411988	0.510328	0.478999	0.428878	0.373553	0.420938	0.58559	0.428107	0.51553	0.572084	0.328572	0.373187	0.33624
AGAP2	-0.140389	-0.0945507	-0.566401	-0.284125	-0.4786	-0.285054	-0.534771	-0.585161	-0.477141	-0.677084	-0.399681	-0.745929	-0.813541	-0.777397	-0.918407	-0.978841	-0.387594	-0.529358	-0.471141	-0.506034	-0.526772	-0.380163	-0.338095	-0.280265	-0.308536	-0.690624	-0.650152	-0.742785	-0.664068	-0.631087	-0.60666
AGAP3	0.330778	0.247945	0.227571	0.297968	0.33553	0.11986	0.18404	0.101639	0.160707	0.0824482	0.00318491	0.0580564	0.15225	0.181942	0.198094	0.187699	0.110552	0.133568	0.143709	0.123679	0.197053	0.0313361	0.117177	0.026935	0.0308166	0.183748	0.187238	0.0791193	0.300779	0.331623	0.310721
AGA	-0.136309	-0.181552	-0.127695	-0.0457549	-0.0490475	0.106348	0.141391	0.151743	0.0885125	0.111322	0.0533494	-0.0117238	-0.105581	-0.000205705	-0.10303	-0.171671	0.0337229	0.211222	0.254603	0.247879	0.301976	0.0233481	0.0159516	0.0614548	0.0562064	0.0355656	0.0173142	-0.124404	0.150268	0.17468	0.117631
AGBL1	-0.505713	-0.33956	-0.397766	-0.593909	-0.268034	-0.173829	-0.257742	-0.301278	-0.35726	-0.497757	-0.181759	-0.146866	-0.212074	-0.278497	-0.230271	-0.26828	-0.132373	-0.219201	-0.294045	-0.500677	-0.687052	-0.600416	-0.68008	-0.774816	-0.491049	-0.190923	-0.20289	-0.358149	-0.277388	-0.313654	-0.318078
AGBL2	-0.433618	-0.553575	-0.283312	-0.399337	-0.507532	-0.360061	-0.417054	-0.481963	-0.64256	-0.529943	-0.279014	-0.281618	-0.225725	-0.159395	-0.223023	-0.285672	-0.171012	-0.232041	-0.295212	-0.198629	0.0525188	-0.286671	-0.315888	-0.268792	-0.34605	-0.0278395	-0.243615	0.10724	-0.228131	-0.309571	-0.283131
AGBL3	-0.526608	-0.556333	-0.434314	-0.673612	-0.642273	-0.28491	-0.237201	-0.40119	-0.135409	-0.162809	0.0168273	0.0839724	0.0691932	-0.0621661	-0.143365	-0.294557	0.114616	-0.0408085	-0.0149153	-0.161888	-0.174759	-0.138525	-0.100196	-0.237387	-0.229377	-0.048383	-0.0169651	-0.146607	0.108384	0.0627405	0.0904224
AGBL4	-0.0727284	-0.0659905	-0.0253058	-0.152293	-0.210134	-0.01855	-0.147183	-0.124675	-0.081009	-0.12211	-0.0555316	-0.0850747	-0.00782242	-0.0760767	0.0224626	-0.0517551	0.0878446	-0.00372286	-0.122654	-0.0777528	-0.0834104	-0.157773	-0.00469358	-0.0772156	-0.0709771	-0.270614	-0.28718	-0.409753	-0.247621	-0.372055	-0.444334
AGBL5	-0.257531	-0.089837	-0.16957	-0.219392	-0.185822	-0.138428	-0.108938	-0.189775	-0.178743	-0.0190403	-0.0588912	-0.22042	-0.264907	-0.296129	-0.450542	-0.429723	0.0534159	-0.0380919	-0.044903	-0.122558	-0.103132	-0.134887	-0.180561	-0.268596	-0.268388	-0.14259	-0.0878806	0.0525641	-0.36965	-0.423824	-0.477289
AGER	-0.0197326	0.201884	-0.030393	0.161672	0.312943	0.0565704	0.0387411	-0.0437004	-0.0506363	-0.0185298	-0.163783	-0.165744	-0.160963	-0.219202	-0.265343	-0.0966667	0.011965	-0.0883056	0.0111967	0.0407932	-0.0641133	0.129178	0.117314	0.111316	0.213584	-0.127962	-0.147485	-0.240794	-0.326341	-0.192213	-0.206758
AGFG1	0.148399	0.239021	0.271539	0.394555	0.307229	0.211152	0.270444	0.263057	0.328725	0.263805	-0.00560289	0.0639707	0.223461	0.167251	0.275612	0.342559	0.0669776	0.303196	0.231841	0.357704	0.40452	0.173896	0.216165	0.296555	0.177529	0.10115	0.0491533	0.213919	0.248944	0.167342	0.279849
AGFG2	0.0445785	0.158428	0.124012	0.0433558	0.025264	0.0636334	-0.0856619	-0.0573466	-0.281495	-0.334161	-0.312457	-0.382863	-0.393598	-0.444058	-0.408094	-0.411047	-0.140417	-0.300083	-0.240031	-0.283187	-0.201331	-0.367504	-0.415321	-0.420189	-0.429664	-0.359043	-0.363284	-0.69054	-0.511728	-0.72586	-0.738187
AGGF1	0.0107623	-0.0422088	-0.109586	-0.175991	-0.0982963	-0.0345447	0.00198285	-0.0887789	-0.152668	-0.103688	0.0122149	-0.109254	-0.145361	-0.125117	-0.0881157	-0.0346876	-0.156631	-0.0551136	-0.0985272	-0.0952588	-0.251722	-0.196566	-0.159942	-0.221506	-0.203233	0.063988	0.115954	0.182537	-0.149856	-0.214257	-0.0850814
AGK	-0.0871115	-0.164619	-0.257671	-0.307442	-0.478187	-0.0790908	0.109611	-0.164884	-0.189488	-0.462395	-0.0350311	-0.0798635	-0.0668025	-0.152684	-0.377821	-0.203378	-0.0247688	-0.0573473	-0.183439	-0.316623	-0.40661	-0.1053	-0.187716	-0.357238	-0.308092	-0.105915	-0.141722	-0.214335	-0.190312	-0.388803	-0.361663
AGL	-0.18738	-0.246553	-0.0128004	-0.135275	-0.132925	-0.231985	-0.183534	-0.356587	-0.187402	-0.25179	-0.18785	-0.291892	-0.405186	-0.327827	-0.340726	-0.539839	-0.193655	-0.317046	-0.241194	-0.392645	-0.367218	-0.0800038	-0.0837815	-0.166366	-0.138325	-0.135435	-0.162327	-0.212977	-0.282727	-0.307699	-0.373966
AGMAT	0.0603412	0.0855404	0.0739985	0.0139524	-0.155428	-0.166731	-0.253287	-0.0803918	-0.286029	-0.214369	-0.145884	-0.107622	-0.126579	-0.105006	0.0496596	-0.0422062	-0.155108	-0.0708744	-0.284589	-0.192804	-0.387422	-0.231813	-0.21544	-0.281493	-0.343241	-0.184467	-0.237665	-0.26486	-0.189244	-0.291046	-0.168937
AGMO	-0.131897	-0.171528	0.0995767	-0.0931145	-0.0186408	-0.320507	-0.197418	-0.32838	-0.304708	-0.188685	0.210698	0.0679061	-0.0221037	-0.0705577	-0.0407063	-0.17161	0.00668674	0.0403539	-0.0472778	0.0180816	-0.0316238	0.0311103	0.013883	-0.0323798	-0.0477793	-0.143335	-0.31617	-0.406818	0.0569313	0.0235853	0.0302186
AGO1	-0.162724	-0.0890362	-0.352402	-0.202523	-0.285591	0.0279174	-0.123035	-0.196826	-0.0582594	-0.134114	-0.113466	-0.195587	-0.204823	-0.260782	-0.228224	-0.276378	-0.110543	-0.24682	-0.309459	-0.209364	-0.156066	-0.284946	-0.269883	-0.34393	-0.385559	-0.184583	-0.214485	-0.121781	-0.163242	-0.287896	-0.228931
AGO2	0.0928695	-0.0700408	-0.115204	-0.0209174	-0.103436	-0.11404	-0.0427172	0.0424165	0.161385	0.0441773	0.0929038	-0.00455226	-0.0160877	-0.0969868	-0.0988021	-0.0533667	0.108034	0.249044	0.210627	0.378717	0.46605	0.118824	0.16585	0.322704	0.363279	0.257244	0.22177	0.4075	0.212761	0.291953	0.298304
AGO3	-0.169779	-0.239552	-0.0874679	-0.121672	-0.0951357	-0.21077	-0.0955377	-0.335718	-0.376823	-0.391365	-0.127729	-0.0557996	-0.0721214	-0.0347785	-0.0194564	-0.116034	-0.0614481	-0.17319	-0.181624	-0.17635	-0.192104	-0.350966	-0.282535	-0.126329	-0.0593301	-0.18421	-0.249633	-0.314876	-0.325055	-0.391066	-0.453682
AGO4	-0.350311	-0.470971	-0.482992	-0.636761	-0.789304	-0.136542	-0.0836394	-0.220053	-0.291769	-0.336276	-0.183934	-0.183876	-0.221986	-0.385136	-0.415684	-0.237105	0.0111991	-0.0393285	-0.0951466	0.0240515	0.066242	-0.261002	-0.276974	-0.171631	-0.270352	-0.112825	-0.115641	-0.124857	0.115192	0.0229432	0.0346787
AGPAT1	-0.172692	-0.121245	-0.13516	-0.223826	-0.264688	-0.0538888	-0.097997	-0.021134	-0.248295	-0.239195	-0.0840694	-0.148033	-0.221068	-0.260191	-0.275339	-0.422551	-0.00704348	-0.0363173	-0.0763984	0.178383	0.17395	-0.164899	-0.158518	-0.0618072	-0.0107967	-0.234347	-0.345504	-0.105618	-0.170662	-0.0556193	-0.181244
AGPAT2	0.0834607	0.169574	0.00918522	0.0937081	0.158266	0.177123	0.0871519	0.134857	0.228882	-0.136094	0.0456087	0.0316612	-0.0254897	-0.0557838	0.021225	-0.0181843	0.0404233	0.205377	0.290325	0.288327	0.331771	0.0237266	0.0179613	0.0825523	0.0265591	0.0131895	-0.0216796	-0.194444	0.0698968	0.244113	0.301881
AGPAT3	0.0551199	0.0995653	0.0498068	-0.0907357	-0.145918	0.101904	0.0785925	0.0419328	0.0324887	-0.253001	0.0475647	0.0994904	0.122424	0.0401098	-0.0563337	-0.0867427	0.275225	0.142398	0.036104	-0.153746	-0.200799	0.0193293	-0.114601	-0.133307	-0.0424962	-0.0250668	-0.140549	-0.158573	-0.197824	-0.1774	-0.378938
AGPAT4	0.620066	0.438083	0.543952	0.495557	0.34244	0.310483	0.41566	0.211977	0.132	0.229502	0.118391	0.189224	0.262912	0.253598	0.269293	0.262617	0.0960704	0.182109	0.0504949	-0.0641517	-0.0796606	0.0752614	-0.0709595	-0.0550875	-0.0659108	0.32134	0.368707	0.244844	0.159918	0.219703	0.111928
AGPAT5	-0.10235	-0.123824	-0.235182	-0.352675	-0.346317	-0.204841	-0.378248	-0.452255	-0.593178	-0.698803	-0.275674	-0.296392	-0.446579	-0.607042	-0.716522	-0.819056	-0.0894952	-0.279548	-0.405165	-0.488576	-0.565402	-0.10995	-0.206839	-0.311935	-0.20429	-0.253936	-0.398064	-0.280467	-0.329238	-0.288808	-0.311051
AGPAT6	-0.0310078	-0.104432	-0.0916167	-0.102322	-0.170961	-0.10099	-0.102311	-0.195503	-0.249401	-0.37743	-0.0228916	-0.103187	-0.115718	-0.218246	-0.295992	-0.440766	-0.0624489	-0.0448739	-0.249692	-0.213753	-0.384768	-0.159092	-0.106022	-0.24599	-0.158723	-0.106024	-0.185193	-0.28435	-0.26658	-0.242361	-0.378611
AGPAT9	-0.212743	-0.311638	-0.170727	-0.279147	-0.473163	-0.250164	-0.449987	-0.358229	-0.36977	-0.382472	-0.0296394	-0.0825395	-0.112009	-0.12701	-0.193977	-0.0786407	-0.0276698	-0.0880187	-0.0373456	-0.130419	-0.0820045	-0.316901	-0.279672	-0.349498	-0.346959	-0.325227	-0.483999	-0.406508	-0.376572	-0.420909	-0.334954
AGPS	-0.274805	-0.354476	-0.0628846	-0.373181	-0.202099	-0.359897	0.00368957	-0.167379	-0.152738	-0.00132949	-0.0341357	0.00265379	0.0564796	-0.084628	-0.0231838	-0.251165	0.16501	-0.0783771	-0.339493	-0.285771	-0.420246	-0.105894	-0.206916	-0.182746	-0.21323	0.0473869	0.0938864	0.0791809	-0.134698	-0.260298	-0.259114
AGR2	0.208727	0.123837	0.360708	0.447209	0.706042	-0.161486	-0.262164	-0.422358	-0.309321	-0.208921	0.0199683	-0.0526866	-0.0870729	-0.019179	-0.131063	-0.273094	0.0392493	-0.107595	-0.0070464	-0.0440768	-0.0131035	0.00936133	-0.0829466	-0.0588692	-0.0231527	0.0116749	-0.0199126	-0.162874	-0.114161	-0.0843017	-0.0614472
AGR3	-0.0134362	0.0195576	0.115069	0.147977	0.165406	0.00444992	0.142246	0.0223224	0.244463	0.316043	0.11827	0.292989	0.304814	0.250879	0.316674	0.205793	-0.087028	-0.113629	-0.0250681	-0.171196	-0.148898	0.102649	0.352366	0.418762	0.240163	0.121461	0.0884766	0.260838	0.0237636	0.0533201	0.213209
AGRN	0.00178775	0.00305273	0.096668	0.1529	0.177138	0.128188	0.0525798	0.00547885	-0.0216831	-0.00645351	0.220826	0.162033	0.21913	0.246193	0.308465	0.23294	0.12237	0.0366656	-0.098365	-0.191998	-0.29733	0.0982205	-0.066011	-0.000332425	0.106299	0.0634233	0.210283	0.329608	0.182251	0.313006	0.266683
AGRP	-0.0331008	-0.00609868	-0.27232	0.0746669	-0.048499	0.0427139	-0.101645	-0.153431	-0.301804	-0.415076	-0.115837	-0.16354	-0.105543	-0.144544	-0.175387	-0.146581	-0.0545045	-0.0591748	-0.0394903	-0.15867	-0.263304	-0.0713243	-0.101519	-0.183818	-0.105267	-0.164263	-0.283605	-0.325307	-0.0304918	0.131951	0.0152752
AGTPBP1	-0.0189026	0.0194139	0.0824455	0.195244	0.317395	0.0577201	-0.27903	-0.21023	-0.207077	-0.383844	-0.205452	-0.124498	-0.0538958	-0.00867362	0.0965633	0.18036	-0.163311	-0.138555	-0.312024	-0.367233	-0.320992	-0.199245	-0.265016	-0.360613	-0.37606	-0.0603773	-0.0443178	-0.161251	-0.0838562	-0.0439018	0.0447288
AGTR1	0.101348	0.0221021	0.0716622	0.20242	0.372424	-0.158096	-0.011744	-0.0585795	0.0631121	0.109921	0.166047	0.234528	0.237983	0.151128	0.139982	-0.119387	0.0440491	0.0875018	0.0887835	0.109391	0.0333633	0.00830312	0.0669569	0.127537	0.249072	0.277893	0.258768	0.185531	0.0968169	0.106261	0.159092
AGTR2	-0.490691	-0.411842	-0.0857237	-0.166922	-0.033259	-0.181642	-0.0717938	-0.137992	0.0690155	0.0267348	-0.0209389	0.0479679	0.0237879	0.0887469	0.216645	0.033688	-0.00825284	0.0888874	0.0909569	-0.0821665	-0.00479782	0.194197	0.255091	0.157034	0.142994	0.214723	0.135159	0.203461	-0.0848072	-0.114823	-0.0295201
AGTRAP	-0.18229	-0.221704	-0.224967	-0.30246	-0.100572	0.184588	0.220145	0.300267	0.290873	0.219444	-0.00100293	-0.0337112	-0.0689159	-0.250535	-0.225875	-0.350893	0.0638391	-0.012601	0.121291	-0.112047	-0.0468005	-0.00990691	-0.0188619	-0.0758512	-0.000608434	-0.0771439	-0.0221638	-0.017133	-0.129861	-0.223843	-0.214121
AGT	-0.193585	-0.128974	-0.290555	-0.240378	-0.225984	0.0564137	0.0951103	0.0352931	-0.0435846	-0.147095	0.176826	0.173964	0.124594	0.172359	0.133373	0.160359	0.089861	0.0778497	0.00118278	-0.0534556	-0.107299	-0.259344	-0.307112	-0.392256	-0.212069	-0.0107497	-0.136545	-0.180512	0.0339395	-0.00524774	-0.182191
AGXT2	-0.0308366	-0.0518113	-0.195895	-0.301303	-0.232276	-0.0330429	-0.0459588	0.049835	-0.0303238	-0.0457916	-0.033004	-0.0284885	0.0145996	-0.0400138	-0.0752284	-0.0726971	0.0468506	-0.116193	-0.0506279	-0.0266349	-0.0806707	0.0303405	-0.0277237	-0.00701172	0.0172933	-0.155466	-0.12916	-0.0646894	-0.0399424	-0.114863	-0.0346873
AGXT	-0.16992	-0.0642187	-0.127855	0.0669207	0.111642	0.0900519	0.0612233	0.0425484	-0.0455891	-0.0889453	0.0128727	0.0321794	0.123576	0.145549	0.0994832	0.122699	0.0733388	0.0867792	0.0584994	-0.0183952	-0.11598	-0.00337258	-0.0284599	0.0294954	0.0639497	0.169375	0.13869	0.0938818	0.0406579	-0.0445755	-0.0632211
AHCTF1	-0.340265	-0.855983	-0.631542	-0.78403	-0.663812	-0.453261	-0.593401	-0.81241	-0.72635	-0.557328	-0.515112	-0.743153	-0.622266	-0.673189	-0.785904	-0.854937	-0.296657	-0.523167	-0.601342	-0.625038	-0.737381	-0.448288	-0.472679	-0.57644	-0.664762	-0.540299	-0.499292	-0.663878	-0.906387	-0.879181	-0.751519
AHCYL1	0.00210371	0.0553009	-0.0598312	-0.103012	-0.0271663	-0.116143	-0.343819	-0.144266	-0.176848	-0.147601	-0.379582	-0.342829	-0.337535	-0.384409	-0.475679	-0.515004	-0.230823	-0.185783	-0.170892	-0.10834	-0.111707	-0.4409	-0.593157	-0.70843	-0.642742	-0.296029	-0.336648	-0.339742	-0.268	-0.22894	-0.182526
AHCYL2	0.111204	0.246543	0.191314	0.159208	0.179853	-0.00496958	0.109909	0.0391858	-0.0382247	-0.10262	0.106203	0.269406	0.288454	0.217506	0.200353	0.137109	-0.0877157	0.0217355	-0.0842585	-0.130318	-0.150436	0.0161025	-0.0244479	0.012771	-0.0560886	-0.0537324	-0.0829628	-0.0840214	0.185761	0.186928	0.155477
AHCY	-0.0263922	-0.239266	-1.63255	-2.20421	-2.62457	-0.160891	-1.11654	-1.85778	-2.51345	-2.26524	-0.511981	-1.1577	-1.6842	-2.3215	-2.2462	-2.066	-0.0102087	-1.09437	-1.62998	-2.01342	-2.16628	-1.94235	-2.36955	-2.57756	-2.62176	-2.09784	-2.1116	-2.57503	-1.94616	-2.24266	-2.4576
AHDC1	0.320847	0.327099	-0.0504223	0.155578	0.0502318	0.287712	0.22861	0.262401	0.0486417	-0.0149422	-0.00961597	0.040307	0.0142761	0.0553139	0.0438592	0.160723	-0.0110719	-0.0694527	0.0212562	-0.00853909	0.0527354	0.122374	0.162398	0.0552992	0.143548	-0.0234947	0.0453645	-0.00164904	0.157784	0.205414	0.141737
AHI1	0.00925618	-0.0417951	-0.02315	-0.021902	0.134884	-0.0453562	0.0303412	0.0395729	0.0245707	-0.0904219	-0.178128	-0.287975	-0.207815	-0.205602	-0.184541	-0.334305	-0.103715	-0.207891	-0.301984	-0.240535	-0.406167	-0.222304	-0.28216	-0.322815	-0.308604	-0.135944	-0.147528	-0.219731	-0.356501	-0.439103	-0.380247
AHNAK2	0.373126	0.357178	0.136547	0.256022	0.0477418	0.476506	0.423368	0.565895	0.73157	0.857844	-0.17482	-0.153293	-0.216587	-0.182519	-0.104092	-0.0476788	-0.279883	-0.114478	-0.034768	-0.15132	-0.162373	0.146043	0.0427354	-0.0459027	-0.148972	0.440586	0.411317	0.595391	0.0996161	0.0559424	-0.16392
AHNAK	-0.342972	-0.283907	-0.112373	-0.141368	-0.119272	-0.390821	-0.128004	-0.330598	-0.309146	-0.150319	-0.034205	-0.144815	-0.186091	-0.234768	-0.149839	-0.390499	-0.118227	-0.167471	-0.133505	-0.0802494	-0.0795861	-0.0658827	-0.0130577	-0.0987181	0.0514198	-0.201321	0.0278766	-0.00905759	-0.321016	-0.213285	-0.183918
AHRR	0.0963482	0.107065	-0.0883751	-0.117048	0.0292214	0.148179	-0.151256	-0.371965	-0.458651	-0.471595	0.0240161	0.0225343	-0.18404	-0.192728	-0.318931	-0.300696	-0.0421967	-0.190971	-0.161643	-0.187572	-0.148071	-0.245589	-0.146649	-0.212671	-0.209307	-0.173418	-0.181343	-0.0937805	0.0891671	0.0333431	0.0916676
AHR	-0.192082	-0.404558	-0.366625	-0.502344	-0.653394	0.0104381	0.0189052	-0.0300703	0.0341258	0.0975421	0.0123136	0.0564636	0.0834882	-0.00254449	-0.0240552	-0.0416455	0.064363	0.144824	0.0329106	0.134954	0.044922	-0.068661	-0.0202209	-0.0909524	-0.0864421	-0.116216	-0.0569466	-0.208124	-0.357928	-0.438972	-0.424305
AHSA1	-0.508389	-0.550446	-0.18046	-0.406762	-0.241849	-0.138395	0.00371649	-0.138635	0.174971	0.384815	-0.0189624	0.053391	-0.0277163	-0.0501321	-0.138532	-0.233618	0.0895855	0.172403	0.229266	0.387536	0.455205	0.0194327	-0.00464013	0.0358668	0.141467	0.143727	0.18372	0.0619987	-0.0259189	0.117785	0.265834
AHSA2	-0.131408	-0.250346	-0.313319	-0.323729	-0.469605	-0.272172	-0.478747	-0.528998	-0.484673	-0.733603	-0.384025	-0.387811	-0.43444	-0.42347	-0.499676	-0.550704	-0.320521	-0.451451	-0.679261	-0.677151	-0.817068	-0.360683	-0.410101	-0.583748	-0.426065	-0.642228	-0.583486	-0.542877	-0.564229	-0.634988	-0.508448
AHSG	0.147162	-0.0258116	0.161371	0.0865856	0.0824694	-0.0681802	-0.0671591	-0.0161204	-0.0119734	-0.09881	-0.0981151	-0.140156	-0.0386903	-0.0622305	-0.1032	0.0487274	0.0321576	0.0150124	-0.0640787	-0.150006	-0.219696	-0.0335116	-0.0592953	-0.00274318	-0.105384	0.0891471	0.070886	0.0363777	-0.48156	-0.558056	-0.574486
AHSP	0.548488	0.438244	0.387848	0.38384	0.443021	0.0559661	0.0194497	-0.0891358	-0.110597	-0.207366	0.136615	0.162094	0.129582	0.177677	0.289297	0.40035	0.152127	0.239913	0.273627	0.00132922	0.0115312	-0.0475251	0.095151	0.205206	0.140743	0.158178	0.219977	0.142662	-0.114905	-0.086261	-0.164472
AICDA	0.123136	0.0105834	-0.0212532	-0.0906897	0.0520381	0.0410938	-0.00979282	-0.0828818	-0.111738	-0.106949	-0.0976667	-0.0753296	-0.0485502	-0.12883	-0.145342	-0.0540771	-0.144598	-0.0327483	-0.0301724	0.0295902	-0.0149217	-0.177209	-0.158602	-0.319594	-0.318266	-0.167457	-0.279664	-0.309248	-0.180503	-0.000603247	-0.114429
AIDA	-0.300673	-0.363279	-0.150826	-0.131039	-0.0376379	-0.119675	-0.12725	-0.206495	-0.199453	-0.19428	-0.0447158	-0.0549649	-0.0785024	-0.0990422	0.0237428	-0.167047	-0.0183796	-0.204498	-0.0698226	-0.114956	-0.0694232	-0.0873594	-0.123	-0.0901346	-0.155898	-0.246312	-0.21298	-0.321371	-0.274602	-0.334442	-0.224783
AIF1L	0.0402175	0.116686	0.0587416	0.00827557	0.29258	0.0946134	0.0321154	-0.0548302	0.0136445	0.0304933	0.0896247	0.0870132	0.0656866	0.14169	0.136511	0.141125	-0.0592252	-0.0908413	-0.160728	0.0158567	-0.0709521	-0.1622	-0.139322	-0.0986103	-0.120663	0.0436518	-0.0479872	-0.043345	-0.0988979	-0.10699	-0.196964
AIF1	0.132069	0.0944474	-0.1268	-0.128774	-0.127222	0.0251673	-0.0766314	-0.122391	-0.0556962	-0.200083	-0.163331	-0.271128	-0.325922	-0.327211	-0.313221	-0.221254	-0.105213	-0.209178	-0.260971	-0.213778	-0.285863	-0.245983	-0.171066	-0.16084	-0.175365	-0.194614	-0.290375	-0.238323	-0.187466	-0.146874	-0.0866175
AIFM1	-0.063063	-0.429032	-1.25991	-2.20185	-2.05549	-0.0221384	-0.0582252	-0.753162	-1.4595	-1.79582	0.155132	-0.135802	-0.880591	-1.28343	-1.4217	-1.68234	0.0825869	-0.00669046	-0.471817	-1.41563	-1.39341	-1.24254	-1.60077	-1.79817	-1.87912	-1.34647	-1.65899	-1.60777	-1.35768	-1.48424	-1.62394
AIFM2	0.238126	0.0716378	-0.10734	0.005271	0.0691714	0.0895293	-0.0896888	-0.0783168	-0.184431	-0.176378	-0.324009	-0.39471	-0.325311	-0.318444	-0.165238	-0.182084	-0.228819	-0.393341	-0.303603	-0.238652	-0.257655	-0.163961	-0.15756	-0.143393	-0.140981	-0.326621	-0.426579	-0.482881	-0.277322	-0.306558	-0.309013
AIFM3	-0.171974	-0.0160317	-0.315199	-0.189601	-0.19626	-0.0411045	-0.319975	-0.293033	-0.275622	-0.481653	0.000889581	-0.0489551	-0.157572	-0.120357	-0.087014	-0.0437866	-0.0889864	-0.240634	-0.236303	-0.230477	-0.239591	-0.376877	-0.348633	-0.258462	-0.199745	-0.349883	-0.31111	-0.416349	-0.3029	-0.201898	-0.307696
AIG1	-0.220791	-0.188446	-0.0296565	-0.115955	-0.215727	-0.0928893	-0.00511532	-0.0522368	-0.100898	-0.082408	0.0290851	0.0597379	0.0589636	0.00535703	0.0491197	-0.114152	-0.0236155	0.0199167	-0.0116786	0.0366455	-0.0330603	-0.174595	-0.299468	-0.399763	-0.384789	0.0271336	0.0518437	0.138811	-0.171302	-0.172218	-0.230315
AIM1L	-0.0622456	0.0037541	0.00962696	-0.0384728	-0.236773	-0.0253179	-0.0972961	-0.0925343	-0.231289	-0.196173	-0.12126	-0.163786	-0.1837	-0.337925	-0.474349	-0.570559	-0.0306506	-0.201186	-0.342866	-0.416848	-0.345544	-0.107909	-0.0671464	-9.42857e-05	-0.0814456	-0.28315	-0.23496	-0.453558	-0.202714	-0.175567	-0.115473
AIM1	-0.172816	-0.200444	-0.041025	-0.221198	-0.173619	-0.00678987	-0.0901434	-0.014086	-0.013795	-0.100016	-0.00701725	-0.0140459	0.099986	0.131062	0.0497918	0.130556	-0.0705163	-0.0753494	-0.0487046	-0.1022	0.0626087	-0.0994614	-0.0795285	-0.0779154	-0.226229	-0.197008	-0.143477	-0.107005	-0.20853	-0.296315	-0.438819
AIM2	-0.234913	-0.271413	0.0122817	-0.122915	-0.0314157	-0.371977	-0.0162152	-0.0247143	-0.00845893	0.053765	0.100597	0.203508	0.264349	0.303519	0.348352	0.190779	-0.125108	0.00806723	0.0791908	0.0676589	0.113073	0.0620812	-0.0135828	-0.0713982	-0.0935386	0.0460717	0.10257	0.209316	0.0355882	0.164499	0.093426
AIMP1	0.200118	0.0624651	0.349875	0.350092	0.324052	-0.178082	-0.135716	-0.219793	-0.206196	-0.212718	0.117643	0.115615	0.202576	0.250469	0.207314	0.135107	0.096603	-0.00831596	0.0338879	-0.112427	-0.0163905	-0.159376	-0.138272	-0.284131	-0.3636	0.0212793	0.0651154	0.0492284	-0.0115292	0.0101894	0.024685
AIMP2	-0.0218403	0.0326085	-0.209554	0.0358134	-0.0902095	0.0553325	0.0960397	0.223778	0.22275	0.139671	-0.0962155	-0.0782235	7.11511e-05	-0.0196289	-0.0243013	0.0906229	0.00186237	-0.032937	-0.00346249	-0.0604106	-0.0868388	0.00405276	-0.0621785	-0.0610546	0.00290775	-0.0358959	-0.129798	-0.131764	0.0527197	-0.0722595	-0.128204
AIPL1	0.0784197	-0.00122497	-0.0967158	-0.169237	-0.279648	0.0326568	-0.0329709	-0.173587	-0.102932	-0.080017	-0.0491851	-0.0296209	-0.0609165	0.0456178	-0.0175526	-0.0853095	0.0815816	-0.0114737	0.108443	0.194357	0.0853524	0.0524033	0.0638145	0.110866	0.203081	0.173358	0.0866872	0.169187	-0.0244195	-0.123831	-0.0837115
AIP	0.0501377	-0.112868	-0.302905	-0.217483	-0.555767	0.142988	-0.145056	-0.188452	-0.226251	-0.442217	-0.0955441	-0.266882	-0.306781	-0.370252	-0.448122	-0.400689	-0.0287785	-0.0452393	-0.076522	-0.0416156	-0.0358971	-0.17702	-0.356392	-0.34029	-0.36844	-0.243095	-0.133108	-0.0454041	-0.146737	-0.214204	-0.312063
AIRE	-0.133811	-0.0975298	0.0569785	0.0484233	0.0311491	0.0860662	0.107578	0.0472008	-0.0964005	-0.312524	0.192596	0.150066	0.176124	0.252783	0.246356	0.24314	0.0190488	-0.0281694	0.0461953	0.199645	0.078163	0.141222	0.0344043	0.110577	-0.032599	0.0954565	0.0790506	0.136634	0.0264006	-0.00978224	-0.121418
AJAP1	0.0804168	0.191481	-0.0925053	0.0859332	0.224886	0.299703	0.150199	0.240422	0.298765	0.226289	-0.0988112	0.0320154	-0.00763066	-0.0119189	-0.0346937	0.0687774	0.171139	0.253829	0.254283	0.302234	0.22757	0.0245902	0.122354	0.0399111	0.0790231	0.0290362	0.136841	0.174	0.0533969	0.115101	-0.061899
AJUBA	-0.436487	-0.180169	-0.0744186	-0.0790298	0.018387	-0.190919	-0.200835	-0.148829	-0.194709	-0.0777881	-0.0758425	-0.0107093	-0.0479426	0.004375	-0.0904644	-0.0758814	-0.201104	-0.231498	-0.235398	-0.270217	-0.292883	-0.0326387	0.10932	0.195267	0.186318	-0.0199058	-0.137673	0.0158542	-0.221871	-0.259124	-0.394793
AK1	-0.269679	-0.380102	-0.309397	-0.281495	-0.295662	0.0168868	-0.0412883	-0.217152	-0.296547	-0.276464	-0.0394759	-0.0344272	-0.0431071	-0.0423632	0.120195	0.064919	-0.0719578	-0.0248024	-0.0777916	-0.140839	-0.124235	0.0900585	-0.0368559	0.0457461	0.0644313	0.169079	0.277068	0.176896	-0.30706	-0.36434	-0.410817
AK2	-0.635917	-1.77909	-2.64827	-2.74116	-2.75096	-0.663617	-2.51726	-2.7829	-2.62782	-2.95836	-1.36312	-2.72307	-3.07102	-3.0159	-2.97771	-2.89919	-0.592801	-2.2466	-2.54328	-2.71399	-2.79482	-2.71924	-2.85899	-2.94071	-2.96373	-2.8246	-3.02133	-3.14426	-2.64163	-2.60321	-2.91366
AK3	0.580354	0.556012	0.319045	0.456016	0.339963	0.00283718	-0.123491	-0.0558503	-0.168657	-0.236803	0.135739	0.167163	0.161966	0.163872	0.104174	0.129887	-0.00398187	-0.00644272	-0.0705531	-0.146666	-0.227581	-0.0689688	-0.126569	-0.0813086	-0.10247	0.122539	0.165027	0.0768303	0.0439498	0.105611	0.0808044
AK4	-0.0470577	-0.0333411	-0.107708	-0.151544	-0.000706329	0.00619286	-0.161999	-0.212204	-0.162289	-0.102882	-0.0548776	-0.105422	-0.13476	-0.129076	-0.144231	-0.0128996	-0.0779999	-0.132447	-0.0904751	-0.125685	-0.0844563	-0.0380932	-0.231018	-0.199447	-0.0616092	-0.434398	-0.500679	-0.423803	-0.171984	-0.223693	-0.203029
AK5	0.182348	0.0142027	-0.109254	-0.13028	-0.236099	-0.161925	-0.167004	-0.189004	-0.247763	-0.293499	-0.0762058	-0.112795	-0.100016	-0.156206	-0.227151	-0.211689	-0.204389	-0.123221	-0.0881327	-0.0947125	-0.00485541	0.0933554	0.112085	0.0866938	0.0259525	0.119032	0.0311094	0.144165	-0.248117	-0.406723	-0.357072
AK7	-0.121754	-0.140473	-0.134961	-0.184139	-0.219402	0.0518361	0.00961069	0.00747607	-0.0710969	-0.299653	0.175783	0.199095	0.249652	0.185516	0.275405	0.156717	0.0254172	-0.0600024	-0.0829269	-0.0662132	-0.129884	0.218406	0.219315	0.0744961	0.149765	-0.227826	-0.182258	-0.182672	0.0584405	-0.0275962	-0.114381
AK8	0.0474034	-0.178655	-0.136835	-0.122236	-0.136467	0.0457121	-0.0886781	-0.124226	-0.174177	-0.155611	-0.0422234	-0.138278	-0.228868	-0.174501	-0.189216	-0.286493	-0.0109052	-0.177292	-0.219715	-0.160033	-0.169937	-0.322191	-0.249597	-0.516129	-0.462511	-0.205078	-0.179095	-0.215953	-0.297941	-0.133973	-0.142117
AK9	0.0186864	-0.0231355	-0.0479988	-0.214007	-0.0847944	-0.0500494	-0.0985866	-0.0697641	-0.18864	-0.068235	-0.145876	-0.10681	-0.0685896	-0.0488626	-0.099534	-0.15841	0.0106088	-0.10852	-0.0538556	-0.0318497	0.0313125	0.136334	-0.0326636	0.216179	0.175748	0.0119513	0.104923	0.170537	-0.266455	-0.403127	-0.272426
AKAP10	0.144273	0.0382271	-0.112456	-0.0691908	0.118389	0.0962093	0.147668	0.0458547	-0.0202543	-0.207719	-0.200871	-0.286854	-0.32508	-0.424652	-0.413573	-0.436487	0.00292376	-0.0252923	-0.0833414	-0.113442	-0.0205596	0.040185	0.0353347	0.00257246	-0.0172502	-0.181282	-0.331182	-0.552679	-0.136364	-0.215068	-0.168135
AKAP11	-0.0573288	-0.168859	0.137532	-0.0697381	0.0134125	-0.204244	-0.0835262	-0.101582	-0.0626554	-0.149775	-0.0984735	-0.101832	-0.107911	-0.154757	-0.2099	-0.189569	-0.0751044	0.0469921	0.0382146	0.0616667	-0.0136555	-0.0760078	-0.098162	-0.293403	-0.29555	-0.242216	-0.215986	-0.2529	-0.141921	-0.246862	-0.284389
AKAP12	0.272414	0.338575	0.071419	-0.0561391	-0.0477636	0.0642769	-0.0660016	0.00517491	-0.138675	-0.247521	-0.0732995	-0.0279834	-0.129259	-0.0358677	-0.0220491	0.0370327	0.0404376	0.00558053	0.0367	-0.034484	-0.0612267	0.113196	0.0694742	0.0926988	0.13327	-0.0253432	-0.113638	-0.105196	0.0363344	0.0241939	-0.015661
AKAP13	-0.564095	-0.558908	-0.828593	-0.779535	-0.657379	-0.318221	-0.710383	-0.863917	-0.858163	-1.03533	-0.301668	-0.435037	-0.529998	-0.68351	-0.760056	-0.908819	-0.0801532	-0.413824	-0.50398	-0.462204	-0.413082	-0.477186	-0.679583	-0.706969	-0.788996	-0.738224	-0.785881	-0.891664	-0.611292	-0.624609	-0.744276
AKAP14	0.249492	0.0191164	0.309957	0.236135	0.282878	-0.0367273	0.105223	0.0659046	0.192246	0.28518	0.286491	0.22018	0.281701	0.229625	0.123161	0.0775329	-0.100003	-0.015064	0.0798262	-0.0318357	-0.0101112	-0.026358	-0.0921042	0.0671643	0.0599536	-0.0794788	-0.0256983	-0.140513	0.267934	0.266548	0.380716
AKAP1	-0.19577	-0.366429	-0.332012	-0.429895	-0.511597	-0.301	-0.309071	-0.628278	-0.63236	-0.690257	-0.189356	-0.368258	-0.424932	-0.427893	-0.430004	-0.366441	-0.290007	-0.404498	-0.52439	-0.489132	-0.59158	-0.575826	-0.514601	-0.682074	-0.803541	-0.85373	-0.806103	-0.817661	-0.499017	-0.51883	-0.62768
AKAP2	-0.25473	-0.194913	-0.13398	-0.2258	-0.265119	0.202082	0.106111	0.212016	0.148883	0.0588414	0.0560925	0.148802	0.219486	0.284195	0.347802	0.350156	0.102369	0.22184	0.176165	0.305324	0.29444	0.186792	0.213514	0.268239	0.4063	0.279754	0.40336	0.292518	-0.0493695	-0.0545675	-0.0548374
AKAP3	0.0480858	-0.0982119	0.0977746	-0.106775	0.0202366	-0.129146	0.0299874	-0.256634	-0.231911	-0.304525	0.320942	0.417068	0.459752	0.485261	0.354844	0.107192	0.0131231	0.065719	0.197968	0.171468	0.110033	0.170783	0.294498	0.131918	0.104615	-0.165834	-0.208554	-0.234658	-0.00914697	-0.0691952	-0.126698
AKAP4	0.113862	0.0764245	0.343057	0.247432	0.282064	-0.0219527	0.0367229	0.0755498	0.201924	0.394795	0.0767218	0.155678	0.119221	0.172867	0.191066	0.210506	0.0554354	0.0956986	0.222269	0.2089	0.28419	0.143935	0.0820786	0.277295	0.179271	0.15341	0.176681	0.272868	0.272135	0.307563	0.397924
AKAP5	-0.186328	-0.241345	-0.421387	-0.455078	-0.593339	0.026947	-0.0356159	-0.0474419	-0.163866	-0.125073	-0.145135	-0.237543	-0.220939	-0.334667	-0.337178	-0.519949	-0.0330711	-0.280732	-0.160619	-0.270362	-0.196871	-0.278628	-0.307045	-0.283085	-0.286995	-0.333269	-0.405649	-0.454534	-0.298993	-0.427828	-0.506541
AKAP6	-0.0113145	-0.139559	-0.27494	-0.304863	-0.191292	0.0550393	-0.0637201	-0.0445865	-0.0647298	-0.111511	-0.257125	-0.322449	-0.345028	-0.399148	-0.483897	-0.437594	-0.04917	-0.28003	-0.187898	-0.174187	-0.381426	-0.307364	-0.222589	-0.386993	-0.373064	-0.299919	-0.247735	-0.327577	-0.444152	-0.549432	-0.686744
AKAP7	0.0559358	0.0764875	0.312713	0.275058	0.51548	-0.132	0.0357099	0.0696537	0.0733376	0.299872	0.00757147	-0.0160992	-0.0812558	-0.115279	-0.0454399	-0.177227	-0.0481815	0.00727916	-0.0717046	-0.0358031	-0.0399129	0.11384	0.154136	0.118683	0.211179	0.200659	0.354124	0.290893	-0.0103724	0.173335	0.207799
AKAP8L	0.0761204	-0.277802	-0.35207	-0.499827	-0.35127	-0.00669912	-0.0752129	0.0297604	-0.100687	-0.0909144	0.0322091	-0.0903646	-0.188856	-0.301624	-0.332937	-0.566848	-0.0482703	-0.0158066	-0.0893736	-0.153745	-0.186123	-0.240859	-0.262187	-0.300773	-0.385357	-0.294876	-0.378092	-0.387955	-0.276202	-0.293436	-0.426922
AKAP8	-0.144433	-0.0444627	-0.218383	-0.354689	-0.412885	0.0572627	0.0976182	-0.103354	-0.0694749	-0.0182054	-0.0203985	-0.154912	-0.204531	-0.2667	-0.331595	-0.377055	-0.113458	-0.085829	-0.214194	-0.122948	-0.122945	-0.032468	-0.151344	-0.225315	-0.263739	-0.100932	-0.0823381	-0.270539	0.0588665	0.0862757	0.220084
AKAP9	-0.19147	-0.278965	0.0168472	-0.250982	-0.266427	-0.285957	-0.127837	-0.264015	-0.115679	0.035742	0.109934	0.0112944	0.0225622	-0.0509734	-0.0271265	-0.258678	-0.0825316	-0.0630108	0.0351702	0.179115	0.112465	0.296794	0.319725	0.325241	0.271546	0.261969	0.292503	0.342214	0.189281	0.212357	0.27183
AKIP1	0.22783	0.0388124	0.109898	0.105437	0.377093	-0.0818139	-0.0786413	-0.187676	-0.101935	-0.290137	0.123199	0.0734305	0.107768	0.134981	0.073342	0.10101	-0.0243778	-0.18447	-0.160769	-0.154941	-0.117676	-0.0268465	-0.0291047	0.000754114	0.0272835	-0.0775589	-0.00294422	0.019313	0.0559465	0.0785341	0.0378128
AKIRIN1	-0.153587	-0.20328	-0.629306	-0.951272	-0.919074	-0.150234	-0.372931	-0.41903	-0.600094	-0.904601	-0.258401	-0.300496	-0.418696	-0.587473	-0.723162	-0.812749	-0.145605	-0.265335	-0.125815	-0.285738	-0.160118	-0.423063	-0.408242	-0.485855	-0.726926	-0.395487	-0.599057	-0.546402	-0.330726	-0.470458	-0.57317
AKIRIN2	-1.87912	-1.81447	-1.89356	-1.97729	-1.93706	-1.08681	-1.52469	-1.48801	-1.66561	-1.55374	-1.20829	-1.30848	-1.46213	-1.52602	-1.48897	-1.62657	-1.10136	-1.23204	-1.27421	-1.41024	-1.5469	-1.33325	-1.3748	-1.2461	-1.15271	-1.16167	-1.20975	-1.06097	-1.39516	-1.55576	-1.73118
AKNAD1	-0.323303	-0.552328	-0.510307	-0.53533	-0.713037	-0.362207	-0.264629	-0.256953	-0.233655	-0.0764178	0.0804735	-0.0335277	-0.0712974	-0.0234963	-0.0166503	-0.124845	-0.0742955	-0.0952637	-0.110174	-0.0122253	-0.0483969	-0.364696	-0.409349	-0.331463	-0.345144	-0.141215	-0.107266	-0.315916	-0.0935878	-0.113812	0.00574731
AKNA	-0.0353011	-0.0803069	-0.0457816	-0.208292	0.00308152	0.133941	0.140489	0.311921	0.35276	0.29811	0.0394952	0.175078	0.173521	0.0914039	0.126198	-0.0457144	-0.152252	-0.195715	-0.142487	-0.101221	-0.033679	-0.0785774	-0.145011	-0.268918	-0.176837	-0.00145524	0.0292749	-0.0145312	0.092618	0.0748894	0.106001
AKR1A1	-0.174822	-0.087595	-0.0492721	0.0380692	-0.107752	-0.20205	-0.225151	-0.454853	-0.311273	-0.541671	-0.0557952	-0.225697	-0.259554	-0.364606	-0.346472	-0.658525	-0.0274172	-0.0885296	-0.0968737	-0.134006	-0.252929	-0.156449	-0.117298	-0.128736	-0.0449797	-0.209485	-0.425543	-0.380177	0.017658	0.0267372	-0.052634
AKR1B10	0.135695	0.278026	0.173325	0.110144	0.027841	0.205888	0.262328	0.33617	0.392741	0.435676	0.24107	0.245272	0.226161	0.278955	0.244405	0.286776	0.199675	0.199049	0.123485	0.149874	0.164317	0.127136	0.0829916	-0.0254506	0.0631724	0.231219	0.267525	0.247341	0.27015	0.330012	0.196645
AKR1B15	-0.212871	-0.213911	0.171282	-0.128274	-0.113424	0.148239	0.230429	0.186723	0.320915	0.49836	0.0468776	-0.0124041	0.158186	-0.00361584	-0.0599284	-0.257415	0.178027	0.34584	0.502814	0.382902	0.542654	0.104035	0.0646525	-0.00621912	0.181916	0.352509	0.60054	0.552741	0.129932	0.182447	0.0632133
AKR1B1	-0.182016	-0.239065	-0.000150411	-0.0726462	0.052404	-0.201318	-0.00561732	-0.133148	-0.150334	0.00802843	0.0370147	0.124905	0.111739	0.109007	0.10103	-0.029669	0.0089104	0.0104901	0.00656633	-0.0698244	-0.061111	0.115604	0.0874205	0.151251	0.203021	0.121943	0.099164	0.0874078	-0.0356949	-0.0259963	-0.0684726
AKR1C3	0.290903	0.29959	0.642103	0.60393	0.4748	-0.0130122	0.00393656	0.204078	0.271509	0.41525	0.112685	0.28432	0.303077	0.32576	0.353979	0.239746	-0.152295	0.0612461	0.0593223	0.108911	0.0821682	0.0516744	0.195315	0.219328	0.163908	0.21709	0.186091	0.1887	0.210591	0.211676	0.274093
AKR1C4	-0.615492	-0.720242	-0.275566	-0.689675	-0.160996	-0.757369	-0.258246	-0.468454	-0.105884	-0.2874	0.217469	0.235363	0.32048	0.317219	0.123519	-0.01861	0.131709	0.310391	0.386239	0.293959	0.246568	-0.119761	-0.0644866	-0.0831555	-0.268198	-0.168746	0.140813	0.16033	-0.0986852	-0.140742	-0.114157
AKR1D1	0.0828163	-0.0264401	-0.168493	-0.138177	-0.338548	0.124836	0.0904956	-0.0550866	0.0260067	0.12696	-0.146978	-0.0901722	-0.173016	-0.160325	-0.298451	-0.380443	0.0584933	0.0131052	-0.0156339	-0.0350383	-0.0859401	-0.11661	-0.0650006	-0.0703881	-0.0093533	0.176709	0.0771539	0.0982887	-0.112191	-0.085108	0.0536712
AKR1E2	0.276291	0.158444	0.202102	0.167017	0.168653	0.260255	0.0624887	0.132848	0.0195001	0.110855	0.058622	0.106561	0.13016	0.16899	0.05679	0.0730985	0.196583	0.240476	0.327628	0.300116	0.160662	0.277615	0.273117	0.319867	0.296654	0.273562	0.203292	0.196323	0.29828	0.130719	0.12149
AKR7A2	0.159817	0.0791953	-0.0110875	-0.0843488	-0.175575	0.1373	-0.0308657	-0.0731604	-0.126833	-0.45796	0.0302155	-0.0624713	-0.135501	-0.24888	-0.334236	-0.383393	0.127925	0.151791	0.0595141	-0.0261719	-0.182625	-0.126828	-0.176907	-0.287016	-0.228082	-0.0712437	-0.109086	-0.0140658	-0.245767	-0.274388	-0.34969
AKR7A3	-0.249148	-0.387003	-0.437793	-0.388018	-0.520898	0.070864	-0.10356	-0.111872	-0.00681967	-0.0532663	0.0353954	-0.0589769	-0.11512	-0.243665	-0.159559	-0.214266	-0.0940117	-0.181582	-0.218706	-0.134459	-0.19374	-0.167993	-0.143354	-0.199773	-0.167975	-0.303378	-0.254446	-0.329012	-0.169074	-0.1853	-0.209605
AKT1S1	0.102211	0.110278	-0.206366	-0.00505437	-0.100624	-0.0939416	-0.24509	-0.293834	-0.407468	-0.641078	-0.239855	-0.315459	-0.320479	-0.412942	-0.573762	-0.574023	-0.0511714	-0.240419	-0.305527	-0.394759	-0.47757	-0.532081	-0.545528	-0.660546	-0.553506	-0.442493	-0.352938	-0.412532	-0.583047	-0.491172	-0.57605
AKT1	-0.0303985	0.0169624	-0.308979	-0.271145	-0.434509	0.0373349	-0.201485	-0.281497	-0.530257	-0.72469	-0.084677	-0.0471386	-0.0489565	-0.169134	-0.233371	-0.221765	-0.0409445	-0.200919	-0.22274	-0.285289	-0.365951	0.0101973	0.0336195	-0.163736	-0.183203	0.0238575	-0.0523332	-0.10834	-0.28443	-0.49701	-0.649758
AKT2	-0.289784	-0.665016	-0.595113	-1.14419	-1.12023	-0.226812	-0.355731	-0.501586	-0.608571	-0.734185	-0.233457	-0.315939	-0.390853	-0.652876	-0.727654	-0.753554	-0.0492254	-0.193299	-0.257181	-0.544812	-0.651452	-0.568359	-0.839623	-1.12547	-1.15868	-0.460426	-0.618438	-0.590681	-0.687056	-0.773998	-0.954651
AKT3	0.177493	0.100801	-0.147016	-0.0724499	-0.356092	-0.0465434	-0.0208229	-0.119871	-0.279697	-0.360641	0.142349	0.080207	0.158782	0.135337	0.122218	0.0762953	0.240271	0.248244	0.136339	0.0257035	-0.0390232	-0.0393878	-0.110287	-0.161686	-0.193132	-0.0745483	-0.252063	-0.432827	-0.100439	-0.170604	-0.366576
AKTIP	-0.315714	-0.407721	-0.273622	-0.203737	-0.133723	-0.256154	-0.281506	-0.423446	-0.496707	-0.316991	-0.0849856	-0.125584	-0.0835162	-0.119205	-0.0388382	-0.19609	-0.0161188	-0.0762013	-0.153359	-0.125601	-0.240818	-0.167373	-0.173709	-0.440014	-0.351899	-0.00103803	-0.109883	-0.251323	-0.0322328	-0.0317635	-0.123189
ALAD	0.0601612	-0.12262	0.116479	0.0912321	0.152503	-0.00368752	-0.0363207	0.0688667	-0.0026931	0.0256225	0.0939973	0.0371794	0.112152	0.0649011	0.00237353	-0.0656582	0.0193967	0.150998	0.0922658	-0.0498862	-0.162645	-0.175706	-0.246423	-0.317484	-0.332988	-0.300228	-0.395374	-0.322882	0.0338126	0.051367	0.0567884
ALAS1	0.0971871	-0.00107429	-0.15368	-0.117884	-0.316408	-0.130986	-0.0429227	-0.281505	-0.252967	-0.348806	0.0275514	-0.0115816	0.116473	0.165519	0.205271	0.276157	-0.124024	-0.18688	-0.134787	-0.213482	-0.171643	-0.00161337	-0.0540722	-0.0321572	-0.139388	-0.28913	-0.399611	-0.386678	-0.188393	-0.181438	-0.237067
ALAS2	0.272872	0.394218	0.295264	0.373052	0.45712	0.188388	0.0549592	0.311356	0.272895	0.215474	0.078942	0.197904	0.306145	0.455829	0.395896	0.697685	0.0141373	0.197797	0.234943	0.23268	0.296148	0.213305	0.259303	0.236187	0.307278	0.141929	0.181456	0.426343	0.298043	0.373114	0.474176
ALB	-0.137219	-0.0980387	0.0212432	0.0119764	0.110178	0.00153691	-0.0170017	-0.0027963	-0.107938	-0.00931614	-0.116672	-0.105164	-0.0775328	-0.0167909	0.029756	0.0498571	-0.0676332	-0.0955595	-0.0661121	0.114276	-0.0440854	-0.0490028	-0.100567	-0.0597742	-0.0777387	0.0429875	0.015953	-0.051043	0.0267625	0.00241657	0.0335912
ALCAM	-0.371804	-0.425731	-0.271394	-0.372154	-0.388563	-0.217883	-0.14667	-0.205033	-0.130843	-0.0623359	0.0116462	-0.0528699	-0.0557828	0.0326402	0.0601209	-0.0857444	-0.112851	-0.0905141	-0.0781157	-0.0396068	-0.0102273	-0.004742	-0.0253779	-0.196629	-0.118817	-0.124321	-0.22889	-0.0498637	-0.187921	-0.0697894	-0.134355
ALDH16A1	-0.0559969	-0.105468	-0.134235	0.0146127	0.126297	0.0615677	-0.0458057	0.0562548	0.137089	0.140559	-0.157156	-0.261311	-0.191016	-0.277378	-0.258685	-0.312421	-0.138232	-0.0639603	-0.162725	-0.151858	-0.0732262	-0.0792664	-0.102309	-0.108291	-0.0808337	-0.170891	-0.198415	-0.247369	-0.027306	-0.077022	-0.0863677
ALDH18A1	-0.125797	-0.242399	-0.32284	-0.513547	-0.612018	0.193417	0.0807122	-0.0995879	-0.209865	-0.624072	-0.134461	-0.37042	-0.605296	-0.888617	-1.12611	-1.27888	0.108212	0.0122847	-0.219265	-0.428789	-0.85622	-0.741547	-0.859399	-1.34354	-1.42256	-0.693599	-0.814549	-0.877975	-0.47022	-0.692501	-0.802518
ALDH1A1	-0.0923206	-0.0287367	-0.00184429	-0.0139775	0.0834183	-0.200501	-0.180313	-0.132271	-0.21498	-0.247889	-0.0668311	-0.136581	-0.193246	-0.301249	-0.211649	-0.289437	-0.0647258	-0.0848348	-0.0652892	-0.0748104	0.0173183	-0.06969	-0.138648	-0.116988	-0.166044	-0.0559049	-0.0564258	0.117602	-0.158301	-0.160241	-0.121396
ALDH1A2	-0.347506	-0.2287	-0.406054	-0.463991	-0.416501	-0.040512	0.0491321	0.1373	-0.0669279	-0.0458562	0.0479386	0.0752207	0.0139969	0.0147265	-0.083399	-0.180171	0.0973457	0.165962	0.0924864	0.144051	0.0831799	-0.00476122	-0.0242452	-0.0740173	-0.0869939	-0.0669437	-0.0638404	-0.121684	0.0283409	-0.0208652	-0.0389208
ALDH1A3	-0.127417	0.0301594	0.0229933	-0.0473006	0.0932554	0.0105831	0.208869	0.139959	0.232909	0.215712	0.12992	0.130381	0.062331	-0.0125091	-0.0577206	-0.0870585	0.140587	0.0800436	0.0456358	0.0200942	-0.0337162	-0.0518387	-0.185635	-0.179056	-0.197775	0.267065	0.333172	0.451201	0.310182	0.267831	0.157423
ALDH1B1	0.0259357	-0.0382798	-0.40256	-0.359098	-0.327166	-0.0249041	-0.132262	-0.168548	-0.352893	-0.367703	-0.279376	-0.591335	-0.616586	-0.864808	-0.877443	-0.820959	-0.0708702	-0.32779	-0.438286	-0.428604	-0.528744	-0.483252	-0.345246	-0.492578	-0.437782	-0.734908	-0.774702	-0.694415	-0.55071	-0.435072	-0.558178
ALDH1L1	-0.216601	-0.356411	-0.463826	-0.608535	-0.443492	-0.21805	-0.408886	-0.370211	-0.424437	-0.530414	-0.273277	-0.488034	-0.568328	-0.604917	-0.653661	-0.859086	0.0119765	-0.16716	-0.301077	-0.219613	-0.193184	-0.592026	-0.47811	-0.424113	-0.397782	-0.180375	-0.256021	-0.19033	-0.353241	-0.463682	-0.497424
ALDH1L2	-0.229278	-0.161942	-0.106428	-0.140008	-0.0797516	-0.177479	-0.186578	-0.0744773	-0.0726455	-0.101893	0.057886	0.0104702	-0.035095	-0.0239848	-0.0616595	-0.0445894	-0.0279304	-0.116686	-0.163227	-0.207645	-0.281707	-0.0162682	0.00157349	0.143892	0.17796	-0.174471	-0.186264	-0.270759	-0.125178	-0.150405	0.00547395
ALDH2	-0.367535	-0.297165	-0.303345	-0.156547	-0.248027	-0.0759822	0.00442977	0.166082	0.0645093	0.020542	-0.141849	-0.26266	-0.324933	-0.389221	-0.301101	-0.374772	-0.132044	-0.118875	-0.108461	-0.0639903	-0.123171	-0.272884	-0.205111	-0.178999	-0.192668	-0.248535	-0.316628	-0.197224	-0.0171869	-0.110327	-0.198784
ALDH3A1	-0.0324839	0.0675755	-0.155249	-0.0960794	-0.140841	0.114841	0.0292613	0.0932429	-0.111782	-0.314444	-0.0133667	-0.0635089	-0.175494	-0.15572	-0.109293	0.00870266	-0.065991	-0.292458	-0.339262	-0.379567	-0.411464	-0.242914	-0.153756	-0.049999	-0.0527838	-0.175685	-0.093387	-0.127957	-0.279573	-0.184078	-0.218119
ALDH3A2	-0.117134	-0.0235367	-0.231727	0.014103	-0.22773	-0.100258	-0.0529005	-0.162472	0.0256263	0.0900365	-0.0885181	-0.203149	-0.201946	-0.209332	-0.195364	-0.142562	-0.0964362	-0.174453	-0.13224	-0.303778	-0.266065	-0.138467	-0.0718919	-0.0142991	-0.0841076	-0.155392	-0.24629	-0.328543	-0.198801	-0.238002	-0.475627
ALDH3B2	-0.0787761	0.0422982	-0.305921	-0.415632	-0.455872	-0.0498185	-0.22339	-0.227728	-0.369127	-0.343373	-0.315587	-0.427062	-0.412346	-0.381169	-0.219412	-0.234047	-0.177713	-0.161175	-0.138971	-0.258618	-0.220473	-0.209183	-0.244651	-0.211586	-0.244038	-0.342436	-0.43072	-0.446377	-0.26986	-0.305262	-0.479106
ALDH4A1	0.158957	0.170452	-0.0628995	0.0414231	-0.232821	0.094273	-0.00972728	0.150009	0.285979	0.203929	-0.156851	-0.202995	-0.186569	-0.302824	-0.343583	-0.378996	-0.090009	-0.160196	-0.299792	-0.265468	-0.208675	0.00222171	0.0258324	0.0595106	0.0433693	0.105499	-0.113174	0.0646162	0.170371	0.183587	0.198493
ALDH5A1	-0.0143734	0.0923	-0.0991749	-0.0820605	-0.0538262	0.142571	-0.0687729	-0.16495	-0.306716	-0.233801	-0.0363035	-0.0630343	-0.0381859	-0.106453	-0.021593	-0.101036	0.176848	0.0856718	0.159457	-0.114393	-0.06773	-0.167674	-0.0503912	0.0471945	-0.0861414	-0.0176699	-0.149389	-0.238354	-0.154639	-0.12716	-0.247469
ALDH6A1	0.3681	0.348916	0.382899	0.368094	0.31611	0.0585128	0.147024	0.101272	0.286745	0.216661	0.0265166	0.0912308	0.0291682	-0.000975402	0.0272962	-0.0414215	0.145608	0.169724	0.208397	0.221776	0.245217	0.0118765	0.211374	0.19316	0.224779	0.0860675	0.196188	0.128478	0.0880679	0.137942	0.0966748
ALDH7A1	-0.0570242	-0.326374	-0.313905	-0.482222	-0.57822	-0.344067	-0.57275	-0.71973	-0.642236	-0.667874	-0.389309	-0.534955	-0.542665	-0.643716	-0.56868	-0.552427	-0.292712	-0.418565	-0.516003	-0.398738	-0.282438	-0.327818	-0.439104	-0.515773	-0.560959	-0.500275	-0.652684	-0.555525	-0.455652	-0.419339	-0.326474
ALDH8A1	-0.241502	-0.34505	-0.274776	-0.224507	-0.254988	-0.0905936	-0.18705	-0.342248	-0.495555	-0.521714	-0.062901	0.0148621	-0.0345047	-6.27176e-05	-0.101953	-0.0975553	-0.209202	-0.283084	-0.21276	-0.312528	-0.288211	-0.11963	-0.212679	-0.272949	-0.27926	-0.179872	-0.299618	-0.244478	-0.343151	-0.472677	-0.608748
ALDH9A1	0.0960466	0.0136843	0.0585807	0.0947964	0.0659644	-0.110935	-0.123797	-0.0314571	0.0640987	-0.0716122	0.0245304	0.0749091	0.0979881	0.00790454	0.0879179	0.0418622	0.104393	0.0630353	0.159791	0.159861	0.133398	-0.173211	-0.203401	-0.154804	-0.182622	-0.154271	-0.265571	-0.104357	0.0194546	0.0704216	-0.116114
ALDOA	-1.61101	-2.68201	-3.04626	-3.28094	-3.14555	-1.21878	-2.62476	-2.57186	-2.70931	-2.87028	-1.897	-2.81362	-2.72811	-2.76707	-2.76569	-2.99831	-1.25358	-2.43673	-2.639	-2.64906	-2.5857	-2.96815	-2.92255	-3.09128	-3.07458	-3.23731	-3.29651	-3.45501	-2.72477	-2.7796	-2.71751
ALDOB	-0.441131	-0.503766	-0.186563	-0.347016	-0.330125	-0.149672	-0.238103	-0.291271	-0.464772	-0.288785	0.123402	0.0204066	0.0748546	0.207382	0.11977	0.0610424	-0.0969345	-0.123835	-0.0868303	-0.0859572	-0.19174	-0.101742	-0.134301	-0.100127	-0.0660846	0.0662687	0.0539897	0.135529	-0.272024	-0.222931	-0.212215
ALDOC	-0.033889	-0.243529	-0.0127009	-0.0309694	0.0995943	-0.219443	-0.189995	-0.437974	-0.681218	-0.530356	-0.205432	-0.309956	-0.398169	-0.328175	-0.417569	-0.431225	-0.0317152	-0.186199	-0.182727	-0.108825	-0.1598	-0.371699	-0.166146	-0.182307	-0.172009	-0.171958	-0.388461	-0.166227	-0.376703	-0.358374	-0.251845
ALG11	-0.915019	-1.7312	-1.63409	-1.30554	-1.47431	-0.645038	-1.18703	-1.47606	-1.53459	-1.32721	-0.803046	-1.46736	-1.61142	-1.6455	-1.67954	-1.80825	-0.532578	-1.41293	-1.46187	-1.55173	-1.55957	-1.58276	-1.73226	-1.61147	-1.66618	-1.34745	-1.55488	-1.38027	-1.56802	-1.62893	-1.6724
ALG12	-0.0365756	-0.209737	-0.522249	-0.75927	-1.03119	0.0805994	0.0749842	-0.103628	-0.348629	-0.510643	-0.0803325	-0.216859	-0.393921	-0.402303	-0.488573	-0.507154	0.0482349	-0.055609	-0.278845	-0.76698	-0.836183	-0.160618	-0.252735	-0.540101	-0.607871	-0.246282	-0.520762	-0.723913	-0.142991	0.0576498	-0.142247
ALG13	0.00916699	-0.609414	-1.32042	-1.49911	-1.46652	-0.197058	-0.831019	-1.54284	-1.67147	-1.64056	-0.0579971	-1.06877	-1.50049	-1.66822	-1.62325	-1.56824	0.0497007	-0.678479	-1.06945	-1.29505	-1.43388	-1.32817	-1.45813	-1.40086	-1.51109	-1.68163	-1.7915	-1.85334	-1.63942	-1.67442	-2.08484
ALG14	-0.234584	-0.7312	-1.46203	-1.64551	-1.79115	-0.239758	-1.00201	-1.16603	-1.47966	-1.34289	-0.400601	-1.06728	-1.27397	-1.39032	-1.35278	-1.51943	-0.29453	-0.865857	-0.88258	-0.929501	-1.09664	-1.15841	-1.26959	-1.4008	-1.39018	-1.10245	-1.06573	-1.30296	-1.53693	-1.5821	-1.86346
ALG1	-0.134718	-1.02666	-2.84607	-3.24336	-3.03372	0.0909492	-1.20167	-2.31977	-2.52249	-2.66474	-0.12817	-1.62806	-2.69606	-2.75417	-2.82552	-2.95246	-0.237897	-1.54279	-2.40193	-2.5911	-2.53246	-2.77739	-2.69736	-2.70281	-2.73401	-2.79193	-3.03743	-3.09242	-2.50706	-2.48275	-2.46295
ALG2	-0.14084	-2.06607	-2.71373	-2.83045	-2.80832	0.00658095	-1.73187	-2.51256	-2.70593	-2.89958	-0.225253	-2.04761	-2.32457	-2.32777	-2.57708	-2.51253	-0.258375	-1.94059	-2.31218	-2.16221	-2.37809	-2.14115	-2.2054	-2.29583	-2.15048	-2.55031	-2.6049	-2.68308	-2.23761	-2.29964	-2.28382
ALG3	0.126301	-0.0135608	-0.160865	-0.1714	-0.275091	0.17187	0.0429547	0.0396484	-0.0212901	-0.167256	0.0252979	0.0844811	0.0615344	0.081216	0.131425	0.185202	0.0646452	-0.0427065	0.0545477	-0.134256	-0.151205	-0.250328	-0.406777	-0.496593	-0.429921	-0.323321	-0.480089	-0.684914	-0.27523	-0.163845	-0.274187
ALG5	-0.366035	-0.294412	-0.473917	-1.13892	-1.00865	-0.249393	-0.338065	-0.565756	-0.782754	-0.941508	-0.0163649	-0.082767	-0.259846	-0.295187	-0.546687	-0.794247	-0.0534531	-0.257805	-0.179488	-0.688561	-0.835521	-0.315282	-0.473668	-0.575524	-0.735206	-0.457702	-0.855934	-1.18656	-0.379179	-0.597262	-0.897966
ALG6	0.100148	0.0135082	-0.295886	-0.777596	-1.10013	0.0639269	-0.0580736	-0.0887183	-0.216978	-0.236294	-0.116459	-0.208188	-0.409764	-0.73826	-1.01308	-1.04006	-0.0788853	-0.143409	-0.233606	-0.55134	-0.691413	-0.102421	-0.176587	-0.370305	-0.502131	-0.352343	-0.669217	-0.824812	-0.428776	-0.612604	-0.68012
ALG8	-0.258298	-0.462235	-0.776024	-1.07379	-1.2281	-0.192186	-0.441898	-0.681441	-1.00156	-1.18388	-0.184619	-0.243729	-0.534508	-0.829383	-1.11646	-1.49049	-0.151901	-0.242032	-0.308073	-0.607571	-0.828486	-0.48561	-0.678097	-0.992593	-1.16227	-0.231867	-0.608033	-0.884925	-0.824375	-1.05013	-1.34585
ALG9	-0.46272	-0.571356	-0.595824	-0.923886	-1.12126	-0.0289649	0.000129835	-0.203851	-0.43792	-0.513808	0.0639324	-0.000780678	-0.203938	-0.480729	-0.587088	-0.684507	0.0392076	-0.0605848	-0.0885151	-0.59512	-0.736945	-0.217732	-0.336866	-0.555051	-0.502981	-0.330741	-0.51937	-0.588862	-0.0942253	-0.289942	-0.236863
ALKBH1	0.0401623	-0.0477508	-0.271662	-0.713632	-0.738154	-0.0695896	-0.16256	-0.146787	-0.322629	-0.3794	-0.127573	-0.129922	-0.320917	-0.443203	-0.610027	-0.849297	0.0477487	0.0416524	0.112735	-0.183966	-0.232173	-0.333159	-0.427547	-0.53722	-0.592991	-0.232782	-0.452716	-0.493605	-0.253122	-0.357873	-0.443743
ALKBH2	-0.268511	-0.45545	-0.491441	-0.427499	-0.363162	-0.0370811	-0.0190143	0.0486568	0.0851594	-0.0895346	0.0694461	-0.00326166	-0.0306088	-0.0795025	-0.112348	-0.0253139	-0.269525	-0.348097	-0.143342	-0.0286731	-0.0110603	-0.0685837	-0.0723927	-0.00100288	0.00516691	0.0161656	0.0640648	0.0517111	-0.234776	-0.113689	-0.109802
ALKBH3	-0.115177	0.170668	-0.135912	-0.173751	-0.0616261	-0.228309	-0.161269	-0.328011	-0.393337	-0.316725	-0.14772	-0.223772	-0.268384	-0.270303	-0.229379	-0.261438	-0.0360752	-0.0261726	-0.0818313	0.0528678	-0.0427832	-0.126266	-0.0650666	-0.0521971	-0.0370312	-0.384033	-0.365827	-0.510941	-0.176109	-0.171888	-0.233049
ALKBH4	-0.0377366	-0.295663	-0.33907	-0.529811	-0.594682	0.0424019	0.166118	0.132925	0.0809544	0.00661405	-0.0366575	-0.149853	-0.224237	-0.150766	-0.343752	-0.276344	-0.0359168	0.0309687	0.0792479	-0.0975859	-0.0562611	-0.0380937	-0.0253473	-0.126853	-0.0540679	0.0377062	-0.0738249	0.00933988	-0.109543	-0.181571	-0.0798732
ALKBH5	-0.0503142	0.0930509	-0.187079	-0.0301945	-0.111148	-0.0718661	-0.184615	-0.274552	-0.405493	-0.535107	-0.276202	-0.26836	-0.490336	-0.603901	-0.739993	-0.73368	-0.114607	-0.387946	-0.386994	-0.516679	-0.46679	-0.482804	-0.588201	-0.745482	-0.646243	-0.484795	-0.571305	-0.609043	-0.42693	-0.517684	-0.525127
ALKBH6	0.0342075	0.0348629	0.0113071	0.155859	0.288768	0.103104	0.181287	0.218305	0.219266	0.0631584	0.00385755	0.0746151	0.0180484	0.0410041	0.113691	0.0556169	0.0249367	-0.0283752	-0.0345907	0.0697046	0.0233076	0.126093	0.00335364	0.0311875	0.0966497	-0.0817603	-0.0552041	-0.0186681	0.214951	0.143841	0.0693424
ALKBH7	0.20342	0.157989	-0.190393	0.0337373	-0.0442989	-0.0445709	-0.0428098	-0.0152452	-0.0272975	-0.123223	-0.292179	-0.300472	-0.206553	-0.214307	-0.344254	-0.314024	0.00027768	-0.113388	-0.142147	-0.109042	-0.17457	-0.228346	-0.228039	-0.223949	-0.222581	-0.277415	-0.302253	-0.411334	-0.0546416	0.0151867	0.0431444
ALKBH8	0.0680071	-0.192135	-0.518853	-0.754948	-1.01794	0.0088066	-0.0876717	-0.204841	-0.516777	-0.596298	-0.0745809	-0.271595	-0.478389	-0.549361	-0.648689	-0.802261	-0.0851459	-0.0503748	-0.113896	-0.279265	-0.398442	-0.337639	-0.469118	-0.699849	-0.827595	-0.4999	-0.590792	-0.820933	-0.482194	-0.788862	-0.844936
ALK	-0.29141	-0.78846	-0.794723	-1.14072	-0.994033	-0.247389	-0.583168	-0.568667	-0.56958	-0.68932	-0.113767	-0.421918	-0.426301	-0.455038	-0.406697	-0.368811	-0.191016	-0.582899	-0.716123	-0.83008	-0.657713	-0.547576	-0.428422	-0.418998	-0.359666	-0.461839	-0.65752	-0.782427	-0.219019	-0.267432	-0.374716
ALLC	-0.081446	-0.012369	0.0189034	-0.149631	0.111247	-0.0737606	-0.147494	-0.168789	-0.196101	-0.111661	0.093073	0.0169167	-0.0411815	-0.0761124	-0.0500594	-0.0284144	0.150752	0.258249	0.128535	0.232253	0.0437633	-0.144632	-0.171688	-0.186758	-0.205801	-0.126935	-0.289473	-0.354288	-0.208074	-0.268391	-0.287159
ALMS1	-0.523642	-0.651928	-0.520976	-0.538318	-0.496981	-0.20254	-0.194646	-0.171197	-0.163299	0.0193911	-0.0194276	-0.123315	-0.0711561	-0.0382071	-0.0205554	-0.137687	-0.0946802	-0.0755047	0.01455	-0.140922	-0.0971247	-0.180331	-0.180482	-0.221985	-0.206038	-0.158172	-0.244083	-0.338773	-0.20075	-0.278219	-0.149622
ALOX12B	-0.0866527	-0.0282742	-0.223425	-0.24975	-0.311256	0.0479104	-0.102578	-0.210667	-0.237194	-0.448731	-0.139434	-0.139225	-0.0493262	-0.0206389	0.0190923	0.183637	0.138826	-0.054636	-0.0654651	-0.0630198	-0.0261042	0.037223	-0.0849712	-0.133966	-0.159298	-0.253687	-0.190161	-0.159053	-0.136508	-0.0737689	-0.103254
ALOX12	0.0279224	-0.0780772	0.0526534	-0.102648	-8.71054e-05	0.0645295	0.236251	0.18827	0.161764	0.22736	0.093069	0.135544	0.071911	0.0625319	0.00949316	-0.0858292	-0.0427491	0.0518835	0.0376567	0.0720284	0.0797671	0.0123329	0.125519	0.0780919	0.0619846	-0.0121067	-0.0937512	0.0115274	0.145112	0.112374	0.255023
ALOX15B	0.190832	0.261111	0.174476	0.118983	-0.0250742	-0.0706739	-0.182313	-0.284824	-0.384705	-0.370428	-0.162774	-0.243053	-0.368471	-0.283025	-0.227571	-0.0329379	-0.00159567	-0.191567	-0.290147	-0.328544	-0.171654	-0.0688404	-0.0891072	-0.167395	-0.174997	-0.620563	-0.580228	-0.700676	-0.3504	-0.381129	-0.459739
ALOX15	-0.1462	0.0818487	-0.0246593	-0.00264378	0.247926	-0.0442754	-0.223098	-0.207579	-0.286388	-0.353852	-0.305121	-0.334389	-0.371991	-0.469498	-0.41887	-0.442491	-0.0755022	-0.174828	-0.195088	-0.251962	-0.185174	-0.221203	-0.235303	-0.225345	-0.23937	-0.242195	-0.16843	-0.182097	-0.157439	-0.188109	-0.332493
ALOX5AP	0.0969215	0.113984	0.192668	0.390075	0.416588	0.0348301	0.113991	0.206365	0.146924	0.255126	0.00517485	0.0901552	0.202785	0.138733	0.0774799	0.0712517	0.0604146	0.251346	0.185542	0.203994	0.324027	0.146354	0.127807	0.173827	0.204254	0.159207	0.0564696	-0.00633567	0.234645	0.219093	0.304109
ALOX5	-0.0543982	-0.145995	0.0324173	-0.000143798	0.203987	-0.280526	-0.211925	-0.357535	-0.457928	-0.366178	-0.182575	-0.226975	-0.0756968	-0.0798744	0.00829226	0.0655777	-0.151322	-0.175963	-0.123733	-0.1315	-0.117866	-0.0974055	-0.305576	-0.196639	-0.408461	-0.0455764	-0.0430416	0.147383	-0.246583	-0.232321	-0.237514
ALOXE3	0.00690897	0.127988	-0.0441825	-0.141173	-0.00933901	-0.0179529	-0.237382	-0.286788	-0.50438	-0.745651	-0.054266	-0.0520055	-0.214898	-0.0349388	-0.0848976	-0.0102992	-0.0846117	-0.217252	-0.249748	-0.266511	-0.181569	-0.22067	-0.290919	-0.276133	-0.214913	-0.321508	-0.364542	-0.362745	-0.143336	-0.11971	-0.060928
ALPI	0.266457	0.097538	0.219673	0.365487	0.472527	0.172383	0.27943	0.347077	0.303138	0.329094	-0.0325718	0.0358596	0.111184	0.120329	0.176966	0.143223	-0.00381462	0.0429248	0.0205343	0.0766419	-0.0567901	0.0917868	-0.00876932	0.0400495	0.150769	0.0478458	0.0241163	0.0266395	0.257903	0.306611	0.241595
ALPK1	0.196163	0.154667	0.0794705	-0.101314	-0.0260648	0.175946	0.142515	0.166198	0.149815	0.0847033	0.0913818	0.056216	0.165484	0.113868	0.157551	0.0813718	0.0929617	-0.0501922	-0.162305	-0.0626799	-0.303362	0.0717693	0.0538975	-0.00665412	-0.069937	0.123125	0.190663	0.172951	-0.0785969	0.0820583	-0.140815
ALPK2	0.314411	0.366172	0.284314	0.384846	0.297656	0.192001	0.235214	0.357848	0.243448	0.229726	-0.109509	0.0444568	0.000480667	-0.0101996	0.00293037	0.0687659	0.178047	0.189037	0.0196021	0.166935	0.0281794	-0.130145	-0.100613	-0.126189	-0.0633446	-0.059581	0.0284447	-0.146377	0.41655	0.42446	0.449679
ALPK3	-0.451896	-0.612101	-0.757036	-0.87531	-1.02624	-0.261523	-0.791408	-0.573296	-0.494277	-0.575506	-0.419376	-0.539391	-0.642629	-0.707588	-0.763549	-0.769003	-0.500794	-0.716349	-0.87029	-0.899814	-1.04231	-0.705367	-0.862539	-0.808579	-0.881595	-0.830992	-0.883361	-0.882164	-0.630427	-0.582629	-0.727728
ALPL	-0.139422	-0.0126019	-0.0552215	-0.113193	-0.210615	0.0592952	0.00669073	-0.106088	-0.13316	-0.418264	0.0294642	-0.0359477	0.0318989	-0.0750107	0.0551984	-0.0570401	0.131928	0.0539189	-0.133894	-0.0256344	-0.089335	-0.144926	-0.31996	-0.306946	-0.255551	-0.0641315	0.00801689	0.142841	-0.0341364	0.0819255	0.0701446
ALPPL2	0.182297	0.346751	0.0568988	0.18712	0.518179	0.415378	0.260391	0.205178	0.0263444	-0.0243498	0.183146	0.193467	0.215449	0.274983	0.390225	0.23438	0.022963	0.071652	-0.049725	0.159752	0.160287	0.12284	0.28308	0.0145039	0.0181197	0.183456	0.159986	0.460406	0.24886	0.266492	-0.067863
ALPP	-0.344659	-0.229375	-0.121188	0.207212	0.174871	0.129532	0.22933	0.24872	0.29435	0.262112	0.109712	0.089072	0.268297	0.258608	0.267058	0.279895	0.33152	0.342676	0.450247	0.454583	0.387364	0.178028	0.231904	0.263	0.0345689	0.228724	0.249445	0.165521	-0.196517	-0.0810828	-0.20519
ALS2CL	0.0251442	-0.0942826	-0.0695036	-0.0844751	-0.276686	-0.0758235	-0.288392	-0.396696	-0.489567	-0.62002	-0.236826	-0.366413	-0.660139	-0.558054	-0.687663	-0.598965	-0.35089	-0.711591	-0.620208	-0.841884	-0.927346	-0.288459	-0.420344	-0.271442	-0.315676	-0.641121	-0.652806	-0.619715	-0.686513	-0.792279	-0.896666
ALS2CR11	-0.419048	-0.174406	-0.0646	-0.409311	-0.347958	-0.082284	-0.0100218	0.118072	0.0266188	0.140846	-0.00389641	0.0691433	0.00171863	0.0176897	-0.0126327	-0.0121451	0.0875995	0.0441905	-0.00801423	0.0835883	0.155468	0.0489442	0.142864	0.106825	0.0750177	-0.18344	-0.224326	-0.321968	0.0501312	0.102841	0.102523
ALS2CR12	-0.382779	-0.622597	-0.237908	-0.386626	-0.269711	-0.248759	-0.24103	-0.324862	-0.151707	-0.0831835	0.0814629	-0.00142818	0.0904732	0.203223	0.301573	0.272305	-0.0530408	-0.27392	-0.0562089	-0.15337	-0.212707	-0.166741	-0.160684	-0.190227	-0.196325	-0.155026	-0.0867322	-0.192637	-0.212298	-0.273576	-0.446295
ALS2	-0.0467249	-0.156445	-0.162635	-0.117461	-0.325238	-0.25005	-0.325606	-0.432349	-0.367868	-0.544811	-0.0945436	-0.253485	-0.217186	-0.317069	-0.429211	-0.481964	-0.287103	-0.169831	-0.424116	-0.458382	-0.477631	-0.0944317	-0.0034859	-0.133734	-0.115312	-0.195569	-0.208733	-0.249282	-0.162329	-0.0947562	-0.131834
ALX1	0.00317734	0.0348753	0.0759474	0.2218	0.268969	-0.0119661	0.029112	0.215343	0.166963	0.135012	-0.0525091	0.0525991	0.0617995	0.181976	0.259539	0.213918	-0.0957616	0.00962814	0.0404799	0.172147	0.190794	0.151224	0.136749	0.356468	0.328192	0.0064711	0.102838	0.105668	0.22035	0.205341	0.20033
ALX3	-0.367043	-0.355051	-0.75096	-0.721242	-0.693488	-0.30284	-0.355009	-0.352208	-0.531135	-0.647547	-0.444266	-0.637091	-0.651685	-0.764074	-0.757783	-0.794125	-0.373059	-0.55826	-0.731485	-0.797594	-0.916955	-0.355182	-0.459477	-0.526904	-0.385933	-0.807202	-0.875988	-0.91044	-0.63061	-0.59705	-0.743896
ALX4	-0.0255164	-0.0190583	-0.210348	-0.314026	-0.515185	-0.0850237	-0.155442	-0.0973998	-0.0608383	-0.21977	-0.314789	-0.36175	-0.46185	-0.535272	-0.484819	-0.599918	-0.279922	-0.402547	-0.428021	-0.278776	-0.280792	-0.338339	-0.313992	-0.436989	-0.405775	-0.420768	-0.45821	-0.4085	-0.283191	-0.237476	-0.318723
ALYREF	-1.37632	-1.72807	-2.02666	-2.25689	-2.39504	-0.960179	-1.49151	-1.64199	-1.77335	-2.02543	-1.31438	-1.83844	-1.83141	-2.01562	-2.16338	-2.213	-0.83183	-1.42053	-1.65823	-1.68703	-1.99614	-1.76647	-1.76975	-2.16871	-2.32204	-1.90405	-2.10829	-2.02309	-1.78609	-1.99868	-2.05474
AMACR	0.0418058	0.0160102	-0.0657769	-0.0728485	0.0350286	0.224043	0.115198	0.237593	0.13522	-0.109329	-0.0147063	0.0403671	0.0305094	0.0680743	0.0832343	0.0977637	0.0471469	0.00399815	-0.0621097	-0.0937292	-0.204319	0.00688003	0.0561274	-0.073981	-0.0200785	-0.0636441	0.0247922	0.0559886	-0.00855821	-0.00195133	-0.0438928
AMBN	-0.138966	-0.167812	-0.0632073	-0.160175	-0.301642	-0.167185	-0.20281	-0.251259	-0.284862	-0.483759	-0.0807235	-0.121661	-0.124965	-0.196324	-0.30748	-0.356866	0.0112688	-0.144999	-0.0461809	0.058489	0.0282455	0.0852063	0.0333315	-0.0280299	-0.0488574	-0.30306	-0.232337	-0.360061	-0.345247	-0.297563	-0.231829
AMBP	0.0143238	-0.125451	-0.0547727	0.0330871	-0.00806152	0.053864	-0.0113973	0.0921073	0.0293937	-0.144253	0.0465922	-0.0425007	-0.00292599	0.0314414	-0.00473691	0.00696027	-0.0184737	-0.129454	0.0815672	-0.108034	-0.0775224	-0.165301	-0.162479	-0.174179	-0.171421	-0.0969878	-0.0537603	-0.0632936	0.0659657	0.0477874	0.00969492
AMBRA1	-0.080966	0.0590208	0.233397	0.208526	0.181148	0.120398	0.149425	0.191085	0.418564	0.389194	0.345901	0.388889	0.57531	0.598774	0.60094	0.53213	0.320912	0.462265	0.540013	0.528176	0.576836	0.26113	0.2704	0.266598	0.253804	0.450478	0.550932	0.689412	0.414697	0.409346	0.473769
AMD1	-0.312701	-0.389153	-0.360222	-0.614262	-0.638052	-0.126099	-0.263715	-0.326768	-0.549231	-0.522552	-0.1346	-0.356431	-0.448806	-0.48324	-0.559164	-0.693522	-0.0686236	-0.211794	-0.388524	-0.488091	-0.643743	-0.291404	-0.328147	-0.203548	-0.284621	-0.343992	-0.566707	-0.656997	-0.21661	-0.294043	-0.361925
AMDHD1	-0.0461171	0.0472814	-0.13608	-0.0842494	-0.119788	0.0534384	0.0144847	0.0432872	0.0829894	0.121101	-0.10139	-0.170008	-0.157471	-0.0925015	-0.125491	-0.108387	-0.0787705	-0.0903918	-0.14423	-0.213604	-0.109051	0.0114414	0.0896099	0.0437203	0.0747821	-0.169463	-0.0662722	-0.212504	0.0125871	0.0365968	0.00940767
AMDHD2	0.138449	0.244406	-0.213806	-0.201541	-0.0832141	0.0296795	-0.0793121	-0.16904	-0.307295	-0.515194	-0.279877	-0.348769	-0.401722	-0.38616	-0.450862	-0.277905	-0.173845	-0.379562	-0.382079	-0.484828	-0.498074	-0.254015	-0.257063	-0.178103	-0.0722435	-0.389161	-0.44148	-0.502393	-0.571005	-0.627575	-0.638195
AMELX	0.195314	0.183824	0.243869	0.317374	0.384169	0.15724	0.225796	0.202991	0.232232	0.290589	0.166297	0.2405	0.290508	0.245534	0.252693	0.319635	0.0393081	0.120325	0.0904903	0.125334	0.0293583	0.283181	0.30809	0.356868	0.367914	0.229042	0.211882	0.32827	0.38711	0.386494	0.407916
AMELY	0.256256	0.214411	0.191306	0.401282	0.594227	0.176218	0.311258	0.405545	0.518779	0.481153	0.0378305	0.214678	0.312255	0.346126	0.433184	0.51283	0.168134	0.266745	0.212078	0.20361	0.229561	0.271687	0.171979	0.304847	0.241553	0.392535	0.408578	0.392927	0.374871	0.350593	0.356354
AMER1	-0.278027	-0.287758	0.122355	0.117657	0.240016	-0.219583	0.0401926	0.0557711	-0.0622876	0.044018	-0.040041	-0.0863593	-0.169203	-0.223841	-0.0406206	-0.122923	-0.0183151	0.116462	-0.0142339	-0.146724	-0.230324	-0.0136748	-0.0611704	-0.0316749	0.0414135	-0.0589095	-0.0599565	0.0837892	0.0534844	0.0455506	0.0838532
AMER2	-0.0713704	-0.0565818	-0.357073	-0.258128	-0.12641	0.0587269	-0.155117	-0.113681	-0.194307	-0.336964	-0.232491	-0.19431	-0.228385	-0.322793	-0.196748	-0.149759	-0.0376873	-0.0581471	-0.116912	-0.0887465	-0.0989259	-0.077578	-0.101805	-0.0524223	0.0566458	-0.518271	-0.535714	-0.54878	-0.154787	-0.166376	-0.150229
AMER3	0.133975	-0.0322678	-0.148617	-0.0944179	0.12255	0.0784765	-0.0467196	0.0209867	-0.216825	-0.164989	-0.0109909	-0.00328048	0.114052	0.086967	0.0833116	0.290829	0.0979022	-0.0321939	-0.0955235	-0.249329	-0.240741	-0.3119	-0.219214	-0.544176	-0.369776	-0.0940677	-0.199699	-0.0802715	-0.144417	-0.0386989	-0.0971535
AMFR	0.0511112	0.0347749	0.237963	0.118491	0.334706	-0.0515087	-0.229503	-0.128094	-0.225402	-0.103446	-0.00641665	0.135466	0.114579	0.302601	0.369547	0.343031	0.0341532	-0.121418	-0.157344	-0.205886	-0.131533	0.136228	0.135195	0.00178726	-0.0409066	-0.0116332	-0.114853	0.0176125	0.115512	0.158659	0.0193596
AMHR2	-0.397306	-0.213789	-0.170831	-0.156512	0.0290758	-0.31124	-0.330692	-0.38027	-0.368136	-0.268074	-0.150706	-0.325028	-0.395784	-0.348837	-0.357363	-0.405138	-0.420023	-0.530699	-0.433099	-0.38403	-0.39237	-0.293273	-0.252732	-0.3101	-0.28764	-0.395367	-0.560796	-0.487656	-0.613868	-0.57838	-0.791534
AMH	-0.10111	0.0181811	-0.352902	-0.160746	-0.186298	0.238801	0.109117	0.118557	-0.0498942	-0.240307	-0.132934	-0.173948	-0.16964	-0.168689	-0.290374	-0.184209	0.0518982	-0.0600894	-0.198317	-0.298091	-0.283503	-0.211054	-0.109097	-0.0990008	-0.0259911	0.0528622	0.0911168	0.0556236	-0.216605	-0.202793	-0.216597
AMICA1	-0.209209	-0.185665	-0.0762823	-0.0903699	-0.0468297	0.0027105	0.118178	0.0602881	0.0601948	0.104098	0.20686	0.326808	0.396401	0.319893	0.261617	0.222259	0.113679	0.0309352	0.0715394	0.0220841	-0.0310595	0.0984996	0.0241859	0.0916729	0.0381349	0.00344099	-0.136045	-0.0492684	0.154972	0.161435	0.148687
AMIGO1	-0.269673	-0.166902	-0.277304	-0.188179	-0.191072	-0.311489	-0.342164	-0.37511	-0.529804	-0.446659	-0.231034	-0.277284	-0.248183	-0.175968	-0.166861	-0.168768	-0.0765526	-0.235863	-0.268886	-0.213129	-0.339545	-0.532544	-0.416307	-0.436306	-0.471998	-0.352061	-0.321132	-0.416173	-0.111966	-0.0893726	-0.050408
AMIGO2	-0.0348517	-0.189304	-0.203108	-0.113774	-0.239121	-0.326697	-0.469574	-0.450858	-0.576425	-0.567273	-0.217359	-0.317298	-0.399246	-0.38868	-0.301093	-0.4445	-0.108675	-0.3749	-0.237164	-0.348298	-0.290939	-0.581704	-0.663247	-0.653043	-0.639301	-0.591259	-0.584662	-0.525931	-0.353041	-0.418735	-0.61183
AMMECR1L	0.127466	0.032843	-0.0795678	0.0470521	0.0933999	-0.212149	-0.28752	-0.45604	-0.505119	-0.510094	-0.199958	-0.32402	-0.258902	-0.254301	-0.208017	-0.168665	-0.145443	-0.319212	-0.346826	-0.48028	-0.38326	-0.450981	-0.387997	-0.449289	-0.56387	-0.291533	-0.268423	-0.384682	-0.235029	-0.252126	-0.197065
AMMECR1	0.197452	0.367981	0.152884	0.226104	0.37101	0.327043	0.271609	0.420038	0.445922	0.228318	0.0252761	0.116631	0.210891	0.24606	0.207003	0.337341	0.0858893	0.262396	0.163997	0.213596	0.230053	0.092782	0.0910661	0.179223	0.181779	0.204493	0.163489	0.230689	0.343743	0.344718	0.33587
AMN1	0.224573	0.188559	0.0820263	0.0182998	-0.106481	0.048916	-0.0476231	0.0446815	-0.029759	0.0193355	-0.0981015	-0.254544	-0.261962	-0.237355	-0.1503	-0.136911	-0.0230296	-0.233053	-0.13958	-0.270985	-0.191108	-0.0742825	-0.0480713	-0.166959	-0.123035	-0.276022	-0.261179	-0.270081	-0.0640568	-0.0540381	-0.108538
AMN	0.265734	0.421364	0.115945	0.281994	0.167757	0.356829	0.20967	0.275145	0.260513	0.144355	-0.00638862	-0.00320921	-0.0475167	-0.171002	-0.125603	-0.00215942	-0.080915	-0.11741	-0.150498	-0.232838	-0.231555	-0.0724903	-0.158319	-0.264554	-0.207281	-0.0306639	0.0886796	0.0970967	0.193342	0.141131	0.113346
AMOTL1	0.206721	0.227175	-0.281022	-0.0937781	-0.0595392	0.117162	-0.0447405	0.0463392	0.0616299	-0.0534512	-0.122083	-0.125435	-0.279467	-0.242344	-0.348202	-0.227106	0.0216069	0.00833486	0.0121991	0.0873276	0.0514469	-0.196488	-0.24645	-0.246252	-0.214866	-0.139637	-0.0740603	-0.203298	-0.258909	-0.181499	-0.28724
AMOTL2	0.0638898	0.0122014	0.0956798	0.136013	0.286866	-0.0376153	-0.113053	0.0871006	0.0417927	0.080924	-0.0340863	0.0996867	0.110304	0.143514	0.246166	0.393735	-0.170338	-0.22688	-0.157383	-0.126287	-0.155389	-0.0180782	-0.0407797	0.0272342	0.071387	-0.0133843	-0.00766997	0.0250706	0.0784414	0.225765	0.117888
AMOT	0.1246	0.405465	0.53658	0.847268	1.09769	0.0771651	0.254925	0.525254	0.688874	0.746309	0.0685265	0.190005	0.236444	0.394042	0.595223	0.65601	0.0858691	0.401839	0.499417	0.558017	0.597977	0.28601	0.395762	0.606519	0.664305	0.46646	0.649732	0.812489	0.578131	0.619445	0.871934
AMPD1	-0.464106	-0.581909	-0.392447	-0.541103	-0.487916	-0.154504	-0.212344	-0.379121	-0.207002	-0.133975	-0.324081	-0.227066	-0.31387	-0.229553	-0.122036	-0.139355	-0.284438	-0.441782	-0.413093	-0.442863	-0.610216	-0.518506	-0.456431	-0.41803	-0.458709	-0.278229	-0.319891	-0.192037	-0.355062	-0.418233	-0.433988
AMPD2	-0.312417	-0.337414	-0.535556	-0.448948	-0.629081	-0.14343	-0.374943	-0.401682	-0.503833	-0.492794	-0.334396	-0.479641	-0.596748	-0.680994	-0.672447	-0.69093	-0.225036	-0.506228	-0.366519	-0.517725	-0.509468	-0.550642	-0.625113	-0.695752	-0.758102	-0.61388	-0.606078	-0.360447	-0.457751	-0.47835	-0.498635
AMPD3	0.304807	0.340311	-0.0565067	-0.0289879	-0.284402	0.0956452	0.00557725	0.0216422	-0.0717676	-0.000412403	-0.158864	-0.0731599	-0.0344823	-0.0149333	-0.00498027	0.0628231	0.0197445	-0.0395335	-0.0129589	-0.0957641	0.0405434	-0.237658	-0.121671	-0.165063	-0.211492	0.0403357	0.161474	0.210298	0.0440219	0.140852	0.0783992
AMPH	-0.278322	-0.176588	-0.351492	-0.416739	-0.626567	-0.0795037	-0.170391	-0.113536	-0.415133	-0.364776	-0.00723611	0.0736493	0.0227899	-0.0672815	-0.13226	-0.111622	-0.145064	-0.155872	-0.181176	-0.289492	-0.222239	0.030601	0.0310563	0.0732139	0.0232862	-0.0885386	-0.13432	-0.13261	0.00343994	0.0399031	0.120827
AMTN	-0.0321703	-0.217123	-0.0490528	-0.0867179	-0.153322	-0.185803	-0.237281	-0.194119	-0.378557	-0.279779	-0.0963008	-0.126151	-0.22761	-0.229678	-0.301893	-0.202997	-0.111376	-0.135116	-0.0447669	-0.123968	-0.108781	-0.0287148	-0.0699189	-0.143546	0.0584511	-0.23717	-0.358181	-0.322997	-0.0716357	-0.0745045	-0.103831
AMT	0.00410305	0.0530418	-0.149596	-0.0943773	0.0521152	0.0496253	-0.057377	-0.0313228	-0.0965117	-0.0497506	-0.406051	-0.364178	-0.353131	-0.337482	-0.319957	-0.161625	-0.239769	-0.314733	-0.372683	-0.437412	-0.434979	-0.0119528	-0.00192776	0.0176111	0.0917202	-0.100639	-0.118764	-0.0633332	-0.0781584	-0.142743	-0.048125
AMZ1	-0.186845	0.0763288	-0.0705711	-0.200615	-0.0235563	0.169785	0.0417613	0.134147	0.00515497	-0.113925	0.175195	0.148802	0.119874	0.0292061	-0.0836183	-0.0862536	-0.0640222	-0.0161477	-0.0721092	-0.159481	-0.141108	0.043691	0.11767	0.107151	0.129442	0.0980844	0.199803	0.365709	0.0810516	0.170799	0.0469387
AMZ2	-0.279796	-0.174913	0.0167915	0.106311	0.0986669	-0.0856434	-0.202974	-0.123972	-0.0667411	-0.115015	-0.0329896	-0.0994861	-0.0374931	-0.0755144	-0.158593	-0.289961	-0.102605	-0.289588	-0.193214	-0.198424	-0.143057	-0.250053	-0.258785	-0.284832	-0.320565	0.0277022	0.0752718	0.174662	0.0477941	0.0643006	0.0534899
ANAPC10	-0.223775	-0.204695	-0.241281	-0.252358	-0.398242	-0.0220975	0.00835896	0.0274082	0.0966662	0.262765	-0.112789	-0.0470949	-0.0234239	-0.0593248	0.0304955	-0.182077	0.0297398	-0.0753368	-0.132152	-0.214716	-0.101027	-0.00978488	-0.0889826	-0.166547	-0.196461	0.0214618	0.0246281	-0.0644535	-0.146047	-0.192437	-0.21978
ANAPC11	-0.76054	-1.60801	-1.98261	-2.27786	-2.12218	-0.638531	-1.74747	-1.85957	-2.05781	-2.41081	-1.12437	-1.65388	-1.76236	-1.8069	-1.89482	-1.95345	-0.672675	-1.40201	-1.27173	-1.42451	-1.42586	-1.84123	-2.04363	-1.97865	-2.11165	-1.84623	-1.95031	-2.15805	-1.75843	-1.70941	-1.75845
ANAPC13	-1.02844	-1.57036	-1.36033	-1.68483	-1.43769	-1.0728	-1.62345	-1.58206	-1.62434	-1.55041	-0.808887	-1.22479	-1.41398	-1.52987	-1.57466	-1.93063	-0.512616	-1.15044	-1.05519	-1.31412	-1.29021	-1.26412	-1.189	-1.23596	-1.31102	-1.32613	-1.4844	-1.70944	-1.5384	-1.6666	-1.6138
ANAPC15	-0.287251	-0.697925	-1.01296	-0.8735	-0.830708	-0.25857	-0.490122	-0.724424	-0.761537	-0.664695	-0.446389	-1.02772	-1.14813	-1.18538	-1.23729	-1.25538	-0.20647	-0.281992	-0.450065	-0.473312	-0.392184	-0.792516	-0.694925	-0.832745	-0.950577	-0.693016	-0.796608	-0.794498	-0.68506	-0.672653	-0.754368
ANAPC16	0.200798	0.205647	0.257979	0.213393	0.29285	0.148702	0.0690429	0.0989202	0.0825133	-0.123621	-0.0241842	-0.00770259	-0.0380416	-0.0319878	-0.116008	-0.116987	-0.0914973	0.0579658	0.0729962	0.0961348	0.0824142	-0.10449	-0.0576801	-0.00695944	0.00944464	0.0147101	0.0983231	0.145157	-0.00994385	0.0696246	0.0156735
ANAPC1	-1.09119	-1.1132	-1.06959	-1.18601	-0.868228	-1.06712	-1.27562	-1.23893	-1.13552	-1.04729	-1.18451	-1.37635	-1.34155	-1.27779	-1.09501	-1.29426	-0.933137	-1.24701	-1.26624	-1.32491	-1.4479	-1.24845	-1.18932	-1.22041	-1.09365	-1.2751	-1.5468	-1.47849	-1.42166	-1.38444	-1.28659
ANAPC2	-1.40036	-1.58388	-2.328	-2.13246	-2.05734	-1.21595	-1.56383	-1.85924	-2.10931	-2.18892	-1.61724	-1.94918	-2.17267	-2.15036	-2.31411	-2.41558	-1.15844	-1.32407	-1.39176	-1.37936	-1.18879	-1.63604	-1.68954	-1.65908	-1.64474	-1.59328	-1.76634	-2.05168	-1.56572	-1.38876	-1.49778
ANAPC4	-2.1584	-2.68987	-2.571	-2.44207	-2.43525	-1.94046	-2.35609	-2.23408	-2.47333	-2.39741	-1.90933	-2.44164	-2.31755	-2.26535	-2.25001	-2.41155	-1.91495	-2.064	-2.21547	-2.40032	-2.31725	-2.0105	-2.05438	-2.136	-2.13337	-2.10093	-2.10112	-2.28576	-2.29014	-2.24827	-2.35631
ANAPC5	-1.16558	-1.35905	-1.33648	-1.36407	-0.92418	-1.04045	-1.60266	-1.48403	-1.53722	-1.56826	-1.08147	-1.5459	-1.49287	-1.2796	-1.35615	-1.33015	-1.133	-1.42289	-1.56323	-1.65844	-1.60808	-1.5402	-1.5633	-1.3896	-1.51848	-1.49493	-1.5571	-1.47757	-1.44461	-1.38166	-1.29565
ANAPC7	-0.199419	-0.216254	-0.268252	-0.28339	-0.419114	-0.109488	-0.148945	-0.154967	-0.210527	-0.0340766	-0.00271772	-0.114452	-0.138092	-0.122509	-0.0702812	0.0502715	-0.201487	-0.382355	-0.355908	-0.372381	-0.399216	-0.00245762	0.0277104	0.13107	0.0951447	-0.0429315	0.00581899	-0.000957888	-0.316963	-0.274398	-0.0886271
ANGEL1	0.216698	0.0945626	0.0439098	0.204219	-0.0742604	0.0448413	0.0749506	0.0478995	0.0766525	-0.0334969	-0.0654109	-0.0909358	-0.0238982	-0.125653	-0.0221429	-0.0897186	0.0759125	-0.0523347	-0.0308378	-0.110013	-0.168977	-0.140948	-0.384418	-0.442982	-0.532344	-0.174954	-0.00834617	0.0198415	-0.100981	-0.213528	-0.155308
ANGEL2	0.327306	0.275092	0.144638	-0.118652	-0.0411714	-0.0610865	-0.0966577	-0.120691	-0.0846625	-0.224551	-0.0160819	0.0538548	-0.0558537	-0.0609024	-0.0620969	0.0866448	0.0763962	0.094524	0.112239	0.0731934	-0.0151667	0.0199625	0.14303	0.159121	0.165653	0.277315	0.357964	0.533752	-0.146378	-0.115251	-0.186588
ANGPT1	-0.059702	-0.122689	0.0930714	0.0914431	0.227029	-0.032849	0.104506	-0.0824441	0.0894145	0.199012	0.0845145	0.213319	0.220815	0.162682	0.151282	0.0496218	-0.0541496	0.00283247	-0.029238	0.0148621	-0.140216	0.0157291	0.0731263	0.0282667	0.0712166	0.140306	0.112093	0.188551	0.059825	0.107734	0.033053
ANGPT2	-0.0453812	-0.0691717	-0.0225494	-0.106863	0.083001	0.0299738	-0.00360069	0.0504356	-0.0311115	-0.126703	0.0172663	0.0186681	0.0449094	0.085997	0.152798	0.0954563	0.0294894	0.0398208	0.0557122	-0.154977	-0.0650447	0.107164	0.00099053	0.0233767	-0.0903185	0.214546	0.108555	0.184607	0.131188	0.192548	0.117009
ANGPT4	0.148609	0.0467186	0.0278123	0.099465	0.151878	0.195029	0.131645	0.155354	0.0322828	-0.116258	0.0454926	-0.0500969	0.0252972	0.0472595	0.133818	0.202728	-0.00551343	-0.00461355	-0.111095	-0.00238111	0.024584	-0.0616225	-0.022993	-0.191683	-0.17421	0.170997	0.0785091	0.0695712	0.0295053	0.0397993	0.0735497
ANGPTL1	0.0691339	0.194074	-0.0321235	0.107236	-0.00891141	-0.179514	-0.0612636	-0.0900475	-0.352024	-0.479245	-0.147957	-0.220854	-0.234117	-0.195456	-0.164877	0.0315707	-0.116597	-0.0972288	0.0192565	-0.108248	0.00209083	-0.145506	-0.164579	-0.136799	-0.24492	0.10457	0.0773592	0.200343	-0.125226	-0.117054	-0.23157
ANGPTL2	-0.0264712	-0.0160442	-0.174144	-0.0376096	0.147503	-0.0631943	-0.145401	-0.0865564	-0.119537	-0.0724914	-0.100967	-0.193227	-0.108034	-0.106025	-0.109855	0.00975526	-0.112519	-0.121178	-0.178298	0.0389482	-0.0247614	0.0314412	-0.0427271	-0.0765598	-0.0783798	-0.223389	-0.27797	-0.379264	-0.295806	-0.266428	-0.288075
ANGPTL3	-0.168653	-0.187337	0.00982838	0.018665	-0.00222753	-0.156121	-0.0817237	-0.090671	-0.100161	0.093528	0.0558242	0.0339704	-0.0537038	0.118026	0.0742141	0.172674	-0.164555	0.0393769	-0.0710771	-0.0899139	-0.0474895	-0.0927694	-1.07677e-05	0.00730411	-0.0438953	0.071031	0.00054497	0.145831	0.14912	0.162632	0.234505
ANGPTL4	-0.116822	-0.065243	-0.0967205	-0.238213	-0.159768	-0.128086	-0.157482	-0.0559104	-0.0128162	0.037741	-0.073558	-0.0379845	-0.165133	-0.247365	-0.290663	-0.30859	-0.0491543	-0.179332	-0.131607	-0.254739	-0.242167	-0.166189	-0.190292	-0.402293	-0.26068	0.108975	0.136618	0.172097	0.0278716	0.0969421	0.208668
ANGPTL5	0.265925	0.150312	0.185537	0.118541	0.0635015	-0.0727123	0.0538285	0.0688617	0.147645	0.138171	-0.200437	-0.152492	-0.100477	-0.180307	-0.227552	-0.0832129	-0.0312226	-0.0295252	0.0841526	0.0528256	0.0147744	0.0330079	0.0844788	0.125055	0.142829	-0.0835561	-0.00977193	-0.0843449	-0.0808129	-0.25751	-0.231107
ANGPTL6	-0.0169908	-0.0687985	-0.212268	-0.131448	-0.132948	0.220596	0.103966	0.125513	0.073581	-0.0365744	-0.225735	-0.274506	-0.402587	-0.336419	-0.274	-0.224417	0.0866412	0.0386461	-0.0653211	0.00877932	-0.0655501	-0.162442	-0.193283	-0.266031	-0.225171	-0.0794571	-0.0103753	0.00500854	-0.10911	-0.069799	-0.211615
ANGPTL7	0.341009	0.439865	0.163815	0.197883	0.191307	0.22525	0.145787	0.0719835	0.105568	-0.155157	0.00654918	-0.0647135	-0.0120818	0.0103317	0.0279266	-0.0826793	-0.0723882	-0.0902279	-0.235831	-0.0578755	-0.134481	0.221295	0.139239	0.233503	0.168878	-0.140389	-0.13294	-0.210143	0.201257	0.144677	0.214833
ANG	-0.245811	-0.280239	-0.497134	-0.48101	-0.49788	-0.187864	-0.181992	-0.285591	-0.396263	-0.344869	-0.179992	-0.222281	-0.224943	-0.186343	-0.245618	-0.249591	-0.0478892	-0.141713	-0.232947	-0.225651	-0.266426	-0.290544	-0.359622	-0.220326	-0.353644	-0.228355	-0.337807	-0.26801	-0.379673	-0.369499	-0.364677
ANHX	0.366278	0.298142	0.0721499	0.0643698	0.158737	0.156819	0.0777059	0.00554788	-0.110705	-0.419305	0.110474	0.0404994	0.0128059	-0.0581166	-0.0950306	0.0833127	0.0322101	0.00732287	-0.115803	-0.239864	-0.355847	-0.145756	-0.0718301	-0.291926	-0.261797	-0.316708	-0.345686	-0.203405	-0.00701582	-0.0193511	-0.0722339
ANK1	-0.143797	-0.252465	-0.168418	-0.151017	0.0723927	-0.0307605	-0.148505	-0.322	-0.32146	-0.178246	-0.145149	-0.21281	-0.223753	-0.225225	-0.200768	-0.191701	-0.133605	-0.265916	-0.267589	-0.220052	-0.262747	-0.198713	-0.163519	-0.0885873	-0.115008	-0.326161	-0.414571	-0.388901	-0.394657	-0.550461	-0.67058
ANK2	0.0844452	0.0195928	-0.198611	-0.173125	-0.367138	0.124646	-0.122255	-0.0376696	-0.0484235	-0.292744	-0.170072	-0.318448	-0.447755	-0.466977	-0.406701	-0.291168	-0.0558677	-0.189891	-0.263986	-0.148416	-0.104257	-0.351142	-0.25835	-0.276848	-0.361844	-0.210792	-0.344224	-0.272002	-0.520223	-0.45754	-0.462853
ANK3	-0.0512541	-0.11634	0.14719	0.197929	0.280163	0.0596121	-0.139397	-0.102865	-0.21681	-0.243921	-0.0462841	-0.146669	-0.087046	-0.194879	-0.168858	-0.00510954	-0.0876151	-0.136845	-0.08382	-0.0376946	-0.0214305	-0.178978	-0.169763	-0.289553	-0.216304	-0.299998	-0.290193	-0.385245	-0.307268	-0.301639	-0.466133
ANKAR	-0.071028	-0.0590483	0.142019	0.111227	0.171479	0.0038499	0.0647975	0.0454862	0.0192126	0.0822461	0.00565931	0.0824182	0.0860982	0.197562	0.205009	0.367191	-0.00376272	0.0525648	0.0521507	0.131277	0.0787135	0.072315	0.0979564	0.10504	0.118977	0.0304716	0.0472009	0.121965	-0.0174836	0.0158779	0.0948791
ANKDD1A	-0.49251	-0.534633	-0.669156	-0.67487	-0.958235	-0.29659	-0.514726	-0.514433	-0.538611	-0.684924	-0.268031	-0.390565	-0.446302	-0.503247	-0.486527	-0.638865	-0.268587	-0.628006	-0.713839	-0.723944	-0.707882	-0.581269	-0.656719	-0.670645	-0.643321	-0.564716	-0.439529	-0.457404	-0.568634	-0.601436	-0.553777
ANKDD1B	-0.0527745	-0.20096	-0.264389	-0.125162	-0.0615694	-0.20601	-0.328337	-0.373079	-0.518196	-0.602518	-0.156186	-0.363581	-0.348313	-0.366257	-0.36652	-0.375671	-0.28913	-0.210984	-0.163998	-0.220739	-0.258971	-0.219982	-0.235644	-0.146921	-0.259049	-0.289204	-0.331191	-0.342867	-0.118793	-0.155028	-0.132228
ANKEF1	-0.119531	-0.179118	-0.0240011	-0.0266149	-0.108997	0.0338516	0.164048	0.0846345	0.136375	0.163822	0.294217	0.405316	0.416143	0.470802	0.530753	0.468457	0.0392221	0.0649491	0.101145	0.0172014	-0.0182569	0.0477827	0.0840706	0.160437	0.141364	0.29937	0.31936	0.313571	0.164749	0.16151	0.140135
ANKFN1	-0.0926029	-0.176093	-0.0959515	-0.126679	-0.0695797	-0.0630188	-0.134287	-0.18283	-0.166353	-0.274121	-0.158853	-0.305003	-0.296717	-0.307208	-0.324066	-0.283715	-0.140284	-0.359998	-0.337801	-0.201531	-0.343207	-0.17719	-0.215768	-0.198318	-0.0820203	-0.277222	-0.469353	-0.555934	-0.278569	-0.260048	-0.133699
ANKFY1	-0.0931883	-0.125385	0.00987288	-0.164954	0.00413426	0.0179215	0.147654	0.101368	0.176907	0.176308	-0.00589201	-0.0099549	-0.00204251	0.0204178	0.0473813	-0.00657967	-0.0729304	-0.10753	-0.28283	-0.135895	-0.296664	0.00546883	-0.00243423	-0.0342192	-0.139768	-0.117195	-0.192432	-0.33032	0.0279408	0.00793583	0.0134041
ANKHD1-EIF4EBP3	-0.123949	-0.00304037	-0.0736681	-0.286438	-0.444303	-0.0893737	0.047213	0.0270216	0.0445361	0.0254764	0.0947095	0.0650963	-0.0186075	-0.114915	-0.0939512	-0.108281	-0.00415913	-0.00434605	0.0185058	0.00949223	-0.268488	-0.185567	-0.0751106	-0.260509	-0.186975	-0.229011	-0.141567	-0.260996	-0.0382162	0.0546296	0.00950224
ANKH	-0.177515	-0.0688633	-0.173445	-0.295833	-0.263993	0.0840088	-0.157127	0.0376879	0.0347555	-0.080716	-0.0648026	-0.173885	-0.141752	-0.106856	-0.095985	0.00239386	0.0528502	0.0317767	-0.0108843	-0.0456165	0.0248021	0.185812	0.161672	0.0989894	0.186462	-0.0373106	0.0116609	-0.0617358	0.127138	0.171688	0.223616
ANKIB1	0.0602851	0.0596221	0.046934	0.0152236	-0.0262005	-0.0775474	-0.0724044	0.00867244	0.0923018	-0.0327325	-0.0255313	0.00213901	0.0622346	0.0169743	0.0584012	0.0609078	-0.0291545	-0.190189	-0.0665758	-0.0718946	-0.181667	-0.00384962	-0.106875	-0.0236186	-0.0282884	-0.0454095	0.0605444	0.0444219	-0.0118505	-0.104408	-0.0298081
ANKK1	-0.149721	-0.335097	-0.182763	-0.33248	-0.316622	-0.00459415	0.0698354	-0.0499888	0.0499189	0.0192443	-0.151586	-0.105405	-0.123725	-0.0339515	-0.131366	-0.0971879	-0.0842812	0.0078898	0.134041	-0.0454465	0.172489	-0.103407	0.0675151	-0.0931888	-0.137467	0.0903106	-0.045923	-0.0142083	-0.22416	-0.289654	-0.330196
ANKLE1	0.28539	0.463852	0.192332	0.13732	0.175297	0.154174	-0.0112679	0.0157011	0.00461011	-0.161422	-0.0127176	-0.00399372	-0.171524	-0.151391	-0.144272	-0.115168	0.113964	0.116087	0.223597	0.257079	0.237522	0.0750262	-0.000753233	0.0244826	0.110485	-0.0959368	-0.169609	-0.197916	0.169911	0.176509	0.0703532
ANKLE2	-0.698121	-1.78649	-2.15461	-2.22119	-2.19348	-0.482949	-1.51469	-1.65684	-1.58664	-1.58953	-0.823528	-1.72758	-2.01159	-2.17191	-2.15993	-2.04998	-0.622342	-1.6475	-1.78861	-2.07086	-2.0239	-1.82351	-2.0061	-1.97682	-2.05402	-1.74503	-1.75558	-1.90572	-1.8511	-1.76589	-1.88971
ANKMY1	0.0720001	-0.0887082	-0.300498	-0.113127	-0.223279	0.0559393	-0.0937596	-0.0577662	-0.0637665	-0.0300225	-0.15947	-0.230601	-0.271378	-0.33201	-0.406072	-0.30827	0.0140002	0.0704325	-0.0307882	-0.0260336	-0.146674	-0.197697	-0.127452	-0.23867	-0.352198	-0.133933	-0.16985	-0.372007	0.102155	0.0085811	-0.0370304
ANKMY2	0.113002	0.224444	0.0786692	0.0337038	0.109755	-0.0114537	0.146525	0.172499	0.281021	0.194186	-0.0639902	-0.039926	0.0250163	-0.00453827	0.0371424	0.0448515	-0.00406984	0.0297958	-0.0567314	-0.0860584	-0.218827	0.0216074	0.00736308	-0.0610852	-0.0614111	0.126016	0.0484073	0.0956714	-0.0702189	-0.117408	-0.0994248
ANKRA2	-0.299638	-0.319615	-0.145602	-0.331028	-0.215336	-0.250393	-0.293465	-0.617959	-0.599928	-0.52023	-0.154382	-0.241313	-0.330681	-0.354405	-0.350194	-0.381356	-0.312015	-0.353133	-0.412839	-0.349251	-0.402558	-0.132919	-0.137543	0.046461	-0.0217816	-0.397864	-0.396807	-0.50502	-0.474812	-0.373481	-0.518681
ANKRD10	0.00275304	-0.220951	0.118202	0.0520149	0.312532	0.0781251	0.193569	0.195436	0.157204	0.124107	0.263068	0.218029	0.204848	0.290281	0.179122	0.0814504	0.0960156	0.233564	0.289605	0.41024	0.387645	0.345466	0.38573	0.394718	0.416965	0.24267	0.218181	0.0450643	0.31353	0.351616	0.358139
ANKRD11	-0.000946292	-0.043341	-0.020474	-0.00581666	0.222564	0.253909	0.215915	0.179873	0.127757	0.00267727	-0.0141686	-0.105249	0.0233671	0.0757487	0.204063	0.38446	0.0697382	0.0101704	0.169326	0.323902	0.358561	0.209847	0.317442	0.507029	0.589437	-0.00246579	0.210879	0.179146	0.196219	0.305807	0.552103
ANKRD12	-0.332993	-0.133663	-0.259218	-0.0883447	0.0287212	-0.164857	-0.0946307	-0.0510019	0.00160038	-0.0787338	0.00532552	-0.0226539	0.0119274	0.00619585	0.0456198	0.0535354	0.0371928	0.0768581	0.0791318	-0.00273096	0.0207702	-0.0147497	-0.00622008	0.0710529	-0.000244833	0.0776595	-0.00817079	0.0705807	-0.118324	-0.171434	-0.180712
ANKRD13A	-0.0762367	-0.202917	-0.125088	0.0760084	-0.179599	0.00175608	-0.202868	0.0432799	0.129084	0.10957	-0.112874	-0.113573	-0.0627924	0.0210147	0.0471742	0.191525	0.0621705	-0.0174024	0.119397	0.142828	0.108274	-0.147246	-0.300543	-0.323677	-0.409999	-0.220431	-0.196428	-0.0834888	-0.0220431	0.0121169	0.104563
ANKRD13B	-0.144273	-0.283323	-0.272159	-0.110373	-0.104965	0.0103885	-0.182253	-0.227916	-0.219749	-0.286994	-0.165418	-0.293829	-0.342788	-0.24398	-0.207115	-0.250752	-0.178816	-0.398296	-0.410751	-0.297608	-0.417675	-0.362026	-0.391161	-0.344357	-0.337254	-0.388527	-0.350172	-0.426599	-0.314278	-0.311058	-0.385077
ANKRD13C	0.0165337	0.0456077	0.269898	0.224035	0.386657	-0.0928963	-0.00346934	0.144438	0.178592	0.126376	-0.0721093	-0.086874	-0.0780722	-0.0194189	-0.0465874	-0.0514452	-0.223468	-0.0983024	-0.0782275	0.0130079	-0.0566343	-0.0580941	-0.0303188	-0.0140856	-0.0714315	-0.131335	-0.0972959	0.0173044	0.0581618	0.0679246	0.214049
ANKRD13D	-0.1132	-0.129591	-0.0691285	0.0588824	0.0287199	-0.056793	-0.0278157	0.0733782	0.17355	0.15478	-0.0373498	-0.0762072	-0.0210237	-0.0692551	-0.126696	-0.189226	0.0752665	0.19988	0.0263429	0.104634	0.00923161	0.0619192	-0.0181558	-0.0205869	0.0399167	-0.094441	0.0207703	0.0986826	-0.0206768	-0.0447068	-0.121834
ANKRD16	-0.18694	-0.276409	-0.191447	-0.336141	-0.340049	0.327666	0.0722883	0.193906	0.203827	0.0926686	0.0359356	0.0160661	0.173219	0.171673	0.241531	0.166784	0.0313003	0.0216023	0.0133992	0.0970892	0.189273	0.0547207	0.00217992	0.0325059	-0.0382514	0.0833574	0.213407	0.255615	0.113067	0.137279	0.166473
ANKRD17	0.167657	-0.176428	-0.376089	-0.319318	-0.279444	-0.132596	-0.338118	-0.476178	-0.537455	-0.694815	-0.153924	-0.202899	-0.330657	-0.674735	-0.747494	-0.894084	-0.183207	-0.428036	-0.514685	-0.823222	-0.864883	-0.283774	-0.333595	-0.387696	-0.420898	-0.231187	-0.486077	-0.595427	-0.684249	-0.810244	-1.12106
ANKRD1	0.00139025	-0.133378	-0.159577	-0.309763	-0.166111	-0.412185	-0.418955	-0.527244	-0.522963	-0.553964	-0.105594	-0.148987	-0.130968	-0.220663	-0.168327	-0.196393	-0.106001	-0.163329	-0.0502144	-0.193104	-0.236782	-0.226053	-0.29121	-0.434462	-0.350902	0.0536453	0.0995312	0.0333993	-0.217534	-0.161968	-0.15311
ANKRD22	-0.11744	-0.176884	-0.143214	-0.0471404	-0.151922	0.0454659	-0.147061	-0.0381238	-0.147833	-0.129377	-7.81775e-05	0.0751	0.116041	0.0490746	0.0863895	0.0276187	-0.0204953	-0.0272792	0.0212054	0.0949674	0.165578	-0.142919	-0.145301	-0.167496	-0.121931	-0.104186	-0.156156	-0.111743	-0.108362	-0.0789277	-0.0631033
ANKRD23	-0.13019	-0.241903	-0.226881	-0.263698	-0.428472	-0.32144	-0.500818	-0.618711	-0.706661	-0.630454	-0.238307	-0.400342	-0.256639	-0.387728	-0.366077	-0.289178	-0.130006	-0.247525	-0.212258	-0.245745	-0.0571635	-0.169082	-0.300498	-0.196492	-0.279197	-0.369185	-0.330257	-0.464556	-0.434988	-0.423135	-0.391955
ANKRD24	0.153004	0.0317713	-0.147817	-0.3993	-0.388882	0.078104	0.0210477	-0.131463	-0.398637	-0.3944	-0.0294322	-0.143598	-0.251285	-0.331525	-0.385126	-0.360298	0.0834044	0.0869061	-0.147999	-0.228076	-0.260292	-0.241046	-0.190202	-0.322191	-0.288174	-0.343858	-0.381658	-0.44529	-0.445278	-0.464069	-0.465097
ANKRD26	-0.0268936	-0.0053748	0.349089	0.503889	0.635615	-0.105412	-0.0310327	-0.127998	-0.0716527	-0.0211925	0.217875	0.196979	0.222834	0.159935	0.104238	0.0639964	0.0718167	0.218138	0.0400776	0.209611	0.0427463	0.175154	0.305224	0.342689	0.288356	0.266021	0.362089	0.316196	0.215067	0.245842	0.218907
ANKRD27	0.0208657	0.191705	0.232876	0.26746	0.40506	-0.0306853	-0.0566416	-0.221219	-0.124728	-0.156644	-0.101883	-0.198398	-0.224677	-0.295033	-0.276083	-0.26761	0.0106844	-0.0365073	-0.178383	-0.180371	0.0470715	-0.00368451	-0.0308717	-0.122319	-0.10136	-0.104053	-0.206413	-0.0856082	-0.0519659	0.0889362	-0.0415178
ANKRD28	-0.372812	-0.291231	-0.273327	-0.203772	-0.23397	0.0867891	-0.0885089	-0.191801	-0.0608303	-0.260851	0.0528896	-0.0256022	-0.11573	-0.228515	-0.234733	-0.265404	0.0112992	-0.117677	-0.209582	-0.336252	-0.370034	-0.0630281	-0.125085	-0.220216	-0.120528	0.00202234	0.0139364	-0.0709515	0.0366271	0.0269532	0.0337469
ANKRD29	-0.325918	-0.464092	-0.575198	-0.625867	-0.694818	0.109481	-0.111893	-0.111019	-0.430524	-0.580785	0.13072	0.108655	0.0137262	0.0101114	0.00740391	-0.27555	-0.0389592	-0.15951	-0.202314	-0.266358	-0.227209	-0.0441898	-0.123351	-0.154689	-0.0916609	-0.177254	-0.243725	-0.246959	-0.0807264	-0.138148	-0.146088
ANKRD2	0.137153	0.0573011	-0.161368	-0.216909	-0.266911	-0.0880888	-0.180359	-0.168129	-0.095015	-0.265177	-0.113344	-0.195284	-0.151173	-0.135327	-0.182223	-0.220763	-0.106736	-0.171898	-0.248167	-0.254419	-0.295567	-0.168061	-0.125095	-0.152352	-0.161338	-0.39312	-0.400675	-0.327415	-0.42939	-0.397059	-0.576544
ANKRD30A	-0.34302	-0.355501	0.185299	0.184628	0.194718	-0.358379	-0.0401814	-0.222726	0.00359356	0.263401	0.145814	0.264955	0.305727	0.345913	0.47237	0.071798	0.0767721	0.210861	0.204566	0.219177	0.227274	0.177092	0.245885	0.287322	0.264543	0.0922972	0.269004	0.00386235	0.248087	0.271279	0.352271
ANKRD30B	0.0909156	0.190933	0.0292586	0.28554	0.250885	0.0379964	0.162116	0.0980213	0.0486637	0.0454602	-0.110557	-0.102071	-0.0891606	0.00351742	0.0164203	0.00737628	-0.0659815	-0.137035	-0.198893	-0.316189	-0.26986	0.238012	0.284068	0.337845	0.279392	-0.155639	-0.199717	-0.346535	0.0875469	0.0794323	0.105446
ANKRD31	-0.0639075	-0.26676	0.011692	0.123459	0.181004	-0.430941	-0.183654	-0.178061	-0.12171	-0.0412908	-0.0473017	-0.0366272	-0.00582202	0.0758702	0.0566086	-0.189718	0.0282094	-0.0129817	-0.0418798	-0.144226	-0.136073	0.22311	0.186552	0.337382	0.255533	0.387172	0.347479	0.311294	-0.046373	-0.12356	-0.356158
ANKRD32	-0.0871186	-0.411195	0.0787841	-0.246583	-0.213652	-0.408394	-0.240971	-0.41822	-0.335901	-0.0158722	0.0855125	-0.0603524	-0.0851749	-0.227031	-0.20589	-0.433479	-0.0885464	-0.156245	-0.178333	-0.336421	-0.21627	-0.0211562	-0.216831	0.00697434	0.0179255	-0.0149158	-0.0933475	-0.256229	-0.170431	-0.262069	-0.352122
ANKRD33B	-0.0914702	-0.0747468	0.110887	0.196708	0.313248	-0.0289316	0.115703	0.0752846	0.171464	0.201078	0.170911	0.272328	0.327966	0.287678	0.359175	0.134605	0.110255	0.264484	0.307908	0.363708	0.265173	-0.0790979	-0.220357	-0.0936901	-0.12422	0.174304	0.283073	0.268914	0.192847	0.259703	0.108709
ANKRD33	0.0141372	0.120621	-0.111799	-0.12107	-0.213529	0.079773	-0.115606	-0.00906155	-0.0845039	-0.255868	-0.0586543	-0.201975	-0.10608	-0.177193	-0.11796	-0.0877944	-0.0619888	-0.188852	-0.0627878	0.0061016	-0.0782104	-0.171768	-0.232637	-0.305412	-0.272437	-0.0490515	-0.0934406	0.0329968	-0.13809	-0.0462403	-0.0454532
ANKRD34A	0.0481011	-0.359073	-0.20181	-0.132361	-0.322733	-0.133397	-0.268629	-0.163934	-0.12666	-0.282142	-0.236112	-0.197943	-0.228725	-0.13368	-0.0998224	-0.263624	-0.545492	-0.600631	-0.665716	-0.537262	-0.433269	-0.328351	-0.262203	-0.29565	-0.238261	-0.476365	-0.499822	-0.616952	-0.35907	-0.325572	-0.277235
ANKRD34B	-0.417097	-0.318154	-0.257284	-0.322953	-0.393809	-0.157512	-0.229107	-0.363812	-0.428808	-0.459754	0.0285606	-0.0195218	-0.092083	-0.0978709	-0.0317549	-0.188289	-0.0534304	-0.153376	-0.133747	-0.201416	-0.269083	-0.326139	-0.42368	-0.447039	-0.338679	-0.0473704	-0.100463	0.0818478	-0.321681	-0.418867	-0.400439
ANKRD34C	-0.39466	-0.611581	-0.488738	-0.716187	-0.597152	-0.313962	-0.370781	-0.491431	-0.413266	-0.614117	-0.234069	-0.37367	-0.418018	-0.48553	-0.386708	-0.458709	-0.217116	-0.500067	-0.694624	-0.686182	-0.654977	-0.203907	-0.311863	-0.415972	-0.263116	-0.728042	-0.724067	-0.704154	-0.554768	-0.647495	-0.730064
ANKRD35	0.209829	0.110749	-0.0669917	0.125272	-0.10663	-0.256824	-0.475129	-0.499314	-0.491773	-0.798125	-0.270615	-0.483811	-0.383151	-0.387915	-0.361806	-0.318248	-0.197855	-0.352889	-0.123581	-0.341005	-0.44186	-0.430017	-0.444291	-0.51989	-0.558555	-0.658283	-0.682937	-0.854607	-0.482024	-0.487703	-0.519964
ANKRD36C	-0.382459	-0.232447	-0.340018	-0.534662	-0.355329	-0.19973	-0.29196	-0.266603	-0.272489	-0.20678	-0.160749	-0.338573	-0.30279	-0.270198	-0.234477	-0.39976	-0.378309	-0.36906	-0.365929	-0.399623	-0.487785	-0.130744	-0.134647	0.00709458	0.0947373	-0.14621	-0.174775	-0.153443	-0.337584	-0.192856	-0.146904
ANKRD36	-0.374649	-0.325097	0.120724	-0.0837869	-0.22575	-0.42683	-0.244073	-0.319693	-0.229165	-0.0389846	0.0779297	0.139637	0.225556	0.275741	0.206492	0.035142	-0.194937	0.0434824	-0.18393	-0.282994	-0.478809	0.0997821	0.14633	-0.046832	0.000290611	0.00320549	0.08717	0.0011894	0.288108	0.218864	0.355886
ANKRD37	0.0588999	0.0719878	0.0713465	0.218674	0.205083	0.226851	0.145892	0.16768	0.140408	0.213412	0.136852	0.119333	0.146034	0.12677	0.131712	0.0926033	0.0299051	0.0358412	0.151154	0.206547	0.22809	0.131911	0.0601668	0.113251	-0.0113588	0.0658518	0.0710297	0.0666188	0.109939	0.105216	0.136889
ANKRD39	-0.26604	-0.164798	-0.333603	-0.319776	-0.383485	-0.331645	-0.415585	-0.45859	-0.225129	-0.351656	-0.122617	-0.212906	-0.245662	-0.360211	-0.321345	-0.386655	-0.289133	-0.386508	-0.461634	-0.443006	-0.451977	-0.273908	-0.404582	-0.310304	-0.296559	-0.338936	-0.322907	-0.318864	-0.472392	-0.42312	-0.353102
ANKRD40	-0.139233	-0.0993023	-0.0428731	-0.0545949	0.112293	-0.180917	-0.248253	-0.204147	-0.00865006	0.187411	-0.121985	-0.0716881	-0.0516244	-0.114111	0.008472	-0.0270218	-0.137029	-0.256136	-0.103774	-0.0126366	0.0314016	-0.204164	-0.181915	-0.1613	-0.138049	-0.171308	-0.145777	-0.206569	-0.101585	-0.0920178	0.108368
ANKRD42	0.221367	0.301299	0.100933	0.319365	0.259818	-0.0921398	-0.168982	-0.0284037	-0.173722	-0.219316	-0.0683936	-0.0887119	-0.122103	-0.149664	-0.206067	-0.0785887	-0.160601	-0.153923	-0.127894	-0.1751	-0.243003	-0.118372	-0.2215	-0.12762	-0.0123052	-0.074781	-0.0317898	0.0906226	0.122274	0.104219	0.0596003
ANKRD44	0.0440692	0.0799786	0.154511	0.223213	0.365796	-0.101315	-0.0907946	0.0356149	0.0411339	0.0999316	-0.103185	-0.0564207	0.0154862	0.0582331	-0.0602603	-0.0255276	-0.130064	0.00167477	0.012527	0.0999635	0.0921544	-0.17385	-0.118491	-0.201756	-0.219298	-0.0795611	0.0269745	-0.0639945	-0.00346163	-0.0221877	-0.0964382
ANKRD45	0.164476	0.344395	0.470585	0.459821	0.507847	0.0170323	0.014066	0.0463839	0.156957	0.079487	-0.0114134	-0.0205058	0.0467625	0.0230904	-0.0927283	-0.188925	0.0941659	0.0390523	0.0958561	0.14103	0.107551	0.023167	0.0298242	0.0350612	0.0422681	0.134315	0.254887	0.229544	0.149258	0.125402	0.30238
ANKRD46	-0.0397586	-0.0451403	0.124729	-0.020526	0.0750162	-0.000208954	-0.260163	-0.162938	-0.263717	-0.280366	-0.109987	-0.175499	-0.267633	-0.337305	-0.434122	-0.619363	-0.0645944	-0.213428	-0.375974	-0.385236	-0.524509	-0.161723	-0.0911214	-0.250631	-0.238724	-0.10909	-0.168768	-0.238567	-0.0750595	-0.0369558	-0.10803
ANKRD49	-0.0967835	-0.318547	-0.833583	-1.35952	-1.74547	-0.257015	-0.500024	-0.695206	-1.30263	-1.69465	-0.157416	-0.579131	-1.05905	-1.58518	-1.84299	-2.08351	-0.3348	-0.466812	-0.996478	-1.54485	-1.87397	-0.675451	-0.921341	-1.33765	-1.4666	-1.08023	-1.59267	-1.69168	-0.913917	-1.35098	-2.10411
ANKRD50	0.0252601	-0.106526	-0.196059	-0.200054	-0.302878	0.0146648	-0.111365	-0.0766879	-0.14208	-0.0477445	-0.18015	-0.205873	-0.163539	-0.340292	-0.329647	-0.360981	0.10598	-0.0638245	-0.152654	-0.116544	-0.0689555	-0.0198254	-0.0776802	-0.056626	-0.0527726	-0.173543	-0.127424	-0.106916	-0.158754	-0.108522	-0.0204618
ANKRD52	-0.638434	-0.812441	-0.796457	-0.95746	-0.998053	-0.273583	-0.417526	-0.662076	-0.517939	-0.55627	-0.239237	-0.502001	-0.669514	-0.626111	-0.79301	-0.967942	-0.194986	-0.30329	-0.190779	-0.18197	-0.35912	-0.560036	-0.623704	-0.746791	-0.773602	-0.361068	-0.335459	-0.708966	-0.373166	-0.535686	-0.653205
ANKRD53	-0.213201	-0.125077	-0.160679	-0.261192	-0.112158	-0.235297	-0.33442	-0.308549	-0.504336	-0.444125	-0.127448	-0.340065	-0.421473	-0.404962	-0.423251	-0.240319	-0.229346	-0.346357	-0.283938	-0.369205	-0.411549	-0.441876	-0.330312	-0.297886	-0.249667	-0.205585	-0.115811	-0.0288471	-0.0347795	0.0163149	-0.105405
ANKRD54	0.178705	0.16076	-0.148921	-0.0428125	-0.257082	0.0364624	-0.179548	-0.171026	-0.184531	-0.149654	-0.109627	-0.279488	-0.250302	-0.336965	-0.427533	-0.100005	-0.130028	-0.0619778	-0.270859	-0.211977	-0.205934	-0.269316	-0.168596	-0.12646	-0.073657	-0.17514	-0.32884	-0.366227	-0.165812	-0.156501	-0.312857
ANKRD55	-0.254648	-0.281677	-0.25962	-0.391321	-0.272138	-0.573374	-0.534792	-0.582634	-0.525871	-0.243006	-0.380369	-0.513836	-0.46226	-0.489707	-0.547718	-0.517256	-0.282851	-0.697014	-0.500496	-0.556327	-0.438068	-0.60706	-0.570489	-0.553462	-0.652439	-0.389389	-0.440674	-0.504418	-0.395269	-0.437172	-0.436546
ANKRD61	-0.218186	-0.203367	-0.123981	-0.323727	-0.221265	-0.153228	-0.0916718	-0.252164	-0.119476	-0.126415	0.0940029	0.212944	0.0859772	0.226966	0.273847	0.160692	-0.0195698	-0.0163295	-0.0564635	-0.00744943	-0.219534	-0.0665101	-0.0392382	-0.0935816	-0.0335896	0.192036	0.0843826	0.157742	-0.179082	-0.217934	-0.269519
ANKRD62	-0.0496533	-0.086443	-0.150956	-0.182665	-0.273838	-0.0647756	-0.191251	-0.286262	-0.435094	-0.501498	-0.142688	-0.292908	-0.300653	-0.333685	-0.330422	-0.520673	-0.03245	-0.267893	-0.273869	-0.477807	-0.616354	-0.231795	-0.228828	-0.331695	-0.283014	-0.359964	-0.586109	-0.642819	-0.282943	-0.275676	-0.293261
ANKRD63	0.0823735	0.078713	-0.0540147	-0.146726	0.0181112	0.0487156	-0.0358004	-0.0366874	-0.0519457	-0.26754	0.00465893	0.0330841	-0.107879	-0.078648	-0.110005	-0.0114809	-0.0318145	-0.146041	-0.0869226	-0.12251	-0.135771	-0.219961	-0.280403	-0.244492	-0.329028	-0.131786	-0.253141	-0.185434	-0.149724	-0.231505	-0.432973
ANKRD65	0.163935	-0.106769	-0.101368	-0.225476	-0.240575	-0.0480335	0.0720752	-0.00553218	0.0158013	0.0865563	0.0708363	0.0811144	-0.0611569	0.0161571	-0.0332007	0.0688152	-0.0219321	-0.307337	-0.356208	-0.519148	-0.627403	0.112169	0.191951	0.186899	0.136164	0.097745	0.100916	0.166178	0.203178	0.288151	0.227325
ANKRD66	0.171386	0.182558	0.306649	0.428322	0.36207	-0.0728529	0.0262441	0.134284	0.0481062	0.18474	-0.0540192	0.0188226	-0.0132189	0.0341644	0.0296197	-0.149984	-0.00564368	-0.105409	-0.0307057	-0.0536232	0.0634299	-0.153076	-0.124085	-0.135092	0.0346663	0.0733693	0.147974	0.203598	-0.0179846	0.173395	0.032634
ANKRD6	-0.0289288	-0.100987	-0.01691	0.032411	0.0605854	-0.0300367	-0.0646421	-0.0983866	-0.107989	-0.119728	-0.157161	-0.182567	-0.24208	-0.283849	-0.22758	-0.248595	-0.154434	-0.253025	-0.329225	-0.280878	-0.22343	-0.243499	-0.238145	-0.177325	-0.239816	-0.0341898	0.0369171	0.179502	-0.180444	-0.191311	-0.155924
ANKRD7	0.357008	0.516552	0.434038	0.501688	0.57559	0.155853	0.258888	0.244421	0.123153	0.0916058	0.0190944	0.0111096	0.0326705	-0.0243655	-0.0931512	0.0709808	0.13977	0.25762	0.196542	0.169933	0.272029	0.00968092	-0.0318268	0.146325	0.204527	0.129091	0.106713	0.0407257	0.0204271	-0.0255612	-0.0221319
ANKRD9	0.085467	0.038474	0.279584	0.32068	0.400791	0.126837	0.252657	0.155286	0.161597	0.0765683	0.249054	0.306669	0.370985	0.359445	0.402204	0.301247	0.239898	0.223025	0.248832	0.297641	0.344398	0.114581	0.161741	0.189353	0.215789	0.107001	0.190578	0.113553	0.243389	0.179701	0.154351
ANKS1A	0.127071	0.234101	0.20558	0.145054	0.253463	0.0378131	-0.033233	-0.134923	-0.126896	-0.243001	-0.0662723	-0.0605369	-0.0692298	-0.0637943	-0.0430806	-0.0112766	0.00156433	-0.165086	-0.0597794	-0.0262285	-0.0097538	-0.097364	-0.0912871	-0.141907	-0.0432965	-0.369089	-0.341992	-0.30718	-0.133233	-0.0426174	-0.060903
ANKS1B	0.0709636	0.217086	-0.0937842	-0.135406	-0.192137	0.0633606	0.0028294	0.0301174	0.0786814	-0.206908	-0.145842	-0.0699605	-0.0678729	-0.0825371	0.0205063	0.101066	0.0599768	0.0373786	0.0942192	0.179522	0.141518	-0.124687	-0.116547	-0.0880373	-0.149096	-0.112986	-0.107592	-0.214595	-0.110039	-0.0332304	-0.0510133
ANKS3	0.0593065	0.143516	-0.0487937	0.107858	0.226506	0.148712	0.150126	0.338216	0.361285	0.421547	-0.054526	0.0105592	-0.0105024	0.0934298	0.0617976	0.176346	-0.00257	-0.0384819	0.0770235	0.170754	0.233729	-0.0972088	-0.031688	0.0515787	-0.0197566	-0.194267	-0.111576	-0.0904585	0.410486	0.465886	0.551613
ANKS4B	-0.298509	-0.307716	-0.232203	-0.305567	-0.268904	-0.0190288	-0.0553188	-0.115153	-0.0584775	-0.204145	-0.113228	-0.112239	-0.0770091	-0.0845087	-0.00879483	0.0713484	-0.0249385	-0.1356	-0.0656982	-0.0133005	0.0637303	0.0870154	0.0112768	0.0211592	0.116677	0.0202337	0.0937524	0.127113	-0.136174	-0.0777856	-0.16222
ANKS6	-0.253855	-0.414422	-0.671785	-0.488884	-0.4026	0.158774	-0.0564673	-0.0275514	0.0794059	-0.0521024	-0.168908	-0.302597	-0.339947	-0.352762	-0.342605	-0.225695	-0.0795105	-0.262794	-0.376786	-0.197693	-0.179648	-0.186138	-0.328912	-0.260198	-0.168618	-0.262689	-0.19328	-0.0779026	-0.229586	-0.27484	-0.487043
ANKUB1	-0.0378204	-0.0252122	-0.0715814	-0.0793899	0.0222391	-0.0441137	-0.167626	-0.180772	-0.261971	-0.279202	-0.178238	-0.158043	-0.171968	-0.118996	-0.123567	-0.145916	0.0583697	0.139646	0.0487288	-0.0100065	0.0782519	-0.038292	-0.0463682	0.122192	0.0059371	0.0632401	0.0896839	-0.0601738	-0.0227338	-0.0389751	0.0088336
ANKZF1	-0.162183	-0.0885058	-0.148195	0.0126462	0.11045	0.225498	0.23149	0.222589	0.243537	0.122945	0.0948264	0.205371	0.286666	0.316377	0.387	0.434228	0.0926914	0.106555	0.120478	0.0837064	0.052296	0.0061093	0.0768866	-0.0526118	-0.0429808	0.0837592	0.0949999	0.137427	-0.00221755	0.130425	0.036958
ANLN	-0.631638	-1.13041	-1.07994	-1.1809	-1.19966	-0.545219	-0.841087	-0.916831	-0.941024	-1.14129	-0.32344	-1.21346	-1.26671	-1.4198	-1.45375	-1.60565	-0.401315	-0.894883	-0.784387	-0.95337	-0.870155	-0.881187	-1.03307	-1.07054	-0.981082	-1.16753	-1.10734	-1.19468	-1.19663	-1.06671	-1.26188
ANO10	0.0695062	0.00681188	0.21192	0.174837	0.0455787	-0.0539806	0.0126427	-0.00859472	0.0519975	0.155331	0.107483	0.123015	0.120038	0.0633202	0.128147	0.0189145	0.041748	-0.0250064	0.0705696	0.0406893	0.0926441	0.0118223	-0.0652675	-0.0480318	-0.0500996	0.043184	0.0520483	0.129136	0.205793	0.182073	0.314033
ANO1	-0.169885	-0.222879	-0.0759422	-0.0740176	0.0535075	0.0461801	-0.0454341	-0.229711	-0.138171	-0.0121643	-0.0670633	-0.113073	-0.136577	-0.154673	-0.145242	-0.106239	-0.141216	-0.136198	-0.0523125	-0.0834525	-0.153694	-0.109843	-0.170061	-0.271077	-0.315332	-0.246324	-0.181392	-0.338087	-0.146595	-0.268357	-0.326143
ANO2	-0.185604	-0.206196	-0.0883618	-0.211342	-0.210874	0.0870776	0.114619	0.0506058	0.214613	0.106601	0.221504	0.335401	0.308681	0.344157	0.366926	0.366808	-0.00542912	0.10062	0.0495492	-0.152873	-0.224121	0.0767231	0.288803	0.132895	0.185984	0.219256	0.241999	0.170733	0.246713	0.285324	0.274012
ANO3	-0.0923215	-0.176606	-0.120965	-0.18954	-0.0548017	-0.177796	-0.134015	-0.174248	-0.203725	-0.186025	-0.0048571	0.0251051	-0.0181294	0.0344626	-0.0324702	-0.0334899	-0.106167	0.0204596	-0.0194843	-0.0319067	-0.00644541	0.0829774	0.146499	0.0851977	0.0822147	-0.0855152	-0.00459535	0.126548	-0.0277758	-0.0568385	0.00295779
ANO4	-0.206936	-0.364313	-0.206402	-0.362213	-0.250555	-0.168445	-0.18277	-0.370012	-0.303117	-0.298389	-0.197245	-0.318572	-0.365164	-0.431479	-0.36333	-0.423911	-0.26264	-0.317687	-0.263455	-0.320136	-0.175535	-0.497549	-0.546151	-0.627053	-0.624711	-0.0444748	0.0965685	0.118571	-0.103734	-0.15749	-0.173205
ANO5	-0.257137	-0.354849	-0.222476	-0.333474	-0.0826039	-0.240277	-0.164433	-0.0763234	0.0321048	0.183036	0.070503	0.0909011	0.100574	0.084661	0.10706	0.128458	-0.0802572	0.0939961	0.0634992	0.179225	0.199621	0.0267949	0.0524048	0.0405096	-0.0224673	0.140865	0.177914	0.328357	0.117034	0.143012	0.15518
ANO6	0.0329432	0.0610231	0.0469074	0.378473	0.365006	-0.155045	-0.143176	-0.176834	-0.136284	-0.302134	-0.147492	-0.123995	-0.3511	-0.263064	-0.258278	-0.451218	-0.12497	-0.054077	-0.106252	0.0804942	-0.113768	0.0664352	0.0500279	0.187181	0.0690343	-0.161606	-0.206875	-0.426821	-0.112509	-0.043569	-0.146287
ANO7	0.086308	0.0652495	0.056184	0.101528	-0.0474367	0.118105	0.0735359	0.0870212	0.15084	-0.173988	0.0773559	0.198265	0.123946	0.0813307	0.19136	0.22597	-0.006902	0.0738071	0.0597943	0.0556307	0.0707286	0.127005	0.146483	0.0942874	0.125888	0.111355	0.0479894	0.154331	0.159227	0.1375	0.134523
ANO8	0.219295	0.337833	-0.18102	0.104709	0.0015532	0.167115	-0.0457946	-0.085659	-0.12801	-0.277238	-0.117921	-0.259091	-0.304397	-0.350038	-0.353002	-0.143845	-0.040107	-0.145596	-0.289046	-0.247401	-0.225179	-0.198367	-0.284299	-0.380644	-0.355574	-0.367992	-0.32105	-0.43004	-0.183117	-0.195062	-0.24527
ANO9	0.16189	0.10051	-0.0755122	-0.220618	-0.222131	0.154732	0.0478407	0.157948	0.155632	0.164912	0.0475081	0.0264072	-0.00707101	0.0788327	0.0620759	0.186281	-0.0662269	-0.176603	-0.154726	-0.226654	-0.261315	-0.154547	-0.322379	-0.339699	-0.390202	-0.159932	-0.196061	-0.229935	-0.236433	-0.135914	-0.286333
ANP32A	-0.395287	-0.46309	-0.418744	-0.433489	-0.515834	-0.248102	-0.255169	-0.385289	-0.46197	-0.318652	-0.286268	-0.250943	-0.242084	-0.202762	-0.129112	-0.271964	-0.154612	-0.207947	-0.160768	-0.333999	-0.433627	-0.0582634	-0.128947	-0.167774	-0.221545	-0.575342	-0.603811	-0.695621	-0.439609	-0.532996	-0.349628
ANP32B	-0.569985	-1.0423	-1.04306	-1.22342	-1.10255	-0.348112	-0.608911	-0.504436	-0.49421	-0.526939	-0.348498	-0.62009	-0.666703	-0.779425	-0.714797	-0.937306	-0.181947	-0.65328	-0.672421	-0.924184	-0.955884	-0.79714	-0.825631	-0.937289	-0.939052	-0.547074	-0.600483	-0.870659	-0.71102	-0.673493	-0.756117
ANP32E	-0.0326837	-0.173392	-0.117622	-0.0363212	0.14264	-0.212853	-0.217118	-0.17028	-0.141927	-0.209811	-0.269044	-0.463397	-0.449724	-0.517998	-0.506326	-0.452099	-0.429245	-0.256106	-0.206992	-0.0906172	-0.0835587	-0.0651853	-0.0231466	-0.141273	-0.068759	-0.302057	-0.268809	-0.41302	-0.33364	-0.366302	-0.391581
ANPEP	0.13275	0.192313	0.0894526	-0.0453084	-0.0306262	0.00154837	-0.00169345	0.138825	0.0165807	0.00380039	-0.0535568	-0.0882646	-0.158807	-0.106728	-0.108243	-0.0786553	0.196773	0.128319	0.175346	0.00223679	0.148228	-0.161117	-0.158135	-0.249684	-0.310362	0.0581746	-0.030963	-0.0503481	-0.135237	-0.251765	-0.163309
ANTXR1	-0.0993108	0.0476443	-0.297333	-0.318422	-0.348478	0.121271	0.0738202	0.143875	-0.0136224	0.0583314	0.0133759	0.200757	0.215614	0.21511	0.247719	0.381947	-0.229644	-0.21866	-0.303425	-0.420641	-0.396725	-0.115692	-0.163115	-0.196641	-0.143456	0.153945	0.236076	0.21498	0.118998	0.212228	0.3509
ANTXR2	0.20576	0.0331918	0.164545	0.00808904	0.0537362	-0.0619707	-0.168063	-0.142134	-0.0584666	-0.235334	-0.047573	-0.0137301	0.128346	0.191367	0.229531	0.33148	-0.00703627	-0.109575	-0.0283342	-0.1045	-0.195699	-0.140239	-0.0353439	-0.142394	-0.155708	0.0378788	0.0280642	0.0171248	-0.183371	-0.251681	-0.18345
ANTXRL	0.142973	0.00908822	0.03681	-0.12556	0.0992496	-0.14398	-0.21431	-0.286259	-0.204778	-0.232745	-0.156327	-0.308101	-0.261351	-0.332996	-0.285433	-0.312591	-0.295538	-0.288967	-0.320481	-0.263636	-0.104934	-0.367878	-0.454689	-0.417162	-0.457335	-0.106205	-0.0393761	-0.142162	-0.583665	-0.619185	-0.653039
ANXA10	0.291663	0.357667	0.34148	0.363721	0.267853	0.0719278	-0.0349366	0.0240603	-0.0135268	-0.0738347	0.00188492	0.0686085	0.118533	0.0805384	0.205445	0.270038	0.216234	0.19359	0.282817	0.164524	0.148349	-0.00395206	0.0898945	0.0290781	0.00869413	-0.172854	-0.152725	-0.144443	0.0949989	0.0301224	0.0554256
ANXA11	-0.0284782	0.0220051	-0.05224	-0.113268	-0.241085	-0.0573838	-0.0235076	-0.0971396	0.000583029	-0.172922	-0.133425	-0.11754	-0.0953983	-0.0351497	-0.0115109	0.0165597	0.0691455	0.0720845	0.0385311	0.0343602	-0.133094	-0.0141626	-0.0275336	-0.03021	-0.0962273	0.0922182	0.128899	0.00860453	-0.0167663	-0.0764221	-0.0328339
ANXA13	0.245361	0.26138	0.516038	0.479549	0.477056	-0.218005	0.103883	0.0311675	-0.0475691	0.171272	0.253534	0.30387	0.375835	0.337979	0.264116	0.16597	0.10918	0.0251336	0.137772	-0.105911	-0.142071	0.173999	0.249465	0.179776	0.184195	0.0293718	0.0469844	-0.169356	0.0356544	0.0575417	0.141805
ANXA1	-0.0456502	-0.320227	-0.243164	-0.283341	-0.382831	-0.147228	-0.108361	-0.0090612	0.0205473	-0.137885	-0.0103266	-0.0525476	0.0703175	0.0929404	0.0411819	0.0198112	-0.0135435	-0.0946032	-0.0411515	-0.000647522	-0.0517582	0.113634	0.120679	0.0965872	-0.090291	-0.0206742	0.0158031	0.0176804	-0.24597	-0.189589	-0.314213
ANXA2R	0.300178	0.461706	0.204691	0.0439991	-0.0210131	0.173018	0.076848	-0.169524	-0.353587	-0.518783	-0.0461248	-0.23214	-0.223054	-0.18212	-0.306168	-0.149393	-0.0279398	0.00274021	0.0928077	0.0575039	0.0961905	-0.00724536	-0.0347572	0.0355143	-0.121227	-0.000423407	-0.223174	-0.390902	-0.0601542	-0.193276	-0.292388
ANXA2	-0.587198	-0.718426	-0.63821	-0.749622	-0.822816	-0.423189	-0.626279	-0.730971	-0.727493	-0.76926	-0.31788	-0.657664	-0.67203	-0.762559	-0.789098	-0.73196	-0.338408	-0.593	-0.598269	-0.765166	-0.711783	-0.568674	-0.592142	-0.815793	-0.665732	-0.774355	-0.987139	-0.993831	-0.485814	-0.404628	-0.587627
ANXA3	-0.111611	-0.345643	-0.12715	-0.472827	-0.380969	-0.210406	-0.218936	-0.313163	-0.302277	-0.157255	-0.00342072	-0.0929076	-0.120862	-0.170493	-0.205525	-0.347208	-0.13019	-0.0394725	-0.0808268	-0.124092	-0.148969	-0.0554204	-0.102116	-0.0652596	-0.231565	-0.084806	-0.0494836	-0.263938	-0.13527	-0.082061	-0.106172
ANXA4	-0.107116	-0.0458421	-0.00319696	0.0867571	0.00878316	-0.0662287	-0.160978	-0.0440111	-0.0993511	-0.198657	-0.143007	-0.0477643	-0.028985	-0.0641979	-0.0587192	0.0761345	-0.13139	-0.187132	-0.109237	-0.0887577	-0.0199519	-0.106245	-0.0815323	-0.130793	-0.17965	-0.325196	-0.251424	-0.245242	-0.35564	-0.311305	-0.285191
ANXA5	-0.0460616	-0.108769	0.0965321	0.0613613	0.0272667	-0.0780029	0.0293807	-0.160089	-0.173953	-0.208937	-0.0820694	-0.0837311	-0.168148	-0.184068	-0.209264	-0.0839555	0.0350246	-0.0213919	0.120444	0.0281569	0.0394735	0.317769	0.246263	0.402508	0.270729	0.0594656	0.0594186	0.117099	-0.0243069	-0.117278	-0.0965496
ANXA6	-0.0884987	-0.0451344	0.224508	0.0975643	0.229029	-0.0370377	0.064767	0.0353829	0.0984035	0.106793	0.182789	0.313509	0.266101	0.329615	0.333128	0.363788	0.00517639	0.00377091	0.0659064	0.038409	0.0289986	-0.0533973	-0.0397419	-0.168118	-0.0865774	0.236483	0.220028	0.251676	0.15322	0.152496	0.101582
ANXA7	-0.195215	-0.313262	-0.410815	-0.458418	-0.500903	-0.226534	-0.408669	-0.416075	-0.388453	-0.51995	-0.281589	-0.338293	-0.236005	-0.137249	-0.0913364	0.023486	-0.0834094	-0.19049	-0.218771	-0.191503	-0.15165	-0.221488	-0.148971	-0.0401164	-0.00382248	-0.239245	-0.396622	-0.389048	-0.569015	-0.540202	-0.510516
ANXA9	-0.34082	-0.33369	-0.414237	-0.523909	-0.387046	-0.273576	-0.392417	-0.468985	-0.421532	-0.447788	-0.359671	-0.464093	-0.460689	-0.496415	-0.511445	-0.462932	-0.215756	-0.493913	-0.497539	-0.607112	-0.45356	-0.582478	-0.572117	-0.592262	-0.471579	-0.547966	-0.648062	-0.884505	-0.660046	-0.546506	-0.589747
AOAH	-0.0675762	-0.0359735	-0.367022	-0.305081	-0.323129	0.026959	-0.160747	-0.125765	-0.263524	-0.298946	-0.197768	-0.311369	-0.261075	-0.376916	-0.332523	-0.334009	-0.0439011	-0.106027	-0.182555	-0.187792	-0.150498	-0.0876943	0.0200589	-0.11008	-0.101959	-0.349361	-0.264931	-0.19232	-0.316913	-0.365788	-0.336306
AOC1	0.0422577	0.117912	0.190372	0.180758	0.187216	-0.0133582	0.118941	0.00279138	-0.121961	-0.0715173	-0.148926	-0.152125	-0.17768	-0.249606	-0.298927	-0.324484	0.0677283	0.200984	0.188643	0.0203807	-0.0450239	0.0354248	-0.00462666	-0.11436	-0.113347	-0.0196595	-0.160007	-0.180465	0.203853	0.187305	0.0878772
AOC2	-0.552481	-0.723335	-0.402251	-0.575158	-0.459874	-0.482118	-0.561547	-0.357318	-0.443856	-0.500607	-0.402773	-0.5391	-0.552536	-0.650454	-0.520679	-0.852211	-0.267024	-0.435742	-0.456168	-0.43783	-0.301649	-0.639995	-0.621052	-0.611185	-0.533887	-0.66961	-0.655066	-0.769115	-0.57822	-0.690088	-0.59352
AOC3	-0.241285	-0.216797	-0.110417	-0.207653	-0.149441	-0.126743	-0.485992	-0.401179	-0.410406	-0.501961	-0.345843	-0.439529	-0.474928	-0.457682	-0.385116	-0.352943	-0.229848	-0.335211	-0.421221	-0.402337	-0.456208	-0.447319	-0.520157	-0.572913	-0.544588	-0.646454	-0.641672	-0.699817	-0.434933	-0.339389	-0.279027
AOX1	0.0809483	0.133711	0.322201	0.0570799	0.114632	-0.0431969	0.0089827	-0.0272896	0.0260018	-0.0119045	0.0106998	0.0478708	0.15616	0.157906	0.231707	0.150394	-0.0619739	-0.154106	-0.119263	-0.187547	-0.28172	0.15223	0.0513408	0.0457068	-0.101038	0.137968	0.197174	0.217297	0.0442452	0.117651	0.0731834
AP001816.1	-0.337318	-0.159786	-0.216944	-0.254543	-0.23463	0.0163087	-0.148714	-0.0365104	-0.240572	-0.262292	-0.175244	-0.169285	-0.23829	-0.301327	-0.341518	-0.420263	-0.254097	-0.348335	-0.31889	-0.517148	-0.504088	-0.14841	-0.173467	-0.0978543	-0.00242015	-0.0316961	-0.0240718	-0.100496	-0.33627	-0.299601	-0.458201
AP003774.4	-0.0679646	0.274344	-0.072652	-0.0533313	-0.0292501	-0.194634	-0.1726	-0.195912	-0.262032	-0.299552	-0.13811	-0.194683	-0.190125	-0.208972	-0.155972	-0.21229	-0.14801	-0.180323	-0.074886	-0.0941191	-0.02465	-0.254118	-0.341769	-0.303481	-0.25489	-0.273425	-0.240808	-0.37782	-0.263929	-0.313882	-0.398156
AP1AR	-0.172015	-0.188303	0.107122	-0.119279	-0.107022	-0.124438	-0.0861959	-0.0667783	-0.228413	-0.0333138	0.0338999	-0.0738461	-0.101508	-0.0545489	-0.0894798	-0.159029	-0.034263	-0.0370609	0.117754	0.0634871	0.0294278	0.042892	-0.0238707	0.0729851	0.0654942	-0.348038	-0.31386	-0.432684	-0.170809	-0.0699969	-0.0599176
AP1B1	-0.00696021	-0.225523	-0.269095	-0.375193	-0.425508	-0.0796797	-0.24685	-0.336864	-0.466848	-0.449576	-0.0436166	-0.190438	-0.20663	-0.214961	-0.324704	-0.197478	-0.128788	-0.301227	-0.393332	-0.543163	-0.590927	-0.293593	-0.290404	-0.21616	-0.0409587	-0.355059	-0.511374	-0.479654	-0.388763	-0.434394	-0.473658
AP1G1	0.433172	0.403216	0.40574	0.507214	0.61627	0.0326006	0.050249	0.0704678	-0.0636918	-0.0498931	0.0484268	0.104837	0.0882666	-0.0246954	-0.159656	-0.342162	0.0185353	0.0157366	0.0400304	-0.0134723	-0.00623311	-0.0650488	-0.0890337	-0.185838	-0.28704	-0.045076	-0.180538	-0.345398	-0.00155489	-0.177029	-0.340122
AP1G2	-0.22114	-0.424994	-0.479804	-0.505906	-0.349272	-0.148774	-0.247794	-0.428671	-0.409947	-0.595672	-0.517021	-0.657097	-0.761351	-0.883789	-0.973514	-1.152	-0.177983	-0.388948	-0.494444	-0.584076	-0.672263	-0.510185	-0.482406	-0.580636	-0.54842	-0.506423	-0.625896	-0.759556	-0.323472	-0.416038	-0.431774
AP1M1	0.150763	0.22709	-0.0240034	-0.0360447	-0.062333	0.181262	-0.19323	-0.227657	-0.460858	-0.67574	-0.243013	-0.300566	-0.307977	-0.517389	-0.591582	-0.590483	-0.0209116	-0.192827	-0.313482	-0.374821	-0.539343	-0.516429	-0.500948	-0.607092	-0.52024	-0.501848	-0.697926	-0.682288	-0.355842	-0.476057	-0.764805
AP1M2	0.0942371	0.199478	-0.0711218	-0.0361716	-0.152618	0.271828	0.0991146	0.212283	0.079334	0.133465	-0.0615177	-0.124863	-0.121083	-0.244689	-0.163225	-0.174296	-0.00758575	-0.0533889	0.00915568	-0.0279901	-0.00227909	0.114548	0.117897	0.0670659	0.0235171	0.0990429	0.0254951	0.0492886	-0.0277118	-0.0243486	-0.168283
AP1S1	0.455384	0.377586	0.441373	0.420566	0.414924	0.0948453	0.13665	0.136475	0.178446	0.120452	0.129845	0.277054	0.232291	0.252264	0.192157	0.309221	0.0573781	0.0156896	0.0728089	-0.073073	-0.113447	-0.0759533	0.0454584	0.0282462	0.00482598	0.118031	-0.0726218	-0.0672233	0.109318	0.120617	0.0590991
AP1S2	-0.551602	-0.722694	-0.407992	-0.532067	-0.521267	-0.38901	-0.464305	-0.547584	-0.504329	-0.577434	-0.0537427	-0.225765	-0.219733	-0.22997	-0.252828	-0.336287	-0.0905207	-0.0669771	-0.0293514	0.13693	0.0833424	-0.415301	-0.200241	-0.415352	-0.45256	-0.155246	-0.287683	-0.205692	-0.311843	-0.346062	-0.394191
AP1S3	-0.0777709	-0.0785902	0.0630353	-0.182406	-0.104112	-0.105993	0.14219	0.0601513	0.00785737	-0.0713848	-0.187918	-0.133332	-0.204365	-0.237951	-0.313712	-0.347335	0.037659	0.0870026	-0.00538089	0.0421776	-0.116277	-0.0185556	-0.11404	-0.0866628	-0.179139	-0.179685	-0.22884	-0.404497	0.0839616	0.130918	0.173541
AP2A1	-0.337751	-0.463643	-0.4096	-0.37034	-0.269247	0.128126	-0.0653743	-0.0326102	7.247e-05	-0.0445778	-0.115844	-0.15542	-0.0918026	-0.0864039	-0.234714	-0.124482	-0.0510785	-0.103743	-0.0847797	-0.0866957	0.0593565	-0.270316	-0.339586	-0.306163	-0.310163	-0.253032	-0.16693	-0.142921	0.0848305	-0.083441	0.0442173
AP2A2	0.00712245	-0.0061431	-0.0988148	-0.0147582	0.252255	0.198887	0.202239	0.243695	0.117636	0.0499552	-0.0789999	-0.106385	-0.0402763	-0.146962	-0.163824	-0.34462	0.112384	-0.0243426	-0.0399669	-0.0923575	-0.0859121	0.035236	-0.0504115	0.0440141	0.0902985	-0.103411	-0.0637284	0.0954075	0.0768562	0.0671348	0.0721036
AP2B1	-0.0689696	-0.0353395	-0.280331	-0.0834614	0.00401746	-0.125373	-0.218892	9.60877e-05	0.0828324	0.0275188	-0.262924	-0.441345	-0.348645	-0.37585	-0.402496	-0.35334	-0.191588	-0.111935	-0.202178	-0.224103	-0.0982631	-0.25879	-0.097467	-0.0732971	-0.115381	-0.322653	-0.309368	-0.235993	-0.260096	-0.234279	-0.159198
AP2M1	-0.304674	-1.09053	-1.31537	-1.68844	-1.57846	-0.252646	-0.84469	-1.10888	-1.32075	-1.35743	-0.274946	-1.1336	-1.43996	-1.56748	-1.70486	-1.7964	-0.136909	-0.818514	-1.1276	-1.07971	-1.21984	-1.34974	-1.46019	-1.50773	-1.52889	-1.19414	-1.28241	-1.15531	-1.34365	-1.43003	-1.50967
AP2S1	-0.10706	-1.01209	-2.02556	-1.97874	-2.24526	-0.273382	-1.25923	-1.84045	-2.34415	-2.69595	-0.698881	-2.00708	-2.29765	-2.29896	-2.20211	-2.40366	-0.265706	-1.15072	-1.82352	-1.96974	-2.20631	-2.06469	-1.86066	-1.826	-1.76176	-2.33538	-2.50269	-2.52152	-2.26809	-2.33975	-2.45451
AP3B1	-0.166036	-0.171863	-0.240244	-0.291793	-0.356091	-0.514572	-0.547646	-0.771082	-0.897756	-0.873737	-0.310304	-0.614948	-0.696473	-0.646368	-0.813321	-1.04417	-0.219627	-0.599291	-0.67328	-0.794312	-0.922637	-0.410454	-0.550393	-0.706986	-0.64393	-0.265298	-0.42642	-0.499036	-0.731678	-0.632571	-0.733849
AP3B2	-0.305079	-0.270076	-0.520569	-0.401532	-0.576265	-0.192759	-0.463224	-0.52837	-0.73767	-0.945928	-0.299125	-0.526599	-0.596534	-0.658833	-0.65038	-0.698691	-0.261521	-0.433525	-0.545755	-0.847181	-0.714804	-0.728682	-0.750516	-0.855059	-0.825798	-0.592801	-0.69092	-0.712161	-0.387173	-0.297812	-0.345821
AP3D1	-0.255406	-0.373487	-0.418615	-0.534909	-0.567206	-0.0931118	-0.285992	-0.415981	-0.633452	-0.616727	0.0499202	-0.105296	-0.153142	-0.181548	-0.20769	-0.448649	0.0347174	-0.100703	-0.097204	-0.265237	-0.287021	-0.332478	-0.292199	-0.486606	-0.420232	-0.185544	-0.178898	-0.295708	-0.26759	-0.398981	-0.574984
AP3M1	-0.209229	-0.198433	-0.370249	-0.275631	-0.417444	-0.203521	-0.21216	-0.263415	-0.416612	-0.396646	-0.275183	-0.296767	-0.299645	-0.39428	-0.401921	-0.241149	-0.086738	-0.126627	-0.133951	-0.190659	-0.203841	-0.162314	-0.0856863	-0.0460567	-0.105993	-0.148877	-0.124773	-0.260652	-0.253019	-0.278067	-0.309509
AP3M2	0.0966963	0.154057	0.0591874	0.163941	0.147852	-0.220346	-0.301331	-0.354569	-0.221751	-0.248858	-0.0450461	-0.169806	-0.181049	-0.190688	-0.19051	-0.374628	-0.0353566	-0.192202	-0.237233	-0.285847	-0.349967	-0.093425	-0.122176	-0.301048	-0.166394	-0.192203	-0.0785872	-0.118555	-0.236507	-0.24517	-0.365477
AP3S1	-0.349375	-0.235799	-0.188648	-0.278269	-0.319682	-0.179873	-0.157354	-0.0308446	-0.0181862	0.00872482	0.0299788	-0.0362814	-0.0514339	-0.0193349	-0.0507263	-0.0480298	-0.104804	-0.0649835	-0.112726	-0.0908978	-0.151981	-0.191806	-0.186475	-0.263855	-0.261977	-0.0301951	-0.0320955	-0.0732671	-0.0255707	0.00178515	0.00839901
AP3S2	0.133418	0.0018195	0.151878	0.130439	-0.00994345	0.145698	0.383328	0.337314	0.462399	0.23981	0.23648	0.167992	0.183763	0.0791163	0.00771725	0.226987	0.279869	0.448598	0.518508	0.523701	0.599311	0.261155	0.0915261	0.0685186	0.0531165	0.0960791	-0.00531614	-0.0140276	0.24095	0.254684	0.152026
AP4B1	0.125329	0.229763	0.314219	0.410998	0.301261	-0.00151229	-0.0678471	-0.089811	-0.141045	-0.117543	-0.227812	-0.275499	-0.198824	-0.233365	-0.209366	-0.236184	-0.192553	-0.118228	-0.15269	-0.21764	-0.271917	-0.188593	-0.0984675	-0.0563382	-0.225079	-0.181338	-0.178471	-0.137873	-0.324921	-0.338824	-0.429024
AP4E1	-0.0445414	0.00523316	0.0198395	0.0521883	-0.139188	-0.0702909	-0.117549	-0.122166	-0.193069	-0.172435	-0.122796	-0.218422	-0.180219	-0.163043	-0.213051	-0.234024	-0.0142548	-0.0244834	-0.0373736	-0.0950194	-0.0850334	-0.0504779	-0.0320329	0.014154	-0.0934502	-0.16471	-0.243815	-0.346383	-0.124967	-0.22986	-0.246236
AP4M1	-0.110368	-0.227795	-0.163382	-0.159874	-0.17686	-0.158851	-0.0503861	-0.0150894	-0.131514	0.0134979	-0.126388	0.067989	0.0289972	-0.0864822	-0.0176574	-0.00977869	-0.0450886	-0.0228614	-0.101154	0.0317338	0.0891989	-0.161717	-0.197243	-0.311608	-0.337963	-0.0953583	-0.248425	-0.332806	-0.0670415	-0.199321	-0.205319
AP4S1	0.0403583	0.360784	0.306296	0.367987	0.324404	-0.00969021	-0.0373859	0.00560458	0.0344628	-0.00418954	-0.194915	-0.177602	-0.155071	-0.12448	-0.224344	-0.141041	0.0418772	0.0457644	0.201541	0.0859648	0.077619	-0.0327058	0.0973183	0.0544412	0.0731006	-0.0339045	-0.0651062	-0.166789	-0.162071	-0.163837	-0.193979
AP5B1	-0.367806	-0.447438	-0.428554	-0.408585	-0.25766	-0.219624	-0.414604	-0.445513	-0.491061	-0.56674	-0.234897	-0.334413	-0.257178	-0.299268	-0.170859	-0.0983087	-0.173548	-0.397403	-0.495391	-0.395334	-0.442414	-0.287363	-0.208263	-0.16923	-0.00201309	-0.497565	-0.501829	-0.432771	-0.568995	-0.543961	-0.562622
AP5M1	-0.183934	-0.241757	0.0231718	-0.0322017	0.112692	-0.21936	-0.262683	-0.336677	-0.441211	-0.276548	0.0725895	0.0720643	0.0942051	0.0652401	0.0508612	0.0210308	-0.0293938	-0.00158912	-0.00637835	-0.117585	-0.0581461	-0.0463426	-0.0708843	-0.128031	-0.160796	-0.195521	-0.0358337	-0.155456	-0.243785	-0.179937	-0.190365
AP5S1	0.102011	0.345839	0.0841872	0.00917286	-0.0491977	0.142723	-0.0110472	0.0519705	-0.0906816	-0.225331	-0.0605598	-0.0029447	-0.0269309	-0.0327821	-0.0392308	0.146371	0.0861679	0.0110909	-0.10831	-0.16043	-0.271806	-0.0334217	0.0358377	-0.072305	0.0581648	-0.151878	-0.148399	-0.0470137	-0.158572	-0.195415	-0.12503
AP5Z1	-0.135173	-0.0346234	-0.23856	-0.205889	-0.29779	0.10884	0.0475839	0.184843	0.11356	0.0531597	-0.0844844	-0.0894484	0.0148399	-0.0758036	-0.0952504	0.0154756	0.111204	0.0860021	0.175227	0.219348	0.215831	-0.0742506	-0.116743	-0.14926	-0.24454	-0.0274572	-0.0174851	-0.00719529	-0.0382404	-0.0458173	-0.161448
APAF1	-0.0434264	0.127122	0.27571	0.065476	0.12541	-0.0784506	0.162636	0.144463	0.21187	0.0416951	0.00827517	-0.0232414	-0.0800951	-0.126332	-0.167275	-0.273124	0.151411	0.443066	0.128093	0.361097	0.248814	-0.0423449	-0.052512	0.0335568	-0.0495756	-0.113233	0.0280661	0.0732514	0.148445	-0.0176107	-0.0210215
APBA1	0.310512	0.321106	0.195212	0.308123	0.435862	-0.0341569	0.0330737	0.0844244	0.192465	0.19172	-0.0462221	0.0690836	0.044694	0.0369641	0.065896	0.0501785	-0.0776782	0.0230262	0.183217	0.237894	0.389271	0.0753222	0.0663186	0.0900074	0.0573009	-0.00450879	0.0514215	0.0379033	0.143376	0.221312	0.231437
APBA2	-0.0845315	-0.175156	-0.398853	-0.326687	-0.431088	-0.0976406	-0.27448	-0.261691	-0.347937	-0.417809	-0.119745	-0.160929	-0.153314	-0.121417	-0.248565	-0.143521	-0.0959615	-0.180379	-0.118959	-0.296291	-0.147674	-0.443079	-0.409937	-0.387992	-0.390975	-0.157258	-0.0701527	-0.00569563	-0.271577	-0.23592	-0.174069
APBA3	0.0235093	0.0144114	-0.138423	-0.249642	-0.187083	-0.0190987	-0.113641	-0.11668	-0.0636697	-0.146327	-0.0961951	-0.212612	-0.268588	-0.228888	-0.279508	-0.26225	-0.0679942	-0.151489	-0.168286	-0.256679	-0.393313	-0.0882707	-0.113007	-0.327438	-0.275577	-0.268994	-0.430876	-0.703159	-0.0643096	-0.123865	-0.178921
APBB1IP	-0.0599271	-0.00432948	0.180551	0.175896	0.055622	0.0213036	0.103175	0.161897	0.25469	0.210272	0.027015	-0.00121419	0.0570714	-0.00200109	0.0174132	-0.0946766	0.0724814	0.181401	0.217936	0.153935	0.0769052	0.129767	0.222137	0.121018	0.0866062	0.224635	0.262853	0.260503	0.0764385	0.11758	0.195079
APBB1	-0.198174	-0.438309	-0.305629	-0.469727	-0.347524	0.0704401	0.0368079	-0.0307786	-0.0285109	-0.0194435	0.0950802	0.0773777	0.15605	0.110999	0.129226	0.119513	-0.0259052	-0.100465	-0.0480746	-0.0460352	-0.00342083	0.0448244	0.0141805	0.0181738	0.131848	0.0709551	-0.0204873	-0.0136306	0.0760316	0.137256	0.15129
APBB2	-0.29343	-0.572472	-0.254753	-0.155241	-0.262293	-0.180053	-0.204183	-0.324756	-0.274522	-0.161171	0.209771	0.0397896	-0.0579316	-0.0448498	-0.108783	-0.0932726	-0.076202	-0.0286269	-0.0204377	-0.0464499	-0.0967844	0.0210908	-0.00986164	-0.0758592	-0.0582488	-0.100079	-0.0614216	-0.0125339	-0.193687	-0.227952	-0.276019
APBB3	-0.271178	-0.413961	-0.245542	-0.459653	-0.425235	0.114183	0.0610887	0.0898457	0.129574	0.16932	-0.0652164	-0.0398492	-0.0824396	-0.16079	-0.194385	-0.166971	-0.03039	0.00468731	-0.0738625	-0.0146636	-0.0329171	-0.127869	-0.0696371	-0.154093	-0.136127	-0.0532836	-0.0107576	-0.0510024	0.153393	0.166391	0.224934
APC2	0.0735228	0.0588857	-0.235517	-0.16612	-0.103708	0.0971879	-0.138999	-0.0151792	-0.200517	-0.342851	0.0412907	-0.068525	-0.149968	-0.217268	-0.238012	-0.361363	0.0205729	-0.128086	-0.279082	-0.1219	-0.199464	-0.0293068	-0.136002	-0.103662	-0.0998797	0.02247	-0.16943	-0.0811815	-0.103737	-0.112199	-0.266037
APCDD1L	0.327526	0.307245	0.118772	0.181731	0.180508	0.21525	0.0369022	0.0308003	-0.117132	-0.243294	0.139911	0.0979626	0.176037	0.0792438	0.0999278	-0.0653373	-0.104707	-0.174933	-0.284501	-0.192327	-0.364107	-0.0452365	-0.152098	-0.286391	-0.20469	-0.206622	-0.259609	-0.267292	0.0268384	-0.107759	-0.137988
APCDD1	0.11626	0.131198	0.0708669	0.0243989	0.0309691	0.119676	0.13017	0.210599	0.21764	0.131707	0.0361838	0.093577	0.0714417	0.16963	0.140157	0.128852	0.0487654	0.209633	0.151674	0.0119828	-0.0165017	0.132709	0.156155	0.150536	0.142082	0.0677594	0.0577732	0.0525501	0.051281	0.0768405	-0.0961126
APCS	0.108692	0.127457	0.087278	0.0346935	-0.0549956	-0.0869635	-0.0479474	-0.0781372	-0.140489	-0.0741463	-0.0286495	-0.136654	-0.104062	-0.130803	-0.0820018	-0.123248	-0.0887707	-0.0961486	-0.0550786	-0.20877	-0.0822404	-0.0984375	0.0532278	0.0426651	-0.0194356	-0.0149774	-0.106312	-0.115481	-0.145079	-0.190006	-0.22627
APC	0.0582819	-0.129566	-0.337885	-0.595181	-0.44574	-0.135084	-0.292218	-0.42178	-0.371209	-0.282423	-0.0464778	-0.195812	-0.248542	-0.270893	-0.28353	-0.338442	-0.0710315	-0.0663725	-0.0183813	-0.11706	-0.047182	-0.376277	-0.474624	-0.453719	-0.370147	-0.214921	-0.416641	-0.33064	-0.392079	-0.416788	-0.445681
APEH	-0.13272	0.019651	-0.12612	-0.173269	-0.17755	0.0176744	-0.301025	-0.32555	-0.366379	-0.420181	-0.31248	-0.383981	-0.606356	-0.587736	-0.648705	-0.631625	-0.268415	-0.558864	-0.606638	-0.703565	-0.569747	-0.447354	-0.521657	-0.743712	-0.617615	-0.554234	-0.484327	-0.569014	-0.295765	-0.164832	-0.165572
APEX1	0.021184	0.0257171	-1.66557	-2.34376	-2.31697	0.098881	-0.273858	-1.14762	-2.01167	-2.28511	-0.119241	-0.488493	-1.51707	-2.0634	-1.94503	-2.05451	-0.0109208	-0.372741	-1.15265	-1.99885	-2.04815	-1.56261	-2.07675	-2.43462	-2.40662	-1.54118	-2.22132	-2.48088	-1.62437	-2.22459	-2.20338
APEX2	-0.953367	-2.09894	-2.58805	-2.48856	-2.66692	-0.735933	-1.78959	-2.29759	-2.33045	-2.59398	-0.920363	-1.54082	-2.17165	-2.15127	-2.21267	-2.5055	-0.796965	-1.88132	-2.19351	-2.48801	-2.58266	-2.00984	-2.0986	-1.99918	-1.91715	-2.06504	-2.28874	-2.31665	-2.28645	-2.52036	-2.52585
APH1A	-0.571951	-0.576188	-0.597382	-0.75187	-0.63679	-0.149918	-0.260934	-0.141812	-0.20588	-0.092502	-0.0862767	-0.118131	0.0146735	0.0346192	0.0593533	0.0291186	-0.316079	-0.275478	-0.199882	-0.0341189	-0.0534329	-0.275067	-0.285499	-0.221326	-0.260972	-0.253568	-0.194367	-0.176331	-0.353592	-0.364607	-0.236449
APH1B	-0.307679	-0.364988	-0.0344881	-0.177447	0.0632825	-0.557065	-0.557711	-0.724596	-0.535108	-0.338578	0.101836	-0.00549876	0.124621	0.0199922	0.169396	0.0831005	-0.336706	-0.472879	-0.647763	-0.668528	-0.510741	-0.532023	-0.536147	-0.584362	-0.433519	-0.141408	-0.11869	-0.0060371	-0.159265	-0.276025	-0.23138
API5	-0.486376	-0.748726	-1.09051	-1.23278	-1.18313	-0.514861	-0.729662	-0.762488	-1.02124	-0.811774	-0.527491	-0.583941	-0.732251	-0.774207	-0.795984	-0.836739	-0.273692	-0.612136	-0.8987	-1.10192	-1.27053	-0.597149	-0.675221	-0.804064	-0.856297	-0.855042	-1.02097	-1.1817	-0.731066	-0.839041	-0.890474
APIP	0.265485	0.203898	0.185348	0.241491	0.355124	-0.120758	-0.126019	-0.0813063	-0.076294	0.0962512	-0.254361	-0.222533	-0.186291	-0.0827973	-0.0831421	0.0216248	-0.063133	-0.0774534	-0.0132882	0.171511	0.0832256	-0.0290693	-0.0342378	0.00836333	0.048369	-0.0466235	-0.103369	-0.0420392	-0.186527	-0.16257	0.0134648
APLF	-0.056996	-0.0893903	-0.140343	-0.167328	0.00174814	-0.0249609	-0.0931625	-0.0387284	0.0193409	0.133446	-0.100887	-0.148463	-0.157281	-0.227885	-0.190682	-0.159457	-0.206801	-0.186966	-0.22519	-0.227639	-0.261805	-0.0761914	-0.0324269	-0.0101368	-0.0443585	-0.205506	-0.146817	-0.230231	-0.15992	-0.256706	-0.253681
APLNR	-0.134018	-0.0674434	-0.00220804	-0.0820293	-0.0148762	0.0261541	-0.130941	-0.181029	-0.138159	-0.130978	-0.032378	-0.003827	-0.0805509	-0.0425247	-0.00642055	-0.162086	-0.120505	-0.141708	-0.187861	-0.279934	-0.302659	-0.0692892	-0.0958406	0.0219464	-0.10315	0.0751298	0.129968	0.0353802	0.00576117	-0.0806339	-0.0779962
APLN	0.249693	0.285547	0.224058	0.312943	0.310387	0.201843	0.338197	0.476952	0.543445	0.553246	0.183275	0.179507	0.202973	0.262456	0.252597	0.185406	0.158084	0.244901	0.333517	0.30436	0.456704	0.265345	0.319162	0.284308	0.333705	0.168136	0.149618	0.151016	0.305904	0.356037	0.281991
APLP1	0.0921811	0.249806	-0.0312429	0.0059043	0.0773345	0.0905395	0.0147688	-0.0454304	-0.231066	-0.49056	-0.11187	-0.284734	-0.207702	-0.179879	-0.37204	-0.239314	-0.110144	-0.118021	-0.109247	-0.322214	-0.32126	-0.252675	-0.21165	-0.323409	-0.26186	-0.365267	-0.397244	-0.56567	-0.100997	-0.125413	-0.119913
APLP2	0.264005	0.224572	0.241671	0.325925	0.365289	0.174129	0.0894184	0.0865378	0.109424	-0.183507	0.198883	0.2775	0.254266	0.264263	0.359153	0.392419	0.18889	0.293988	0.313527	0.296513	0.254185	0.271927	0.324797	0.378879	0.30364	0.20769	0.222628	0.149606	0.063834	0.110299	-0.072547
APMAP	-0.186601	-0.319641	-0.148851	-0.0961875	-0.330858	-0.156966	-0.309204	-0.340847	-0.466559	-0.403237	0.0541324	0.0839285	-0.0443078	-0.0997962	-0.0942113	-0.255246	-0.148282	-0.175646	-0.0673895	-0.246244	-0.247768	-0.239332	-0.225658	-0.256629	-0.120396	-0.13955	-0.134132	-0.148	-0.344656	-0.351172	-0.550457
APOA1BP	0.196991	0.155485	-0.00210179	-0.0424522	-0.172461	0.0397635	-0.0778168	-0.0349725	-0.125302	-0.0902089	-0.176101	-0.0559016	0.0191384	0.0904136	0.0889829	0.218185	0.0409321	-0.0535089	-0.00328832	-0.0380865	-0.0726378	-0.0285086	-0.0626048	-0.204455	-0.303188	-0.200941	-0.102997	-0.00980579	-0.120653	-0.238988	-0.18131
APOA1	-0.0163344	-0.0574966	-0.189118	-0.136191	0.00783022	0.00610535	0.137805	0.0227408	0.0530747	0.119043	0.0574478	0.183549	0.271997	0.280994	0.180868	0.234484	0.0142903	0.0730394	-0.0327012	0.140491	0.203852	0.0874226	-0.0257975	-0.0919761	0.0529623	0.0557229	0.176437	0.213419	0.00664401	-0.107963	-0.259368
APOA2	0.0197466	-0.000154649	-0.173673	0.0239175	0.0282898	0.154276	-0.0209706	0.0220246	0.0113315	-0.0406976	-0.0824883	-0.129408	-0.0929248	-0.108279	-0.0871426	-0.0141385	-0.107258	-0.106268	-0.0062104	0.0681913	0.117054	-0.034439	-0.026442	-0.0989849	-0.0820389	0.0819858	0.165387	0.221213	-0.00433261	0.0186923	-0.0381491
APOA4	-0.236868	-0.258592	-0.205624	-0.315273	-0.0612799	0.225113	0.039784	0.028416	0.0056617	-0.113365	0.1572	0.16584	0.150894	0.141232	0.13637	-0.00314938	-0.143992	-0.264191	-0.193249	-0.377154	-0.135398	-0.239024	-0.298431	-0.354635	-0.567839	-0.295075	-0.339716	-0.452464	0.250056	0.306318	0.225056
APOA5	-0.0660572	-0.110705	-0.026608	-0.14564	-0.107928	0.144974	0.237642	0.234092	0.103145	0.082793	0.0793758	0.135298	0.130925	0.0530079	-0.0439789	0.0783403	0.194743	0.303255	0.231548	0.169553	0.110445	-0.000361579	0.00899214	0.0704402	0.112176	-0.0146108	0.0265942	-0.0766121	0.157914	0.0318356	0.0696627
APOBEC1	-0.305319	-0.488923	0.137007	0.0421018	0.0308322	-0.152296	-0.133237	-0.135397	-0.219504	0.0557942	0.0624884	0.0334182	0.0231174	-0.0759332	-0.0812968	-0.156879	0.0303806	-0.0169134	-0.207	-0.105442	-0.0946294	-0.201832	-0.251467	-0.348596	-0.265552	0.00433765	-0.0485524	-0.203706	-0.0355504	-0.100733	-0.232717
APOBEC2	0.0298293	0.0775278	0.0905642	0.0160777	-0.0603744	0.0826806	0.0499573	0.0277748	-0.0225559	-0.0861851	0.0300027	0.0147106	-0.0181198	0.0695166	0.043347	0.0600313	-0.0435409	-0.0490693	0.0506835	0.0168462	-0.0848454	-0.143889	-0.271529	-0.263034	-0.331121	0.127118	0.21447	0.210397	0.0225592	0.097254	0.105629
APOBEC3A	0.101687	0.10087	0.0730161	0.142265	0.174944	0.213753	0.24294	0.27919	0.219342	0.36414	0.138221	0.0879566	0.0264205	0.032885	0.052646	-0.00160098	-0.0334095	-0.0611722	0.000474933	-0.085181	-0.0518877	0.0661151	0.103132	0.0526533	0.109914	-0.0819317	-0.0806277	-0.139857	0.230656	0.320473	0.1813
APOBEC3B	0.242736	0.13976	0.303434	0.360824	0.56597	0.0144725	0.164521	0.205073	0.262516	0.272641	0.179255	0.108649	0.219095	0.169839	0.201653	0.242075	0.21288	0.393962	0.425532	0.295737	0.459148	-0.010328	0.124862	0.0516186	0.105964	0.198912	0.24071	0.309972	0.298186	0.274998	0.234934
APOBEC3C	-0.0477576	-0.0850179	0.0677482	-0.158308	-0.193578	-0.0786259	-0.271091	-0.262111	-0.345214	-0.367941	0.00874144	0.0867164	0.0810938	0.211422	0.176749	0.199002	-0.0721866	-0.038334	0.0170359	0.0554986	-0.00640431	-0.300314	-0.094153	-0.165962	-0.181035	-0.0509777	-0.098776	-0.0354006	0.0171185	-0.0704373	-0.0476432
APOBEC3D	0.192211	0.345572	0.196172	0.196005	0.360833	0.337348	0.251814	0.305545	0.125101	0.236873	-0.0318166	0.125517	0.0767108	0.102047	0.105172	0.325254	0.0522578	0.139714	0.220312	0.101911	0.104085	0.201344	0.185682	0.188636	0.262407	0.0260532	0.132578	0.240746	0.10977	0.222851	0.249732
APOBEC3F	0.232867	0.25273	0.0720411	0.184684	0.235064	0.0799721	0.140868	0.0306218	0.00299193	0.00735086	0.0338693	0.0673627	0.0966113	0.0524561	0.00430187	0.0346231	0.0781261	0.121955	0.236976	0.124872	0.144067	0.232607	0.241819	0.276655	0.311868	0.225507	0.31477	0.427379	0.0969974	0.149694	0.125681
APOBEC3G	0.311375	0.320363	0.215821	0.244651	0.315714	0.137326	-0.00132619	0.0179584	-0.130498	-0.0112149	0.159758	0.157808	0.161903	0.181357	0.203597	0.479594	0.143627	0.251969	0.159082	0.19797	0.185598	0.241367	0.361403	0.401769	0.460513	0.0499138	0.11732	0.153591	-0.0225021	-0.00417868	-0.0603035
APOBEC3H	0.0411625	-0.192731	0.106491	0.120305	0.305272	-0.083267	-0.0984537	-0.143963	-0.084654	-0.0321985	0.0311979	0.0367961	0.0431911	0.05741	0.126586	0.0128004	-0.0377422	-0.0322583	0.00669122	-0.074377	0.0929558	0.0135576	-0.123188	-0.092103	-0.0288802	-0.0452466	-0.0957398	-0.119167	0.0632809	-0.0565341	0.0272162
APOBEC4	-0.255157	-0.3291	-0.443743	-0.364865	-0.414682	-0.09591	-0.154446	-0.211838	-0.187542	0.0404117	-0.214898	-0.206543	-0.278599	-0.399199	-0.443417	-0.640291	-0.131223	-0.26831	-0.295194	-0.382775	-0.362844	-0.23539	-0.330761	-0.424551	-0.400524	-0.378935	-0.441435	-0.394167	-0.27053	-0.19808	-0.244316
APOBR	-0.525715	-0.500223	-0.682745	-0.649184	-0.696535	-0.012753	-0.111045	-0.166491	0.0145094	0.0239276	0.157231	0.18679	0.183353	0.0433874	0.232989	0.2596	-0.169067	-0.379799	-0.518966	-0.612784	-0.526793	-0.0513579	-0.104158	0.0989609	0.0837376	-0.430742	-0.248587	-0.264748	-0.133614	-0.151655	-0.250178
APOB	0.314693	0.350338	0.32586	0.151316	0.283906	0.090975	-0.0685998	0.0892678	0.00731366	-0.0171683	0.0207274	0.0333204	0.0731993	0.0540554	-0.0266816	0.128187	-0.0238442	0.0911453	0.0279511	-0.0153821	-0.0129484	0.134254	0.18257	0.0821074	0.186154	0.0924773	0.0786345	0.0818318	0.0270975	-0.00120134	-0.0367929
APOC1	-0.234989	-0.186996	-0.094274	0.00514784	0.106943	-0.26844	-0.213312	-0.28506	-0.442807	-0.442108	-0.132207	-0.158835	-0.112256	-0.0458779	0.0462899	0.22815	-0.254863	-0.273042	-0.314214	-0.413342	-0.355835	-0.117501	-0.153705	-0.199664	-0.273354	-0.24195	-0.226206	-0.165517	-0.323779	-0.210163	-0.288601
APOC3	0.00556662	-0.138939	-0.23094	-0.197354	-0.434758	0.0406628	0.0416809	-0.0326075	-0.0301019	-0.000497241	0.0356044	0.185033	0.117662	0.108596	0.0828019	-0.0401609	0.160051	0.0713654	-0.0744709	-0.230033	-0.143729	-0.177141	-0.172495	-0.0861097	-0.187069	-0.065504	-0.18118	-0.143732	-0.204103	-0.220396	-0.257689
APOC4	0.164077	0.093761	0.334874	0.127176	0.261168	-0.00516569	0.0506291	0.0401696	-0.0130278	-0.0726685	-0.146718	-0.122794	-0.050197	-0.138463	0.0382796	0.0272408	0.116524	0.15421	0.17396	0.249283	0.226486	0.00731668	-0.0498859	-0.0292215	-0.0446977	0.132709	0.0577979	0.0762598	0.0427563	0.145216	0.00229799
APOD	0.210037	0.168875	0.318055	0.275141	0.0812985	0.0387313	0.0320163	0.00678638	0.119258	0.289282	0.128787	0.0847305	0.101649	0.114709	0.0483826	0.0819278	0.0651693	0.150302	0.256335	0.238345	0.240275	0.111138	0.175229	0.0682685	0.0937885	0.259536	0.260795	0.296359	0.070032	0.022639	0.0501714
APOE	0.090956	0.0694758	0.049651	0.0164568	0.279377	0.0786986	0.0901304	0.0535878	-0.00415564	0.00570656	0.0730646	-0.0703109	-0.154579	-0.24932	-0.281768	-0.411399	0.0686325	0.0989462	0.0945437	0.0149577	0.0191166	0.0567204	-0.00876602	-0.0611614	0.0607284	0.0598555	0.253046	0.176884	-0.00205239	0.126516	0.0905047
APOF	-0.353736	-0.325969	-0.425133	-0.342694	-0.619549	-0.372709	-0.561909	-0.570081	-0.567316	-0.55833	-0.318918	-0.631609	-0.58208	-0.537101	-0.495347	-0.488804	-0.309819	-0.505821	-0.509995	-0.423958	-0.329205	-0.553366	-0.49423	-0.618044	-0.624192	-0.61572	-0.642548	-0.609888	-0.476111	-0.429261	-0.357234
APOH	-0.0565346	-0.0574529	0.0205079	0.0403668	0.0411086	-0.0616493	0.0359644	-0.0927406	-0.0386574	0.0539797	0.163783	0.109119	0.180181	0.255254	0.272053	0.114213	-0.0344832	-0.231007	-0.195297	-0.0846383	-0.0904474	0.0180281	0.068461	0.161764	0.198937	-0.433987	-0.434354	-0.5112	-0.0390408	-0.025634	-0.0275945
APOL1	-0.287953	-0.103144	-0.472932	-0.525322	-0.361663	0.210017	0.0722953	0.139901	0.114682	0.108483	-0.0668572	-0.193232	-0.237687	-0.368233	-0.359128	-0.407717	0.0437253	-0.0155779	0.0404518	-0.0535456	-0.0123298	-0.061948	0.00208899	0.0941202	0.0811324	-0.15355	-0.201961	-0.159973	-0.238657	-0.15875	-0.205667
APOL2	0.174728	0.163238	0.0214332	0.137315	0.204448	0.0836952	-0.0629181	0.060395	-0.131993	-0.125434	-0.119261	-0.0836107	-0.102241	-0.126624	-0.170381	-0.139943	0.134044	0.0269284	-0.0427569	-0.00862302	0.0389709	-0.0107599	-0.113544	-0.13586	-0.146435	-0.0759177	-0.0925974	-0.0559118	-0.159422	-0.164729	-0.158495
APOL3	-0.0781922	-0.0659878	0.0330355	-0.046724	-0.0415321	0.0102184	0.0775229	-0.0136062	0.0137954	-0.0239446	0.0921873	0.076779	-0.0503023	-0.0129614	-0.0278692	-0.127418	0.0857116	0.107417	0.175285	0.0416344	0.133119	-0.0209937	0.0231956	-0.126457	-0.0801871	-0.195324	-0.145347	-0.191448	0.109071	0.0316395	0.149135
APOL5	0.139489	0.0491932	0.0733543	0.0220941	0.0771373	0.111346	0.147344	0.158662	0.234535	0.35022	0.00231964	0.184219	0.100774	0.0445408	0.00576	0.0256849	0.0715992	0.186217	0.234642	0.192104	0.258665	0.105805	0.21119	0.317969	0.271945	0.326775	0.413982	0.439119	0.152146	0.153736	0.251443
APOL6	-0.195227	0.111878	0.123506	-0.0269818	-0.0257977	-0.150356	-0.141293	-0.200403	-0.136986	0.104599	-0.0195138	-0.0802196	-0.0140638	-0.0447514	0.0199282	-0.208562	0.089408	0.0726017	0.143645	0.14272	0.0840928	-0.0371972	-0.0417048	-0.0653132	-0.0928149	-0.0751849	-0.0831848	-0.20026	-0.213582	-0.218182	-0.234011
APOLD1	-0.442191	-0.584212	-0.691804	-0.686859	-0.647068	-0.175265	-0.564753	-0.557812	-0.783605	-0.865104	-0.571094	-0.706419	-0.916404	-0.997851	-1.17001	-0.995661	-0.346087	-0.536159	-0.573503	-0.713843	-0.741514	-0.858333	-0.839829	-1.09968	-1.12487	-0.95995	-0.957506	-0.99944	-0.880223	-0.804695	-0.84898
APOM	-0.0904036	-0.0862076	-0.18993	-0.279057	-0.338125	-0.127194	-0.351391	-0.14056	-0.277655	-0.578772	-0.216895	-0.210736	-0.298126	-0.380616	-0.308442	-0.400585	-0.120173	-0.218129	-0.168551	-0.00821449	-0.00992727	-0.415661	-0.377738	-0.389221	-0.338727	-0.319451	-0.417838	-0.49658	-0.442433	-0.54382	-0.358512
APOOL	0.102723	0.101877	-0.00247645	0.0379374	-0.173339	-0.0899848	-0.199362	-0.0495718	-0.0709187	-0.113142	-0.0987093	-0.164308	-0.139196	-0.0695445	-0.0639901	0.043668	-0.192957	-0.0401286	-0.0510257	-0.170325	-0.131569	-0.017413	-0.0673129	-0.0411824	-0.0725781	-0.173155	-0.261625	-0.210823	-0.281085	-0.287633	-0.159679
APOO	0.0104567	0.0416109	0.329988	0.441703	0.569639	-0.289601	-0.0500659	-0.256819	-0.124409	0.00937464	0.0784396	0.0121639	0.0885968	0.122116	0.187474	0.244088	-0.0150182	-0.0488073	-0.0197214	-0.113969	-0.0505232	0.201547	0.209541	0.282698	0.165305	-0.0223366	-0.043505	-0.225256	0.0244375	0.0433146	0.0393464
APOPT1	-0.26899	-0.344717	0.0547214	-0.0873272	-0.406818	-0.0539484	0.014226	-0.0610967	0.068135	0.0991675	0.0172128	0.0503047	0.176979	0.148667	0.174661	0.126159	0.0651346	0.113878	0.157736	0.15492	0.311379	0.0835401	0.14133	0.176922	0.200684	0.282486	0.117835	-0.0566002	0.433619	0.59159	0.652546
APPBP2	0.34995	0.471293	0.230101	0.34696	0.272822	0.0410817	-0.0766187	-0.0273244	0.126179	-0.0393566	0.010868	0.030787	0.204081	0.245654	0.256325	0.272545	-0.157442	-0.135637	-0.110106	-0.0154567	-0.0498986	-0.126779	-0.0211442	-0.0664629	-0.0573119	0.0417362	0.00985483	-0.061479	-0.0847154	-0.0468333	-0.172315
APPL1	-0.0543728	0.00480037	-0.0976183	-0.307114	-0.23113	0.00353568	0.0462268	0.0058407	-0.0947045	0.110178	-0.251742	-0.239916	-0.146071	-0.120694	-0.140582	-0.0428213	-0.0550958	0.0743717	-0.0898344	-0.0347427	-0.063697	0.0229034	-0.0822629	-0.0418675	0.0279409	-0.271289	-0.317702	-0.557331	-0.136898	-0.0864155	-0.229199
APPL2	0.0635874	0.15621	0.0887304	0.0901917	0.14163	-0.0414295	0.0385328	0.148438	0.0715773	0.16064	0.0443687	0.0182562	-0.0724352	-0.158642	-0.202799	-0.0878411	0.0740594	0.0491701	0.162009	0.168266	0.201447	0.200123	0.0990647	0.155872	0.223206	0.275069	0.212067	0.220164	-0.173681	-0.279227	-0.21664
APP	-0.518793	-0.261878	-0.258977	-0.249229	-0.107688	0.0303593	0.081743	-0.00644113	0.151918	0.0178211	0.0592016	0.0147142	0.0703591	0.15467	0.171909	0.225818	0.201388	0.123208	0.11961	0.0668449	0.174897	-0.116762	-0.221542	-0.233034	-0.3663	0.0312358	0.0461652	0.10905	0.0217595	0.0353023	-0.0918556
APRT	-0.322839	-0.514974	-0.441867	-0.390814	-0.487348	-0.128677	-0.127955	-0.11946	-0.153751	-0.334098	-0.0681597	-0.0465075	-0.0905754	-0.1456	-0.198841	-0.469785	-0.0411989	-0.0692864	-0.137442	-0.174626	-0.237181	-0.237163	-0.306771	-0.46122	-0.508502	-0.298266	-0.39335	-0.549789	-0.367512	-0.238954	-0.389022
APTX	-0.331403	-0.530148	-0.486145	-0.296045	-0.433242	-0.33408	-0.290621	-0.383851	-0.280543	-0.226436	-0.121821	-0.30283	-0.511454	-0.461875	-0.553497	-0.753258	-0.204967	-0.468546	-0.572874	-0.591525	-0.720893	-0.332483	-0.425743	-0.489629	-0.55413	-0.477399	-0.48392	-0.631895	-0.352817	-0.351051	-0.359961
AQP10	-0.594316	-0.591661	-0.544708	-0.480231	-0.386903	-0.184942	-0.261981	-0.24809	-0.440939	-0.207983	-0.252142	-0.373562	-0.359334	-0.270049	-0.334189	-0.173263	-0.307727	-0.263925	-0.318939	-0.478772	-0.447781	-0.190298	-0.277166	-0.245449	-0.301931	-0.377947	-0.445663	-0.19198	-0.237314	-0.494598	-0.642509
AQP11	-0.165236	-0.117276	-0.301178	-0.121604	-0.222289	-0.152452	-0.155432	-0.0732054	-0.17365	-0.274113	-0.179455	-0.189841	-0.249187	-0.186784	-0.356989	-0.260908	-0.0820985	-0.174852	-0.242896	-0.161664	-0.189745	-0.25954	-0.374236	-0.410377	-0.406355	-0.2013	-0.27381	-0.231521	-0.335604	-0.409892	-0.385984
AQP1	0.0309221	0.247293	-0.228721	0.0324842	-0.0680116	0.052903	-0.0582802	-0.0503526	-0.205767	-0.288135	-0.097934	-0.16952	-0.230815	-0.0680846	0.0085048	0.174763	0.0302774	-0.0999017	-0.095322	-0.202242	-0.293259	-0.0582576	-0.150217	-0.245478	-0.237788	-0.341247	-0.404638	-0.536547	-0.245627	-0.104717	-0.120625
AQP2	-0.127131	-0.14366	-0.101664	-0.0864406	-0.223865	-0.153889	-0.247213	-0.538618	-0.558171	-0.58509	-0.239143	-0.335538	-0.329371	-0.419249	-0.480722	-0.538409	-0.187694	-0.478713	-0.468852	-0.316888	-0.362105	-0.347582	-0.279341	-0.47391	-0.387172	-0.271756	-0.21824	-0.120272	-0.419749	-0.376709	-0.536488
AQP3	-0.250976	-0.147019	-0.444494	-0.460369	-0.650686	-0.00357258	-0.14437	-0.234293	-0.451038	-0.540841	-0.136593	-0.182718	-0.267978	-0.322167	-0.411602	-0.42038	-0.13221	-0.309169	-0.37464	-0.42434	-0.339522	-0.338774	-0.267535	-0.143162	-0.105768	-0.396823	-0.490897	-0.514734	-0.275841	-0.367508	-0.46493
AQP4	0.0201601	0.0733475	-0.122678	-0.10053	-0.140412	-0.198306	-0.240103	-0.339505	-0.403764	-0.357713	0.160038	0.207909	0.135851	0.251813	0.245151	0.139167	0.172329	0.032192	0.0457165	-0.0678526	-0.0214798	0.0192893	-0.0869612	-0.0964919	-0.193229	-0.10234	-0.258629	-0.497497	0.147264	-0.0167685	0.0286113
AQP5	-0.233917	-0.379405	-0.427647	-0.199657	-0.35508	-0.0618432	-0.413631	-0.21559	-0.514106	-0.514483	-0.286137	-0.339562	-0.402151	-0.475989	-0.525792	-0.573187	-0.119204	-0.3332	-0.356412	-0.255605	-0.240783	-0.275422	-0.164976	-0.420261	-0.426739	-0.647636	-0.808028	-0.905182	-0.330465	-0.309746	-0.289019
AQP6	-0.0639508	-0.219846	-0.378844	-0.38496	-0.348778	-0.158674	-0.271175	-0.145391	-0.0758142	-0.125472	-0.288567	-0.461497	-0.505126	-0.559163	-0.5915	-0.36867	-0.415905	-0.554982	-0.433345	-0.388797	-0.470056	-0.511763	-0.564417	-0.582855	-0.482532	-0.308299	-0.211989	-0.0450753	-0.370875	-0.283175	-0.348808
AQP8	-0.104219	-0.185419	-0.0536484	-0.21119	-0.353635	-0.170667	-0.107575	-0.0742301	0.119267	0.044107	0.00679424	-0.0194062	0.045345	-0.041113	-0.0171129	-0.107416	-0.00220884	-0.0262578	-0.00440912	0.115948	0.110542	-0.325065	-0.204895	-0.413446	-0.467332	-0.213378	-0.00258459	-0.0635329	-0.249173	-0.241193	-0.358695
AQP9	-0.184418	-0.184187	-0.107473	-0.197562	-0.368253	-0.0993121	-0.0667347	-0.000127228	-0.00224291	-0.0323434	-0.151928	-0.12227	-0.205278	-0.230453	-0.210122	-0.089153	-0.0396815	-0.0884668	-0.171112	-0.198579	-0.091474	-0.0996867	-0.134942	-0.109933	-0.200179	0.00606878	-0.0558542	-0.080541	-0.0223326	-0.166486	-0.128209
AQPEP	-0.117983	-0.0754618	-0.0720209	0.150238	0.138591	-0.284056	-0.383128	-0.228968	-0.30954	-0.227497	-0.0647722	-0.121568	-0.134417	-0.205577	-0.338647	-0.480205	-0.120694	-0.153418	-0.206235	-0.276142	-0.305874	-0.170302	-0.0966101	-0.0540484	-0.0988159	-0.275048	-0.282041	-0.201134	-0.352942	-0.376292	-0.322412
AQR	-0.83992	-1.38745	-1.29021	-1.14141	-0.900496	-0.770082	-1.23138	-1.31945	-1.36732	-1.40798	-0.700595	-1.22418	-1.24602	-1.57678	-1.5173	-1.84369	-0.377266	-0.688119	-0.864423	-1.04681	-0.948456	-1.12723	-1.12858	-1.04663	-1.01073	-0.812546	-0.949773	-0.912208	-1.24466	-1.22836	-1.17127
ARAF	-0.282534	-0.116357	-0.292224	-0.296225	-0.277663	0.100829	0.199596	0.0643839	0.0936505	-0.0238741	0.113711	0.0970998	0.138384	0.109984	0.182956	0.173497	0.00113071	0.122012	-0.0342509	-0.228685	-0.0251687	0.0871037	-0.0127883	0.0646493	-0.0703252	0.138127	0.253954	0.196037	-0.0845681	-0.0495504	0.0621641
ARAP1	0.0142224	0.0184863	-0.050282	-0.0144699	0.0618509	-0.10377	-0.166915	-0.283423	-0.0843987	-0.162519	-0.130445	-0.180154	-0.219092	-0.261047	-0.156247	-0.147386	0.0297515	-0.174538	-0.208893	-0.102859	-0.170277	-0.302923	-0.204026	-0.148491	-0.12335	-0.241368	-0.0861822	0.0174905	-0.248987	-0.154622	-0.322781
ARAP2	-0.0429803	-0.0836236	-0.0170357	0.0522958	0.0889578	-0.185017	-0.062771	-0.111956	0.0826624	0.157469	0.123819	0.137904	0.285365	0.276025	0.240223	0.131083	-0.144901	-0.127176	-0.043565	0.0699793	0.0876958	0.00590901	-0.0829244	-0.144652	-0.158946	0.0383388	0.0974409	0.191169	-0.213452	-0.340914	-0.36383
ARAP3	0.217179	0.0561349	0.061592	0.255101	0.346847	0.0514452	0.0199221	0.0456901	0.00557887	0.136901	0.0263401	-0.030277	-0.0330083	-0.0692266	0.0514516	0.060719	0.0335525	0.0696454	0.0569522	0.1327	0.162075	0.1428	0.212059	0.287216	0.298306	0.0368004	0.0468156	-0.0554483	0.140726	0.190264	0.287454
ARCN1	-1.23166	-1.76589	-1.71096	-1.66581	-1.72806	-1.05197	-1.50243	-1.52069	-1.56866	-1.44439	-1.34996	-1.48722	-1.60271	-1.54933	-1.58607	-1.68106	-1.2857	-1.56208	-1.64782	-1.78802	-1.82513	-1.45372	-1.33397	-1.47433	-1.62062	-1.53372	-1.47282	-1.5031	-1.64258	-1.58158	-1.75059
ARC	0.0647548	0.174775	-0.0606125	-0.106353	-0.172032	0.322321	0.198025	0.24831	0.164466	0.0602842	0.109198	0.106486	0.0921996	0.154628	0.113075	0.102668	-0.0798626	-0.0364107	-0.214034	-0.150685	-0.244009	0.050121	-0.164815	-0.288314	-0.112134	0.134684	-0.0240445	0.0373914	0.0475875	0.079371	0.0160683
AREL1	0.0461508	0.0518237	-0.0976327	-0.231107	-0.177233	0.0395656	-0.0889828	-0.061223	0.0515624	-0.0510889	0.0219662	0.0022734	0.0594603	0.079127	0.0841683	0.0116503	0.0952237	-0.10262	-0.149604	-0.0123845	-0.0193384	-0.211138	-0.161158	-0.295161	-0.267366	-0.469373	-0.447644	-0.425216	-0.078681	-0.12636	-0.181785
ARF1	-0.148097	-0.346769	-0.615652	-0.646091	-0.784222	-0.103759	-0.251988	-0.389166	-0.581529	-0.93356	-0.070382	-0.297067	-0.530755	-0.769919	-0.987198	-1.15504	-0.158897	-0.491827	-0.711595	-0.939484	-0.973774	-0.505681	-0.580841	-0.983065	-1.05677	-0.567852	-0.845539	-1.20734	-0.646942	-0.816352	-1.22283
ARF3	-0.243053	-0.391656	-0.43097	-0.376858	-0.393632	-0.567986	-0.728675	-0.787244	-0.669332	-0.77644	-0.414969	-0.544643	-0.542228	-0.699871	-0.762681	-0.88885	-0.357145	-0.742902	-0.759853	-0.775914	-0.825953	-0.698117	-0.836832	-0.848635	-0.806182	-0.796907	-0.907469	-0.989474	-0.785701	-0.822901	-0.848284
ARF4	-0.541974	-0.919472	-0.841506	-1.25025	-1.21678	-0.64439	-0.756695	-0.995955	-1.08371	-1.28423	-0.476313	-0.920531	-0.998948	-1.20609	-1.4075	-1.447	-0.458138	-0.711662	-0.772783	-0.962766	-1.10777	-0.964057	-0.978235	-1.04357	-1.02592	-1.02111	-1.15833	-1.23287	-1.31521	-1.44094	-1.51404
ARF5	0.089707	0.0528133	-0.148808	-0.0624036	-0.110294	0.0577577	-0.144081	-0.124586	-0.368706	-0.34843	0.0287978	0.0220767	0.0784543	-0.00822071	-0.0609431	-0.0305514	0.0533464	0.0185433	0.0972452	-0.0983325	-0.114247	-0.101995	-0.0285056	-0.162749	-0.255129	-0.101176	-0.031891	-0.206726	-0.0277266	-0.0848243	-0.0498684
ARF6	0.124483	0.0734717	-0.0106857	-0.0318919	0.0811048	0.0538724	-0.0842085	-0.215894	-0.202124	-0.36024	-0.182939	-0.194366	-0.332095	-0.413564	-0.481735	-0.5011	-0.188963	-0.203182	-0.212693	-0.3208	-0.398814	-0.395269	-0.494397	-0.609898	-0.586834	-0.576565	-0.770901	-0.851483	-0.479071	-0.492565	-0.545825
ARFGAP1	0.0751454	0.133656	0.0697004	0.0232012	0.197237	0.0274397	0.0672928	-0.00372347	-0.1944	-0.129085	-0.0243438	-0.171334	-0.0847338	-0.143966	-0.223364	-0.216343	0.00258002	-0.0460573	-0.0165629	0.0638992	-0.0896213	-0.0508891	-0.0509159	-0.156887	-0.118062	-0.135551	-0.197119	-0.0457117	-0.160347	-0.261233	-0.288447
ARFGAP2	-0.58876	-0.477557	-0.443415	-0.415301	-0.315122	-0.246796	-0.343146	-0.416529	-0.448135	-0.470939	-0.245234	-0.324282	-0.379877	-0.460269	-0.525179	-0.627418	-0.20311	-0.279234	-0.233726	-0.378318	-0.295201	-0.472307	-0.573054	-0.631087	-0.617541	-0.53819	-0.632211	-0.526089	-0.529975	-0.47125	-0.350767
ARFGAP3	0.161387	0.219434	0.13448	0.0456837	0.0931834	0.0714478	0.0686053	0.297037	0.334108	0.119001	-0.0440624	-0.0517685	0.000261022	-0.1104	-0.136271	-0.186379	0.122261	0.0313946	0.0283667	-0.0464768	-0.127509	0.052258	0.0329533	0.0871149	0.0678463	-0.255183	-0.311919	-0.395228	-0.059469	0.125941	0.0004693
ARFGEF1	-0.250664	-0.295139	-0.326383	-0.292438	-0.412128	-0.38583	-0.446264	-0.463856	-0.451061	-0.497412	-0.200117	-0.165471	-0.241849	-0.201335	-0.359235	-0.317185	-0.228301	-0.30328	-0.408807	-0.302869	-0.394606	-0.21213	-0.348429	-0.265104	-0.22732	-0.308195	-0.35416	-0.334368	-0.264678	-0.276925	-0.420285
ARFGEF2	0.10194	0.0765794	-0.148383	-0.236704	-0.332156	0.0527942	0.0800407	0.103044	0.0887493	0.0945817	-0.0995251	-0.200452	-0.180496	-0.279426	-0.307934	-0.306713	-0.0498358	-0.055331	-0.0489436	-0.150704	-0.116895	-0.16106	-0.180965	-0.0948827	-0.0942264	-0.253372	-0.319986	-0.508892	-0.181553	-0.125433	-0.167183
ARFIP1	0.292664	0.000148034	-0.135424	-0.184263	-0.0421453	-0.113356	0.0487973	0.0549205	0.108076	-0.0214031	0.0318611	0.0705218	0.0568791	0.187687	0.169635	0.197313	0.0792237	0.144381	0.0907716	0.0210073	0.0148302	0.0518275	0.0550382	0.0222081	0.102305	0.0337897	0.0915287	-0.17603	-0.0864567	0.00173586	-0.147688
ARFIP2	0.186799	0.16108	0.0571668	0.111687	0.0854814	0.0475977	0.136579	0.0956472	0.233007	0.107398	-0.0672816	-0.0388413	-0.0280444	0.0171486	0.0527569	0.239237	-0.0802618	-0.0742681	-0.17385	-0.117406	-0.249664	0.0605398	-0.0655488	0.0568266	0.000893977	-0.12978	-0.0391175	0.0408178	-0.102633	-0.157957	-0.23551
ARFRP1	-0.0373912	-0.309747	-1.58615	-1.36443	-1.57548	0.00874856	-0.437928	-0.707352	-1.0121	-1.32782	-0.183231	-0.625867	-1.08271	-1.01706	-0.936733	-1.04865	0.0573176	-0.305743	-0.877091	-1.06874	-1.23258	-1.29881	-1.60181	-1.57914	-1.80852	-1.33712	-1.45791	-1.58032	-1.15292	-1.11372	-1.37131
ARG1	-0.176746	-0.304565	-0.433958	-0.537147	-0.819798	0.0507821	-0.0175552	-0.255601	-0.429097	-0.148972	0.0569704	-0.0677913	-0.078497	-0.312403	-0.384732	-0.353622	-0.0747029	-0.0643192	0.156841	-0.0811	-0.0197363	-0.250312	-0.154193	-0.0895464	-0.195086	0.00447622	0.0947762	0.0221225	-0.281094	-0.371037	-0.39999
ARG2	-0.15322	-0.153028	0.1182	0.0419764	-0.00562101	-0.0842183	0.00736753	0.000951724	0.0961774	0.250844	-0.177866	-0.0565785	0.0840196	0.0902723	0.151793	0.175331	-0.0599538	-0.180375	-0.107375	-0.107643	-0.237459	-0.117589	-0.125416	-0.31367	-0.301343	-0.0318142	-0.0683381	0.0230392	0.133459	0.173153	0.0772926
ARGFX	-0.120745	-0.174706	-0.215541	-0.157958	0.00627818	-0.264248	-0.357158	-0.313936	-0.407371	-0.362129	-0.271773	-0.343593	-0.435095	-0.433184	-0.444226	-0.436368	-0.176519	-0.189128	-0.308058	-0.316539	-0.249214	-0.151114	-0.293341	-0.194127	-0.250465	-0.285626	-0.295048	-0.31896	-0.350344	-0.277953	-0.257107
ARGLU1	-0.203477	-0.773553	-0.895237	-1.11437	-0.843744	-0.175976	-0.743503	-0.71903	-0.902777	-0.578846	-0.406446	-0.764201	-0.691189	-0.677111	-0.692552	-0.612786	0.0296892	-0.612608	-0.649995	-0.681594	-0.798336	-0.698996	-0.830409	-0.806308	-0.886549	-0.74974	-0.806478	-0.823223	-0.70666	-0.699041	-0.599516
ARHGAP10	-0.550438	-0.561435	-0.270701	-0.506489	-0.304388	-0.0756329	0.0265604	-0.196887	-0.168286	-0.046157	-0.0627788	-0.157888	-0.132448	-0.21771	-0.238525	-0.314657	0.0956571	0.0570598	0.0490447	0.0719883	0.0555498	-0.122801	-0.0173521	-0.000186743	0.0648126	0.0426829	-0.0496071	0.00463763	0.13659	0.0962245	0.03857
ARHGAP11A	-0.159858	-0.414688	-0.0829378	-0.138845	-0.208716	-0.465678	-0.275912	-0.369142	-0.467558	-0.512491	-0.145093	-0.185859	-0.252567	-0.323559	-0.373112	-0.375589	-0.149983	-0.0935777	-0.179475	-0.102516	-0.0757903	0.0796736	0.151012	0.10551	0.201432	-0.0404381	-0.0904752	-0.13411	-0.295412	-0.268611	-0.355569
ARHGAP12	-0.0807244	0.0843647	-0.098987	0.0951967	0.0101702	-0.0153395	0.0772309	0.152968	0.204866	0.194789	-0.224052	-0.189142	-0.271089	-0.238457	-0.38303	-0.216774	-0.0024048	0.163193	0.152855	0.12795	0.0862137	-0.0490447	0.0407957	0.0796984	0.103113	0.235214	0.409075	0.36003	-0.0464293	0.0739574	0.252033
ARHGAP15	0.0216138	0.0485296	0.264094	0.380588	0.411755	-0.0114596	0.106562	0.0459465	0.156546	0.247925	0.0932277	0.127783	0.139931	0.21304	0.262137	0.216737	0.0246788	0.036952	0.164544	0.0957101	0.118137	0.101571	0.148342	0.13672	0.235409	0.222567	0.182065	0.161988	0.112828	0.180031	0.264034
ARHGAP17	0.0328345	-0.0260684	-0.166725	0.0083471	0.0825327	-0.0901497	-0.255513	-0.16561	-0.155815	-0.226078	-0.288455	-0.364864	-0.483687	-0.418887	-0.387081	-0.318141	-0.331848	-0.401907	-0.317115	-0.254033	-0.183482	-0.162225	-0.0453929	0.0226848	0.164048	-0.521001	-0.415011	-0.304852	-0.0363511	-0.0772219	0.123861
ARHGAP18	0.0628533	0.177183	0.0352866	-0.0320831	-0.000993159	-0.160728	-0.192494	-0.180228	-0.191393	-0.264642	-1.69161e-05	0.0432954	0.0373044	-0.0080452	-0.135691	-0.136071	0.144968	0.0767302	0.100263	0.092539	0.0920035	0.0947051	0.188999	0.252373	0.220864	0.0118587	-0.00131356	-0.201205	0.154112	0.115224	0.0318423
ARHGAP19	0.294362	0.328073	0.0903826	0.122942	-0.0473041	0.0749764	-0.0674511	0.0355814	-0.163933	-0.235946	-0.19581	-0.244294	-0.283348	-0.317394	-0.35013	-0.3284	0.117833	0.0270761	0.0692087	0.0153851	0.0558456	-0.142315	-0.0939955	-0.0432063	-0.0854789	-0.182119	-0.341087	-0.261575	-0.384824	-0.461112	-0.49239
ARHGAP1	0.201839	0.0958702	-0.0473052	-0.00655213	-0.0551217	0.00884516	-0.17081	-0.188627	-0.388015	-0.331961	-0.268464	-0.31815	-0.358956	-0.355443	-0.418337	-0.240663	-0.130871	-0.359109	-0.350734	-0.2994	-0.391468	-0.472564	-0.536798	-0.548324	-0.70139	-0.384033	-0.436066	-0.500254	-0.310368	-0.338055	-0.356366
ARHGAP20	0.068437	0.0357634	0.0909234	-0.00245599	-0.0591177	0.0315247	-0.136722	-0.0441413	-0.0470618	-0.226758	-0.0448519	-0.0397663	-0.120897	-0.14183	0.00443431	-0.0672933	0.0404818	0.0341577	-0.132731	-0.106036	-0.219702	-0.0947004	-0.230609	-0.225326	-0.181851	-0.220366	-0.332716	-0.162575	-0.0500401	0.0256384	0.0510211
ARHGAP21	-0.0495647	-0.104671	0.222234	0.277068	0.508976	-0.104661	0.00463731	0.0540618	0.137275	0.261261	0.0534282	0.0808318	0.124411	0.110123	0.0572476	-0.0367739	-0.145131	0.0213778	0.038558	0.120502	0.107446	0.094168	0.00627511	0.0309788	0.114845	0.118455	-0.00641347	0.0976808	-0.107374	-0.0929898	0.00521933
ARHGAP22	-0.0856586	0.0866258	-0.146528	-0.0277062	-0.274164	-0.00951542	-0.0236509	-0.164236	-0.263647	-0.434118	-0.107213	-0.186929	-0.236358	-0.225718	-0.319389	-0.339342	-0.117128	-0.0691334	-0.00756506	0.0152018	0.119125	-0.188901	-0.197783	-0.180175	-0.160828	-0.146975	-0.106537	0.0444903	-0.000186569	0.0135121	0.10443
ARHGAP23	0.0349869	-0.125989	-0.0385115	-0.153938	-0.110486	-0.0351957	0.0573817	-0.0844363	0.0654111	0.0608174	-0.0635741	-0.143844	-0.0741179	-0.116909	-0.0131787	-0.10289	-0.0950044	-0.0795412	0.0153739	0.0301617	-0.0244033	-0.291769	-0.29018	-0.194708	-0.169882	-0.23731	-0.214301	-0.269862	-0.0999198	-0.0140908	0.0820257
ARHGAP24	-0.559279	-0.699532	-0.509127	-0.600591	-0.339054	-0.241887	-0.17854	-0.178573	-0.285636	-0.180406	0.0137981	-0.0620081	-0.314453	-0.315083	-0.357905	-0.483038	-0.163538	-0.278407	-0.204394	-0.307822	-0.281984	-0.270672	-0.37206	-0.275753	-0.276388	-0.280011	-0.25154	-0.378583	-0.352848	-0.339242	-0.302246
ARHGAP25	-0.120808	-0.0214341	-0.0186244	0.00544886	-0.0298653	-0.0870927	0.117	0.133945	0.119408	0.275975	-0.0308375	-0.014767	-0.0652969	-0.0715911	-0.0179152	-0.104667	0.0399286	0.225975	0.215725	0.22635	0.270304	0.0438943	0.0586827	0.0738627	0.0552816	0.132631	0.253265	0.173939	0.0977277	0.0994503	0.0935387
ARHGAP26	0.310381	0.360688	0.21615	0.227946	0.277662	0.035583	-0.102103	0.0247847	-0.114733	-0.206891	-0.0716462	-0.152024	-0.172874	-0.251669	-0.260798	-0.279445	0.210849	0.247162	0.229639	0.293632	0.255918	0.0678788	0.0416351	0.0134504	-0.0214694	0.235142	0.168637	0.15308	0.119944	0.0946809	0.107457
ARHGAP27	-0.117601	-0.0318063	-0.315121	-0.136967	0.069359	-0.141749	-0.334503	-0.204841	-0.232761	-0.327356	-0.426309	-0.571295	-0.523712	-0.557174	-0.515229	-0.387744	-0.389641	-0.54334	-0.593511	-0.647829	-0.609035	-0.271393	-0.244426	-0.241485	-0.216379	-0.69756	-0.718713	-0.857343	-0.372984	-0.273498	-0.232099
ARHGAP28	0.101603	0.106548	-0.154258	0.0420323	0.0242772	0.0792083	-0.017475	0.0841028	-0.129412	-0.198317	-0.158024	-0.190198	-0.184667	-0.169123	-0.160245	-0.0673617	0.0138749	-0.00230767	-0.171069	-0.200458	-0.188726	0.119355	0.193827	0.172767	0.225692	-0.0555988	-0.0534369	0.0487819	0.121587	0.083302	-0.0324075
ARHGAP29	-0.269402	-0.243296	-0.15906	-0.177671	-0.219947	-0.25628	-0.26666	-0.240376	-0.392919	-0.361042	-0.337046	-0.258655	-0.348169	-0.322965	-0.367313	-0.172983	-0.302658	-0.523746	-0.503863	-0.386776	-0.414923	-0.157102	-0.203235	-0.132224	-0.229372	-0.0621128	-0.0801337	0.046806	-0.109807	-0.0153212	-0.0410477
ARHGAP30	-0.153415	-0.171219	-0.140624	-0.22805	-0.262452	0.00180359	-0.223742	-0.193598	-0.252539	-0.309113	-0.24309	-0.280489	-0.247282	-0.258573	-0.269524	-0.177953	-0.199422	-0.236016	-0.289161	-0.182979	-0.218534	-0.187349	-0.15838	-0.25077	-0.21264	-0.0925511	-0.233821	-0.120773	-0.264825	-0.178812	-0.184104
ARHGAP31	-0.0597778	-0.254241	-0.250958	-0.225356	-0.169236	-0.213297	-0.257363	-0.192906	-0.275344	-0.224242	-0.141362	-0.210152	-0.204624	-0.356594	-0.18356	-0.133439	-0.253708	-0.304904	-0.421759	-0.435698	-0.459377	-0.269171	-0.207583	-0.209037	-0.192388	-0.155942	-0.101007	0.051691	-0.223387	-0.107208	-0.165907
ARHGAP32	-0.159442	-0.00265447	-0.293444	-0.187553	-0.176158	0.182624	0.130797	0.210199	0.0800037	0.113637	0.196137	0.24562	0.269885	0.294344	0.248461	0.415815	0.162186	0.150481	0.205469	0.118117	0.0573925	0.0521056	0.200096	0.148368	0.126723	0.173049	0.107778	0.0162892	0.250547	0.170214	0.0837848
ARHGAP33	-0.221914	-0.259368	-0.430946	-0.545149	-0.391403	0.0464519	-0.10878	-0.0621376	-0.3048	-0.450222	-0.129876	-0.215119	-0.313476	-0.279484	-0.254852	-0.180909	-0.0982191	-0.275744	-0.383425	-0.346304	-0.297585	-0.478132	-0.461994	-0.535549	-0.505953	-0.375028	-0.458934	-0.351942	-0.15535	-0.251762	-0.194751
ARHGAP35	-0.0492606	0.0822728	-0.0495454	0.0622002	0.037556	-0.204345	-0.0756806	-0.0219435	0.0121826	0.166757	-0.267923	-0.370374	-0.384778	-0.364694	-0.291653	-0.384721	-0.0789882	-0.0216498	-0.224182	-0.2228	-0.181329	-0.19955	-0.104782	-0.0971382	-0.0237421	-0.197218	-0.172157	-0.337772	-0.243407	-0.196073	-0.247813
ARHGAP36	-0.263143	-0.273796	-0.243993	-0.243285	-0.321424	-0.00566733	0.0584246	0.116277	0.12869	0.167056	0.0602664	0.080935	0.134425	0.13372	0.12845	0.0536453	0.048541	0.235899	0.125341	0.118222	0.229462	0.0333012	0.112615	0.1509	0.0975515	0.316713	0.399264	0.386433	0.126678	0.204489	0.157576
ARHGAP39	0.120835	-0.00336433	-0.116141	0.0999726	0.0917408	0.0279173	-0.13916	-0.105392	-0.229211	-0.480521	-0.160191	-0.116466	-0.098425	-0.137674	-0.188309	-0.0958275	0.0250911	0.0635838	-0.00482004	-0.1927	-0.247268	0.0507732	0.11968	0.131723	0.206268	-0.136404	-0.103691	-0.125621	-0.0267591	0.0298745	-0.174314
ARHGAP42	-0.446093	-0.395447	-0.391993	-0.565509	-0.504629	-0.106812	-0.348253	-0.563874	-0.503526	-0.552326	-0.231304	-0.274455	-0.379804	-0.446522	-0.610887	-0.622023	-0.167216	-0.444026	-0.517618	-0.567207	-0.467761	-0.502235	-0.568769	-0.512674	-0.528852	-0.605327	-0.695893	-0.611641	-0.604452	-0.614975	-0.855118
ARHGAP44	0.0840659	-0.116529	0.116314	-0.00844119	-0.022007	0.0181906	0.0155685	-0.118594	-0.0763695	-0.312433	0.200035	0.0685304	0.0975022	0.0838187	0.182179	0.0195272	0.0295934	0.15386	0.163161	0.194158	0.156649	0.0885989	0.0181505	-0.0638609	-0.124432	0.0403282	0.0471717	-0.041319	0.274249	0.242648	0.344747
ARHGAP4	0.0321921	0.1138	-0.0146032	0.0839497	-0.17741	-0.0706508	-0.0776589	-0.0868328	-0.337073	-0.451245	0.0213837	-0.0587652	-0.053431	-0.0788591	-0.0744947	-0.111459	0.0178571	0.00559054	0.138085	0.156625	0.155196	0.0747775	0.193744	0.193379	0.278242	0.0574217	0.0884819	-0.0677645	-0.243424	-0.194483	-0.113543
ARHGAP5	-0.153872	-0.142453	-0.217732	-0.229198	-0.367069	-0.252224	-0.277091	-0.211993	-0.284277	-0.220738	-0.16769	-0.302537	-0.395005	-0.426099	-0.366085	-0.603281	-0.114192	-0.114919	-0.287813	-0.287771	-0.324054	-0.51376	-0.409423	-0.541265	-0.571975	-0.328219	-0.415947	-0.46629	-0.368127	-0.453808	-0.390277
ARHGAP6	0.272014	0.136931	0.12746	0.173371	0.159003	-0.0992183	0.13596	0.153827	0.230242	0.424648	0.161508	0.295631	0.442931	0.463931	0.601021	0.604593	0.06851	0.144221	0.0649129	-0.0158306	0.129217	0.0582924	0.163274	0.183029	0.169113	0.193109	0.185266	0.245704	0.164071	0.252369	0.41899
ARHGAP8	-0.349591	-0.302455	-0.126322	-0.257365	-0.0414338	-0.105047	-0.000767151	-0.134949	-0.0737642	-0.174603	0.0233451	-0.0563217	0.0215214	-0.0484013	-0.0945622	-0.198696	0.121603	0.0852174	0.0573188	-0.0563354	-0.0395645	-0.0286468	0.12429	0.11026	0.070643	-0.113374	-0.166232	-0.225243	-0.31911	-0.353806	-0.34889
ARHGAP9	-0.178046	-0.438131	-0.338289	-0.462424	-0.566011	-0.331535	-0.518965	-0.490875	-0.406222	-0.327608	-0.341198	-0.51317	-0.474923	-0.48888	-0.450482	-0.483693	-0.332565	-0.44271	-0.418261	-0.564607	-0.586951	-0.247046	-0.153518	-0.149333	-0.150858	-0.469571	-0.455937	-0.5152	-0.436064	-0.492426	-0.558755
ARHGDIA	-0.238042	-0.432168	-0.750654	-0.691698	-0.86864	-0.115968	-0.394669	-0.519919	-0.689855	-0.772951	-0.32091	-0.492246	-0.673577	-0.804744	-0.960447	-1.03646	-0.236838	-0.447206	-0.475844	-0.627726	-0.74521	-0.491323	-0.574321	-0.753975	-0.94679	-0.789438	-0.922818	-1.03456	-0.66728	-0.7389	-1.01308
ARHGDIB	0.0392703	-0.0297293	0.0698972	-0.0124355	0.11639	0.0313672	-0.124913	-0.085705	-0.120773	-0.0459612	0.166448	0.213877	0.26978	0.340084	0.324693	0.247385	0.0532568	0.160127	0.00836688	0.0332089	0.0741388	0.0478209	0.0483583	0.0988012	0.188417	0.0486165	0.0207903	0.134204	0.205265	0.189734	0.25545
ARHGDIG	0.124085	0.0160655	-0.0508582	-0.0754067	-0.334704	0.234144	0.152848	0.191062	0.0986057	-0.0571297	0.0260306	0.0649186	-0.0860512	-0.146788	-0.201126	-0.209237	0.0829513	0.0242921	0.100543	-0.0423703	-0.0674504	0.0904567	-0.0429311	-0.192042	-0.136846	0.150586	0.149176	0.254013	-0.076916	0.0107559	-0.0158261
ARHGEF10L	0.0643862	0.084667	0.0307533	-0.044925	-0.0500846	0.0305466	0.0618623	0.106883	0.140365	-0.0820768	9.71277e-05	0.0885409	0.0495771	-0.0955884	-0.0142591	0.0649097	-0.0476121	0.0120105	-0.182391	-0.184241	-0.148529	0.101833	0.0149653	0.0589575	0.0761946	0.0621666	0.045237	-0.0488164	0.172848	0.0466529	0.139353
ARHGEF10	0.337708	0.162357	0.287135	0.418913	0.260792	0.209835	0.37891	0.340989	0.326664	0.304651	0.180275	0.137515	0.271314	0.208665	0.194245	0.0639348	0.206122	0.305684	0.365398	0.296388	0.340692	0.303337	0.340689	0.325238	0.421723	0.21772	0.311164	0.331086	0.410003	0.428434	0.348907
ARHGEF11	-0.148457	-0.0786899	-0.0926317	0.00174841	0.0130741	-0.104087	-0.137053	-0.160124	-0.0334944	-0.170577	-0.15065	-0.290422	-0.278137	-0.368642	-0.494392	-0.473825	-0.046363	-0.231781	-0.236402	-0.193645	-0.189303	-0.019612	0.0302718	-0.0384082	-0.0944842	0.0260355	-0.0439478	0.0983724	-0.210921	-0.23075	-0.379469
ARHGEF12	-0.0568325	-0.131149	-0.354387	-0.405238	-0.454025	0.0852255	0.239691	0.208334	0.177488	0.204165	0.088848	0.125443	0.237062	0.157455	0.0531415	0.0283914	-0.106665	-0.0961406	-0.15752	-0.25966	-0.361557	0.0610495	0.0311535	-0.0379896	-0.148483	0.075807	0.0180659	-0.0640831	0.0137064	0.0136945	-0.272115
ARHGEF15	0.359975	0.401153	0.0482018	0.135414	0.0618254	0.107042	0.193483	0.138634	0.222891	0.240848	-0.0856319	-0.205511	-0.229036	-0.251008	-0.403041	-0.270809	-0.109529	-0.208066	-0.168666	-0.158003	-0.241583	-0.22218	-0.218301	-0.210486	-0.337795	-0.21184	-0.282274	-0.341366	-0.219013	-0.166085	-0.424668
ARHGEF16	0.1399	0.113567	0.0634056	0.137121	0.0868424	0.126509	0.0499788	0.0731212	-0.112745	0.0466786	-0.169035	-0.177629	-0.271078	-0.287623	-0.283761	-0.225065	-0.156456	-0.0789037	-0.130333	-0.236012	-0.368307	0.112497	0.101619	-0.0780214	-0.241434	-0.116353	-0.170764	-0.142318	-0.102251	-0.167614	-0.258384
ARHGEF17	-0.268731	-0.2528	-0.549725	-0.584979	-0.524638	-0.286668	-0.515058	-0.366891	-0.636982	-0.520041	-0.289853	-0.352354	-0.376233	-0.406563	-0.375901	-0.331516	-0.320906	-0.566151	-0.55378	-0.598237	-0.689983	-0.50004	-0.519816	-0.504086	-0.506701	-0.472191	-0.45792	-0.537934	-0.676922	-0.844567	-0.724895
ARHGEF18	0.133422	0.0576036	-0.0350323	0.0577096	-0.122481	0.144394	0.166051	0.187101	0.189205	0.127424	-0.0397013	2.40662e-05	0.0171956	-0.00847188	-0.0837482	0.106378	0.0544383	-0.135937	-0.134665	-0.21905	-0.0970272	-0.0712924	-0.115152	-0.168257	-0.162979	-0.0645291	-0.0618073	-0.0361791	-0.0112479	0.0582634	0.104136
ARHGEF19	0.142698	0.155736	-0.059086	-0.0594256	0.165653	0.141865	0.124182	0.0344131	0.10832	0.104392	-0.0558142	-0.0587072	-0.00275913	0.00643147	0.0140425	0.0438191	0.0353924	-0.0767927	-0.0306967	-0.0582773	0.00333973	-0.0186947	-0.0580986	-0.149959	-0.162015	0.0978838	0.0179906	0.0918844	-0.0155868	0.0270702	-0.0230425
ARHGEF1	-0.21374	-0.354916	-0.486752	-0.559357	-0.458235	-0.00909483	-0.0995685	-0.173632	-0.379182	-0.559376	-0.200851	-0.398742	-0.522133	-0.57153	-0.526297	-0.536561	0.0254489	0.0754675	-0.147857	-0.210362	-0.309138	-0.201398	-0.283273	-0.163609	-0.118571	-0.442201	-0.352392	-0.44702	-0.461707	-0.461118	-0.687399
ARHGEF25	-0.172027	-0.303478	-0.350059	-0.406578	-0.348128	-0.154295	-0.411906	-0.399868	-0.52117	-0.464027	-0.29559	-0.557934	-0.496891	-0.539164	-0.472684	-0.387825	-0.261679	-0.447135	-0.256766	0.00539118	-0.0172817	-0.421695	-0.44368	-0.414996	-0.488379	-0.542326	-0.530167	-0.455326	-0.217381	-0.300663	-0.313647
ARHGEF26	-0.135604	-0.113434	-0.422622	-0.563081	-0.673673	-0.243598	-0.19633	-0.318994	-0.517274	-0.75133	-0.11166	-0.236226	-0.235761	-0.326383	-0.524602	-0.487331	-0.0522726	-0.186827	-0.235136	-0.256942	-0.309002	-0.285247	-0.416965	-0.518561	-0.465051	-0.22325	-0.25018	-0.190168	-0.319379	-0.306992	-0.499415
ARHGEF28	-0.119904	-0.219386	-0.221212	-0.284083	-0.189623	-0.102974	-0.0417349	-0.212663	-0.248179	-0.150599	-0.16468	-0.335066	-0.283242	-0.280602	-0.351166	-0.531177	-0.0290378	-0.0832692	-0.0657732	-0.0576109	-0.0236719	-0.0222214	-0.0926171	0.00602469	0.0145351	-0.235508	-0.284812	-0.251384	-0.0570497	-0.0676325	0.11893
ARHGEF2	-0.0545728	-0.0754359	-0.269838	-0.228755	-0.167696	-0.214843	-0.444114	-0.446354	-0.466289	-0.505873	-0.256005	-0.307762	-0.358849	-0.389181	-0.513345	-0.309571	-0.318317	-0.37029	-0.520727	-0.350563	-0.456299	-0.334618	-0.467033	-0.424203	-0.469343	-0.138541	-0.0917984	-0.0949804	-0.306597	-0.309052	-0.253374
ARHGEF33	-0.140546	-0.241133	0.00566662	-0.263654	0.00226833	-0.233202	-0.358817	-0.474895	-0.599826	-0.663624	-0.119014	-0.166506	-0.214475	-0.382239	-0.276038	-0.578579	-0.221515	-0.338732	-0.333222	-0.316145	-0.290525	-0.234682	-0.234483	-0.129701	-0.242778	-0.244281	-0.236092	-0.0620159	-0.735675	-0.776925	-0.815781
ARHGEF37	0.23234	0.401109	0.369834	0.299786	0.307662	0.0293504	0.0575056	-0.0798495	0.0841168	0.0912543	0.0394609	0.133645	0.136693	0.119121	0.0759834	0.068097	0.0742299	0.054328	0.0464054	-0.090705	0.0241394	0.0602297	-0.016097	0.0128457	-0.0641225	0.0177627	0.0615388	0.0645217	-0.0131771	0.028251	0.0584476
ARHGEF38	-0.118802	-0.0677314	-0.169062	-0.0743014	-0.218745	0.0231197	-0.08345	-0.112909	-0.113177	-0.140379	0.15428	0.104023	0.168052	0.129272	0.158188	0.256685	-0.0604799	-0.0790968	-0.0466984	-0.180938	-0.181468	0.0716287	0.109847	0.165045	0.159219	0.0327648	0.0988729	0.0893833	-0.136904	-0.112756	-0.0468709
ARHGEF39	-0.251014	0.024416	-0.308048	-0.0508821	0.0444874	0.141734	0.0550485	0.0390651	-0.0671937	-0.204869	-0.0432638	-0.0799377	-0.0919716	-0.140477	-0.172623	0.0062951	-0.109204	-0.103208	-0.0883971	-0.105095	-0.11097	-0.298642	-0.317448	-0.397983	-0.322594	-0.384185	-0.503069	-0.522233	0.0121897	0.188085	0.185663
ARHGEF3	-0.0437268	0.119802	-0.0961636	-0.0416847	-0.0484205	0.0247322	0.00723287	0.0667869	-0.0742139	-0.0453244	-0.121621	-0.0946068	-0.119689	-0.100818	-0.131128	-0.0320087	-0.110026	-0.230459	-0.201996	-0.221667	-0.152908	-0.0390848	-0.0499989	-0.0857869	-0.0562598	-0.277428	-0.267687	-0.239873	-0.116946	-0.097241	-0.100577
ARHGEF40	-0.0433331	-0.0472805	-0.146425	-0.200171	0.046661	-0.0578226	-0.207698	-0.232582	-0.277011	-0.376206	-0.240085	-0.244963	-0.188695	-0.175654	-0.229682	-0.129093	-0.155705	-0.223593	-0.246193	-0.0936635	-0.177359	-0.337418	-0.327563	-0.418666	-0.446704	-0.345206	-0.422885	-0.482873	-0.235992	-0.256154	-0.448771
ARHGEF4	0.175473	0.103684	0.0476853	-0.15331	-0.576892	0.0686843	0.0878704	-0.0495172	-0.0592284	-0.165439	-0.162961	-0.159061	-0.168098	-0.142198	-0.493326	-0.230515	0.00776568	-0.163615	-0.222362	-0.142235	-0.346174	0.0768826	0.105941	0.158505	0.17645	-0.180731	-0.360295	-0.156762	-0.178543	-0.507941	-0.42179
ARHGEF5	0.190406	0.0301249	0.0216276	0.185829	0.200573	0.0829934	0.13817	0.177646	0.104856	-0.00710591	0.0943452	0.0716824	0.11858	0.0726691	0.0357234	0.0939919	0.157547	0.189423	0.2411	0.111887	0.0867336	0.104885	0.085006	0.123952	0.105281	0.29633	0.162342	0.18126	0.25472	0.344738	0.336227
ARHGEF6	0.0191566	-0.151328	0.159089	0.145558	-0.0187569	-0.227229	0.0509584	-0.0137453	0.102542	0.129894	0.0891107	0.186334	0.106393	0.0517307	0.110528	0.119287	-0.0421675	-0.0126432	0.159269	0.0723705	0.0906314	-0.0310424	0.0617126	0.100601	0.0816299	0.249535	0.159798	0.173644	0.1085	0.173443	0.154145
ARHGEF7	-0.17294	-0.0192907	0.171748	0.385627	0.504139	0.193367	0.343656	0.622978	0.805213	0.812543	0.0136543	0.127122	0.285614	0.398325	0.440519	0.639832	0.241605	0.318555	0.51407	0.761519	0.7866	0.338627	0.435652	0.544874	0.611009	0.187671	0.293907	0.315461	0.435763	0.571082	0.68565
ARHGEF9	0.217397	0.086996	-0.0233098	0.0190831	-0.0201043	0.0890331	0.0235181	0.0778849	0.0248371	-0.000700794	-0.16873	-0.178098	-0.215932	-0.257904	-0.34403	-0.371732	-0.0670532	0.0747479	-0.0266145	0.0536054	-0.151902	0.084135	0.0817293	0.0836	0.0290406	-0.010249	0.00571674	-0.0485701	0.234308	0.222589	0.203131
ARID1A	-0.0207703	-0.0617101	-0.0766541	-0.0402386	0.0247741	0.179712	0.0876607	0.205895	0.161884	0.10489	0.108601	0.142741	0.104367	0.168338	0.136118	0.258448	0.0853782	0.294742	0.580127	0.772801	1.08779	0.297133	0.447814	0.421715	0.464562	0.319871	0.289575	0.394678	0.0241773	0.103713	0.16738
ARID1B	0.114486	0.127588	0.0129119	0.142632	0.191792	0.0837681	0.0996734	0.0525578	0.0933685	0.0619959	-0.11591	-0.0357117	-0.0132246	-0.0577845	-0.086497	-0.0757038	0.209822	0.233761	0.240551	0.352943	0.417829	0.10689	0.0870642	0.0751901	-0.034266	0.201662	0.237553	0.373215	0.076915	0.0644269	-0.00234263
ARID2	0.0508362	-0.0309886	-0.0546933	-0.352254	-0.495803	-0.455017	-0.373232	-0.244999	-0.460499	-0.494088	-0.258941	-0.209727	-0.20147	-0.0718874	-0.178824	-0.259677	-0.27441	-0.343658	-0.513818	-0.427147	-0.665321	-0.295711	-0.234953	-0.411725	-0.5102	-0.24454	-0.294224	-0.372095	-0.535483	-0.552814	-0.662276
ARID3A	0.171612	0.226394	0.101676	0.146584	0.112023	0.129845	-0.0353129	-0.187257	-0.296023	-0.373035	0.110769	0.109916	0.108329	-0.0278997	-0.0798745	0.108049	0.000210491	-0.106113	0.0516672	-0.0955685	-0.22945	0.190085	0.131175	0.0814649	0.0536352	-0.135037	-0.0865967	-0.174887	-0.04689	-0.0803405	-0.230181
ARID3B	-0.920371	-1.17138	-1.19763	-1.44807	-1.35221	-0.536081	-0.910033	-1.25085	-1.19551	-1.29406	-0.631809	-0.861307	-1.0312	-1.0787	-1.51577	-1.61066	-0.484904	-0.994302	-1.00626	-1.12117	-1.27576	-1.01303	-1.19583	-1.31575	-1.43169	-0.685176	-0.81067	-1.02847	-1.21227	-1.33006	-1.37939
ARID3C	0.298967	0.0713466	0.00856419	-0.0104041	-0.225175	-0.0149931	-0.0331785	0.0667729	0.00580512	-0.0636143	-0.0267414	-0.20403	-0.212744	-0.307376	-0.282234	-0.283884	0.0477962	0.0135018	0.0752548	0.0304964	0.149732	-0.133152	-0.23358	-0.124013	-0.165159	-0.0261936	0.0137602	-0.00285796	-0.231278	-0.288333	-0.166949
ARID4A	0.159865	0.266272	0.605644	0.777624	1.15507	0.00193858	0.199948	0.291908	0.567878	0.811357	-0.0239715	0.0323864	0.0922787	0.250549	0.412028	0.492048	-0.0548978	0.22589	0.449965	0.621692	0.802563	0.147834	0.22582	0.402106	0.490885	0.35448	0.515127	0.773839	0.24901	0.415585	0.486967
ARID4B	0.337758	0.248022	0.607558	0.662613	0.752502	0.0146233	0.279195	0.407615	0.406367	0.606206	0.177882	0.242448	0.280908	0.194584	0.233038	0.284429	0.0465027	0.308957	0.465471	0.659588	0.817257	0.247762	0.306953	0.442702	0.520039	0.27901	0.254445	0.174586	0.194884	0.13977	0.217037
ARID5A	-0.398554	-0.446849	-0.193975	-0.225744	-0.17446	-0.398588	-0.38386	-0.527367	-0.599273	-0.663071	-0.229438	-0.330356	-0.30089	-0.334597	-0.312131	-0.524492	-0.187632	-0.474149	-0.459712	-0.503308	-0.401781	-0.467688	-0.486261	-0.434415	-0.408202	-0.615087	-0.639482	-0.775073	-0.568167	-0.507741	-0.425814
ARID5B	-0.32685	-0.428995	-0.351702	-0.634521	-0.634708	-0.389736	-0.626836	-0.752016	-1.021	-1.0582	-0.283365	-0.517994	-0.520249	-0.426278	-0.544084	-0.634197	-0.425088	-0.576432	-0.627803	-0.814443	-0.842745	-0.41723	-0.421357	-0.515871	-0.515259	-0.541258	-0.627071	-0.619736	-0.714166	-0.741727	-0.725234
ARIH1	-0.112872	-0.590304	-1.08053	-1.40559	-1.33256	-0.352884	-0.902442	-1.05555	-1.45046	-1.69278	-0.505626	-0.799494	-1.2334	-1.29071	-1.31852	-1.40955	-0.287911	-0.575205	-0.934923	-1.11355	-1.15422	-0.820411	-0.768069	-1.11293	-1.10677	-0.948093	-1.12834	-1.303	-1.12918	-1.07697	-1.18118
ARIH2OS	0.169757	0.121081	-0.191429	-0.371078	-0.260796	-0.10018	-0.329742	-0.156174	-0.567891	-0.412912	-0.380962	-0.300207	-0.457759	-0.495425	-0.490776	-0.425395	-0.286154	-0.464694	-0.365641	-0.402153	-0.231771	-0.196452	-0.197792	-0.404287	-0.332199	-0.30703	-0.369182	-0.341044	-0.212382	-0.273911	-0.200591
ARIH2	-0.0805545	-0.178546	-0.053432	-0.0957103	0.174957	-0.0836874	-0.19709	-0.117399	-0.126541	0.212609	-0.145103	-0.110454	-0.0785521	-0.0250346	0.183198	0.172716	-0.182911	-0.299403	-0.0594031	-0.040881	-0.0569725	0.06888	0.11388	0.150883	0.264895	-0.21673	-0.160124	-0.107035	-0.187703	0.0174035	-0.0055956
ARL10	-0.0415119	-0.0773045	-0.226113	-0.0272721	-0.212927	0.117539	-0.000846311	0.217743	0.0345796	-0.0295989	0.0971141	0.173785	-0.00380744	0.0210832	0.143802	0.0682504	-0.00402453	-0.0557418	-0.0443084	-0.00148746	-0.0496155	-0.014413	0.0325559	0.127488	0.068216	-0.107093	-0.170464	-0.335556	-0.0961407	-0.246916	-0.144598
ARL11	0.110916	-0.0605149	-0.00397145	0.0905434	0.248236	-0.0160767	-0.165653	-0.198106	-0.297144	-0.530519	0.0139022	-0.00262249	0.00417404	-0.0536079	-0.00768364	0.0542652	-0.0673853	-0.0530819	-0.0236414	-0.103668	-0.142213	-0.0415308	-0.0482916	-0.178114	-0.220374	0.0823219	0.0984835	0.107092	-0.0425406	-0.0187317	-0.0707806
ARL13A	0.0808087	-0.1284	0.303781	0.332644	0.383605	-0.136238	0.0153323	-0.0449326	0.138875	0.113834	0.0580215	0.09615	0.101354	0.166783	0.133657	0.176409	-0.00945638	-0.0303737	-0.0793016	0.0260675	0.0941796	0.0468169	0.0786059	0.0996789	0.0863938	0.105722	-0.07177	-0.0593088	-0.0336053	-0.17875	-0.0832738
ARL13B	0.0461885	0.0865908	-0.150696	-0.0182673	0.0123021	-0.0653356	-0.213787	-0.133728	-0.276853	-0.290043	-0.120055	-0.211302	-0.301228	-0.260401	-0.331882	-0.147517	-0.267645	-0.397657	-0.327381	-0.376397	-0.242271	-0.376646	-0.331436	-0.341539	-0.387417	-0.415909	-0.347282	-0.285164	-0.322413	-0.288549	-0.268136
ARL14EP	-0.0231911	-0.258412	-0.494706	-0.609253	-0.824348	-0.122244	-0.296215	-0.318603	-0.274204	-0.475308	-0.182006	-0.207648	-0.237745	-0.185527	-0.245785	-0.341158	-0.157268	-0.3997	-0.433743	-0.558635	-0.668732	-0.283564	-0.400156	-0.484161	-0.601786	-0.513895	-0.58052	-0.605183	-0.376997	-0.346901	-0.416093
ARL14	0.185179	0.276943	0.141783	0.244061	0.223263	-0.0311235	-0.0519515	0.0697602	-0.0229802	0.0471071	0.00916722	0.119732	0.0435614	0.106784	0.0886411	0.0813069	-0.0489524	-0.042412	-0.0757259	-0.114909	-0.0683481	0.128939	0.0382131	0.0901862	0.21303	-0.113194	-0.170011	-0.0531726	-0.146441	-0.146184	-0.192418
ARL15	-0.0197393	-0.0735559	-0.0319417	0.101373	0.136753	-0.0709487	-0.145747	-0.136806	-0.113474	-0.267466	-0.09976	-0.136085	-0.127304	-0.0661614	-0.000176585	0.0912393	-0.00806921	0.0333673	0.123155	0.0856829	0.134823	0.142651	0.392915	0.39461	0.388213	-0.100722	-0.0158557	-0.12855	-0.0475718	0.12695	0.244929
ARL16	-0.154164	-0.14805	-0.230857	-0.270312	-0.499161	-0.0855674	-0.19661	-0.277446	-0.361236	-0.273918	-0.0939975	-0.297093	-0.363652	-0.367342	-0.433112	-0.495565	-0.0804492	-0.26507	-0.278494	-0.496385	-0.381656	-0.486923	-0.558395	-0.486524	-0.529707	-0.230571	-0.199127	-0.149094	-0.158915	-0.341815	-0.392462
ARL1	-0.0308207	-0.215598	0.0615068	0.0349294	0.0271981	-0.250286	-0.0558865	-0.180063	-0.119419	0.0153414	0.0418747	-0.0239197	0.119447	0.0151763	0.0766169	-0.0493317	-0.112478	-0.145757	-0.0768642	-0.14899	0.0157819	0.0286918	0.124186	0.10969	0.0902769	0.0184941	0.0959894	0.0585569	-0.108138	-0.0362125	-0.146261
ARL2BP	-0.0180544	-0.019452	-0.0702406	-0.0283264	-0.187985	-0.143045	-0.212053	-0.279863	-0.334845	-0.366905	0.0523122	0.0434801	0.0750878	0.0626688	0.209891	0.145931	-0.0276877	-0.347625	-0.361119	-0.250814	-0.335595	-0.291282	-0.351891	-0.381937	-0.289942	0.00437095	0.0196153	-0.170058	-0.105513	-0.314762	-0.39937
ARL2	-0.14437	-1.62871	-2.48728	-2.20537	-2.16902	-0.374666	-1.61389	-1.96105	-1.77775	-2.14952	-0.357944	-1.7589	-1.75257	-1.67796	-1.71323	-1.77074	-0.312411	-1.47069	-1.76353	-1.76032	-1.63752	-1.94084	-1.79611	-1.90395	-1.92325	-2.10435	-2.20785	-2.61861	-1.783	-1.76788	-1.92871
ARL3	0.067556	-0.111122	-0.106881	-0.109328	-0.333051	-0.115951	-0.132465	-0.216769	-0.366464	-0.220342	-0.209734	-0.231525	-0.210892	-0.238099	-0.230186	-0.308472	-0.169161	-0.337739	-0.231345	-0.247363	-0.432149	-0.361748	-0.32186	-0.345201	-0.253276	-0.0791885	0.00851336	-0.0427489	-0.128349	-0.151956	-0.182571
ARL4A	-0.646921	-0.814656	-0.799467	-1.03237	-1.26111	-0.251025	-0.287945	-0.425115	-0.206178	-0.275301	-0.604733	-0.716773	-0.70452	-0.799465	-0.877827	-0.823403	-0.490613	-0.926039	-0.931356	-0.873379	-1.16786	-0.427038	-0.502968	-0.472347	-0.418423	-0.498379	-0.646389	-0.733956	-0.673485	-0.671505	-0.713886
ARL4C	0.317869	0.286563	0.0881842	0.091374	0.0186735	0.168604	0.166922	0.225009	0.0970244	0.0503929	-0.0732685	-0.170491	-0.15161	-0.262839	-0.364747	-0.295914	0.111672	0.177158	0.148968	0.125713	0.103773	-0.124956	-0.236909	-0.343312	-0.231754	-0.18241	-0.10105	-0.151199	0.114468	-0.022083	-0.157926
ARL4D	-0.248746	-0.314974	-0.48864	-0.397306	-0.438105	0.00987628	-0.208378	-0.22054	-0.155254	-0.223581	-0.373026	-0.447218	-0.529879	-0.408505	-0.340373	-0.186693	-0.223935	-0.401298	-0.454767	-0.45726	-0.404291	-0.264644	-0.185601	-0.11173	-0.119557	-0.480714	-0.412904	-0.432037	-0.251262	-0.247419	-0.170136
ARL5A	0.220978	0.122748	0.0775666	0.253329	0.542373	0.0895625	0.00497219	0.0482307	-0.205263	-0.233146	-0.0825277	0.0128444	-0.0188855	0.0824336	0.199872	0.274144	0.0453464	-0.0420732	-0.011799	-0.00388226	-0.0420044	0.0794651	0.0375903	0.104853	0.0524272	0.0565963	-0.0678823	0.0424698	-0.135199	-0.0862531	-0.306438
ARL5B	-0.111969	-0.161682	-0.187303	-0.153827	-0.0785058	-0.0775078	0.0301241	-0.0428669	-0.0640556	-0.0679899	-0.0787682	0.0338898	0.0148273	-0.0336534	-0.0333974	-0.110593	0.0532427	0.171067	0.134544	0.0414732	0.0446457	0.0080849	0.200858	0.324026	0.247257	0.123571	0.172738	0.206176	0.157522	0.076287	0.0576512
ARL5C	-0.12916	-0.264817	-0.43038	-0.231754	-0.289391	-0.141209	-0.361748	-0.238563	-0.339053	-0.481852	-0.204292	-0.318574	-0.423368	-0.371917	-0.447163	-0.656117	-0.252206	-0.301551	-0.14807	-0.136463	-0.122516	-0.285443	-0.27196	-0.347251	-0.424864	-0.415545	-0.449177	-0.529373	-0.21113	-0.337077	-0.112372
ARL6IP1	-0.327079	-0.503698	-0.251617	-0.240876	-0.334166	-0.219022	-0.176993	-0.232873	-0.131663	-0.125211	-0.188339	-0.235464	-0.250853	-0.275383	-0.297153	-0.531155	-0.104904	-0.251464	-0.0569918	-0.2252	-0.15139	-0.225414	-0.151739	-0.0589583	-0.0440672	-0.352398	-0.41899	-0.411983	-0.169704	-0.145825	-0.011868
ARL6IP4	-0.263713	-0.410007	-0.254969	-0.313673	-0.0669275	-0.165843	-0.309732	-0.347295	-0.206396	-0.183844	-0.0532891	-0.0430412	-0.102193	-0.0308953	-0.0537132	-0.225609	-0.133279	-0.26949	-0.198287	-0.11221	-0.313196	-0.190992	-0.152888	-0.152451	-0.182073	-0.011353	-0.0932263	0.0051125	-0.281163	-0.320341	-0.488338
ARL6IP5	-0.228242	-0.314233	-0.492782	-0.287211	-0.52431	-0.207631	-0.148655	-0.179705	-0.106396	-0.322102	-0.21531	-0.245385	-0.31526	-0.384657	-0.304941	-0.130229	-0.241068	-0.317181	-0.493624	-0.529001	-0.546509	-0.170716	-0.171737	-0.184874	-0.143746	-0.366883	-0.239079	-0.36603	-0.127584	-0.238611	-0.0682993
ARL6IP6	-0.169169	-0.243325	-0.389462	-0.626271	-0.761835	-0.221559	-0.339189	-0.344018	-0.527464	-0.595969	-0.28349	-0.35643	-0.27945	-0.42217	-0.582119	-0.534677	-0.253305	-0.469858	-0.702309	-0.696105	-0.632479	-0.473016	-0.405944	-0.422445	-0.377218	-0.375877	-0.426322	-0.517062	-0.35341	-0.316334	-0.427289
ARL6	-0.0485927	-0.0104474	0.0522897	0.10808	-0.0249613	0.066818	0.188844	0.231076	0.142805	-0.00263363	-0.0759881	-0.227438	-0.216713	-0.284596	-0.33135	-0.340224	0.00604701	0.14734	0.120631	0.177091	0.278887	0.154182	0.200203	0.252749	0.27873	0.243106	0.261592	0.0995919	0.184304	0.171025	0.190633
ARL8A	-0.284134	-0.27471	-0.189902	-0.216006	-0.297178	-0.238603	-0.251857	-0.252319	-0.220439	-0.215655	-0.130246	-0.124931	-0.248237	-0.303163	-0.310935	-0.425717	0.00712831	-0.0174351	-0.0225293	-0.031226	0.0394975	-0.16712	-0.259097	-0.379292	-0.372721	-0.274233	-0.327606	-0.35903	-0.113541	-0.0951137	-0.13655
ARL8B	-0.0344682	-0.301119	-0.32349	-0.339481	-0.346307	0.108403	-0.0809055	-0.189255	-0.251329	-0.32066	-0.0385794	-0.123851	-0.0646731	-0.107086	-0.00809555	0.00906179	-0.0952924	-0.196856	-0.314318	-0.472104	-0.408791	-0.198981	-0.25663	-0.236579	-0.273456	-0.089268	-0.0628965	-0.225845	-0.0738955	-0.151087	-0.115829
ARL9	-0.159513	-0.306183	-0.297047	-0.299797	-0.109512	-0.369315	-0.47243	-0.473544	-0.58393	-0.45583	-0.407329	-0.488042	-0.622572	-0.545185	-0.569629	-0.689641	-0.474257	-0.670475	-0.632397	-0.737092	-0.515359	-0.359938	-0.372511	-0.298323	-0.315501	-0.803138	-0.717463	-0.64928	-0.565262	-0.554962	-0.342408
ARMC10	-0.186909	-0.54503	-0.291437	-0.378724	-0.303821	-0.394033	-0.258791	-0.414967	-0.38049	-0.379474	-0.210065	-0.300044	-0.389083	-0.438671	-0.53731	-0.433849	0.0341021	0.0863927	-0.0130736	0.108736	0.146308	-0.359793	-0.362064	-0.3887	-0.471172	-0.303343	-0.408094	-0.441066	-0.327476	-0.0873163	-0.303099
ARMC12	-0.192343	-0.109999	-0.274715	-0.293089	-0.183966	0.036699	-0.0231863	-0.0462813	-0.129273	0.0155077	-0.277327	-0.28478	-0.313987	-0.355191	-0.398241	-0.290894	-0.0754731	-0.159712	-0.172117	-0.212266	-0.304968	-0.182775	-0.19678	-0.205619	-0.315698	-0.0401629	-0.165957	-0.0755888	-0.105829	-0.157467	-0.13158
ARMC1	-0.160228	-0.132896	-0.154721	-0.263382	-0.0692908	-0.340472	-0.265878	-0.42907	-0.250372	-0.259828	-0.0987726	-0.0728949	-0.0802105	-0.144295	-0.189819	-0.148754	-0.186233	-0.321479	-0.181246	-0.426594	-0.224048	-0.2053	-0.184085	-0.180661	-0.156857	-0.125174	-0.0795336	-0.17244	-0.269376	-0.192964	-0.294089
ARMC2	-0.235666	-0.338196	0.0258728	-0.211175	-0.173161	-0.260754	-0.168528	-0.176919	-0.0402193	0.104589	0.0496772	0.0924405	0.169435	0.0987872	0.251374	0.235314	-0.133705	-0.162233	-0.178379	-0.108608	-0.128893	0.0300608	-0.0263472	0.0749135	0.122019	-0.0645377	-0.148336	-0.0915024	-0.181141	-0.0734535	-0.030187
ARMC3	-0.101776	-0.0617199	0.0382208	-0.21513	-0.136529	0.0357959	0.0688935	0.336532	0.545663	0.434505	-0.160448	-0.176021	-0.134781	-0.0645392	-0.100617	-0.00429927	0.0713478	0.174212	0.0425757	0.142112	0.180788	-0.0873541	-0.0651251	-0.1006	-0.109399	0.00619303	0.0682352	-0.0272871	-0.0730437	-0.0676254	-0.10319
ARMC4	0.0974905	0.100804	0.408272	0.171475	-0.0582609	-0.134774	-0.0397923	-0.190265	-0.11914	-0.0855862	-0.127776	-0.166431	-0.0606265	-0.149441	-0.239641	-0.276498	-0.135844	-0.0472369	-0.139006	-0.0782633	-0.136289	0.141639	0.106354	0.200275	0.178806	-0.115783	0.0233242	-0.177945	0.244939	0.210379	0.103034
ARMC5	-0.0785109	0.0436984	-0.487662	-0.422497	-0.577021	0.14591	0.0377025	0.135627	-0.0105445	-0.114218	0.0079509	-0.164872	-0.423838	-0.615314	-0.543492	-0.749902	-0.0553382	-0.121186	-0.13677	-0.448012	-0.603021	-0.297248	-0.331312	-0.576116	-0.553241	-0.158304	-0.155885	-0.373331	-0.0310693	-0.0765892	-0.267162
ARMC6	0.0395422	-0.093412	-0.299208	-0.292513	-0.124699	-0.155513	-0.392472	-0.374412	-0.55055	-0.638784	-0.377133	-0.442284	-0.506954	-0.577438	-0.578012	-0.528084	-0.10255	-0.259378	-0.336122	-0.29702	-0.560641	-0.221949	-0.200142	-0.171645	-0.0891717	-0.392442	-0.261623	-0.258991	-0.410444	-0.458373	-0.736581
ARMC7	-0.589937	-1.77604	-1.8212	-1.81258	-2.18973	-0.347589	-1.39035	-1.69323	-1.8656	-2.08849	-0.55715	-1.75428	-1.87378	-2.00946	-2.15416	-2.1474	-0.230448	-1.19133	-1.4392	-1.65788	-1.85237	-1.4204	-1.49785	-1.66632	-1.60896	-1.47248	-1.54122	-1.7922	-1.76168	-1.96784	-1.80869
ARMC8	-0.291568	-0.0973858	-0.106816	-0.0844597	0.0644666	-0.206783	-0.166877	-0.266504	-0.258152	-0.108846	-0.112236	-0.120106	-0.112075	-0.160256	-0.241066	-0.24997	-0.0210722	-0.0492787	0.0422911	0.0566652	0.0500555	-0.283231	-0.268635	-0.443212	-0.461867	-0.0255334	-0.202733	-0.293386	0.057281	0.132157	0.1183
ARMC9	-0.0456559	0.0781302	0.161616	0.0467427	-0.0794005	-0.118329	-0.168966	-0.124784	-0.273361	-0.185381	0.0343806	0.168329	0.202686	0.183101	0.214815	0.0911008	-0.144796	-0.0220994	-0.132863	-0.179997	-0.194442	-0.0554833	-0.0568323	-0.208084	-0.185497	0.142529	0.129897	0.104604	-0.117149	-0.313138	-0.247209
ARMCX1	-0.0859851	-0.0861889	-0.0470817	-0.0212538	0.03835	0.106083	-0.0256443	0.18464	0.15032	0.265243	-0.00517392	0.0967116	0.107459	0.0931666	0.128521	0.105885	0.00666531	0.174357	0.226695	0.269168	0.268717	0.354973	0.277826	0.307418	0.227155	0.134294	0.177002	0.214447	0.135024	0.164863	0.193242
ARMCX2	0.0898513	0.0227892	0.0670756	0.271905	0.224424	0.145681	0.274854	0.372037	0.330051	0.276511	0.0737957	0.156905	0.191949	0.259997	0.26457	0.353011	0.0484539	0.334641	0.285376	0.336224	0.359129	0.269282	0.459196	0.45493	0.456587	0.253809	0.405347	0.461231	0.177928	0.20282	0.200684
ARMCX3	0.0749668	0.0102517	0.11221	0.344477	0.315873	0.0159256	0.184561	0.156874	0.311598	0.409424	0.0312473	0.0617857	0.0449814	0.103918	0.0497921	0.046271	0.0726476	0.257418	0.346249	0.311198	0.343775	0.185276	0.302921	0.305056	0.349205	0.240138	0.279682	0.316057	0.36052	0.356643	0.407466
ARMCX4	-0.168847	0.0494775	0.3189	0.23079	0.430071	0.095178	0.241246	0.240726	0.34171	0.427024	0.0514601	0.00453551	0.130202	0.108978	0.195967	0.0688189	0.181809	0.271386	0.272354	0.287904	0.279476	0.0829236	0.141272	0.137724	0.205727	0.0968181	0.187466	0.178062	0.294928	0.27183	0.38177
ARMCX5	0.0156509	0.115704	0.115411	0.108564	0.0303473	-0.0252393	-0.172455	-0.00393942	0.0840726	0.0949762	0.0143395	0.0492381	0.151976	0.0752742	0.103396	0.15045	-0.029488	0.0633542	0.0424081	0.211482	0.269323	-0.00787114	-0.0262162	-0.0204365	0.00147645	-0.0708483	-0.0558658	0.00144436	-0.0673421	-0.0803571	-0.161898
ARMCX6	-0.135089	-0.124293	-0.129032	-0.142025	-0.0970587	0.104268	0.0166826	0.0692356	0.224221	-0.0164735	0.000116201	0.0966484	0.0864308	0.0913291	0.0454445	0.160249	0.0368425	0.0600369	0.0213038	-0.0271885	0.0572621	0.0187762	0.144907	0.21077	0.233579	0.0886967	0.245909	0.154114	0.272903	0.204105	0.257026
ARMS2	0.0755967	0.0349467	-0.207213	-0.0582475	-0.332774	0.317146	0.32178	0.387382	0.382379	0.153072	0.0800037	0.0957077	0.150557	0.175226	0.0210492	0.142171	0.211258	0.267059	0.117099	0.320256	0.384159	0.207827	0.192146	0.0954672	0.133014	0.193387	0.270385	0.260216	0.0552787	0.0278637	0.192417
ARNT2	-0.358106	-0.397228	-0.639994	-0.605293	-0.468861	-0.144748	-0.323248	-0.438347	-0.368268	-0.532456	-0.362877	-0.592936	-0.697776	-0.765024	-0.755005	-0.720828	-0.456831	-0.668289	-0.684602	-0.928971	-0.846868	-0.411648	-0.567468	-0.609887	-0.481628	-0.741893	-0.729466	-0.677884	-0.747697	-0.803167	-0.940745
ARNTL2	0.20122	0.423048	0.0920628	-0.136283	-0.163934	-0.136318	-0.286064	-0.430465	-0.48981	-0.505624	-0.258072	-0.36395	-0.492965	-0.472986	-0.541259	-0.65438	-0.27116	-0.560018	-0.635582	-0.596121	-0.792331	-0.441053	-0.589093	-0.559767	-0.566166	-0.39594	-0.442356	-0.469209	-0.428693	-0.468166	-0.531133
ARNTL	0.0662706	0.0317441	-0.0746899	0.0758338	0.0412942	0.202832	0.13566	0.194073	0.234525	0.179574	-0.00227903	0.105443	0.103577	0.156065	0.112476	0.199903	-0.0507141	-0.0387366	0.0134239	0.0882847	0.0466392	0.037787	0.0700805	0.0928572	0.186471	0.0933844	0.0923046	0.0882076	0.0372696	0.0614968	0.0526612
ARNT	-0.0335736	-0.0626506	-0.279733	-0.255822	-0.339201	-0.17071	-0.273048	-0.322637	-0.334487	-0.382017	-0.320993	-0.32027	-0.410939	-0.334233	-0.389374	-0.153507	-0.258497	-0.406126	-0.355671	-0.331105	-0.291017	-0.165622	-0.162827	-0.0504643	-0.145266	-0.255195	-0.314399	-0.256489	-0.441967	-0.455853	-0.43402
ARPC1A	-0.296017	-0.23579	-0.291622	-0.284931	-0.379978	-0.0936498	-0.0414764	-0.208501	-0.14077	-0.147039	0.116963	0.00296955	-0.156767	-0.283618	-0.384635	-0.562216	-0.154291	-0.080709	-0.242965	-0.177745	-0.325378	-0.249234	-0.259755	-0.385682	-0.424661	-0.223472	-0.250197	-0.315664	-0.0456754	-0.135226	-0.18334
ARPC1B	0.000876926	-0.145881	-0.0587795	-0.0880199	-0.224181	0.0760867	-0.0533462	0.0543241	-0.0536451	-0.130748	-0.16788	-0.2036	-0.0824634	-0.126539	0.0990922	0.234216	-0.0740167	-0.117448	-0.0917656	-0.170045	-0.157488	-0.290292	-0.418648	-0.421743	-0.47647	-0.180147	-0.265207	-0.217056	-0.0854621	-0.0751497	-0.0857907
ARPC2	-0.00684937	-0.380626	-0.592557	-1.00235	-0.837428	-0.190725	-0.580943	-0.776338	-0.967273	-1.02132	-0.0744823	-0.330377	-0.559309	-0.838446	-0.857605	-0.916197	-0.163752	-0.521809	-0.594015	-0.727976	-1.0504	-0.510166	-0.707234	-0.925479	-0.946622	-0.565649	-0.629106	-0.657121	-0.711737	-0.886189	-1.07637
ARPC3	-0.181799	-0.46858	-0.652586	-1.03598	-1.13763	-0.385393	-0.819874	-1.22194	-1.10669	-1.22177	-0.262264	-0.682434	-0.741072	-0.928792	-1.10872	-1.20263	-0.241484	-0.517132	-0.530228	-0.644196	-0.639862	-0.690452	-0.769706	-0.805966	-0.784498	-0.6634	-0.830622	-1.00092	-0.895126	-1.06546	-1.03755
ARPC4	-0.0842578	-0.717572	-1.45204	-1.70139	-2.1006	-0.140755	-0.820138	-1.22764	-1.65469	-1.78327	0.0795508	-0.385934	-0.829479	-1.12009	-1.35569	-1.43946	-0.158035	-1.00268	-1.39967	-1.6795	-1.67712	-1.04732	-1.39659	-1.76444	-1.91884	-1.10703	-1.53004	-1.74699	-1.4858	-1.77952	-2.05624
ARPC5L	0.107623	-0.0760031	-0.243935	-0.201538	-0.207847	-0.0385556	-0.141342	-0.18971	-0.0513664	-0.0165617	-0.158499	-0.257951	-0.311305	-0.225376	-0.307096	-0.299814	-0.241774	-0.404192	-0.325347	-0.35913	-0.463065	-0.228969	-0.204404	-0.269221	-0.285329	-0.348132	-0.391612	-0.444224	-0.0646259	-0.106098	-0.072757
ARPC5	-0.248657	-0.166063	-0.310519	-0.388306	-0.319501	-0.100149	-0.182062	-0.296513	-0.177555	-0.287523	-0.175889	-0.281144	-0.270655	-0.288051	-0.323985	-0.392982	-0.128241	-0.465957	-0.444337	-0.58535	-0.580103	-0.233411	-0.163232	-0.179945	-0.150699	-0.396744	-0.429477	-0.582086	-0.230695	-0.268238	-0.40178
ARPP19	-0.164565	-0.0898685	-0.38857	-0.442086	-0.325623	0.028869	-0.0235546	-0.140139	-0.217216	-0.306	-0.0816653	-0.158968	-0.147867	-0.192274	-0.222669	-0.287147	-0.104662	-0.185397	-0.243312	-0.236474	-0.297896	-0.116634	-0.214933	-0.118222	-0.104553	-0.188792	-0.173827	-0.136959	-0.296161	-0.352454	-0.229755
ARPP21	-0.342902	-0.361666	-0.175727	-0.156306	-0.0616607	-0.170679	-0.200768	-0.273217	-0.159705	-0.0719013	-0.0129626	-0.174023	-0.251854	-0.146197	-0.204548	-0.55947	-0.169984	-0.233763	-0.307011	-0.334889	-0.526058	-0.0600362	-0.164246	-0.00727645	0.0616293	-0.151467	-0.122598	-0.244423	-0.323615	-0.365338	-0.446041
ARR3	-0.131044	-0.0991379	-0.198445	-0.054927	-0.218121	-0.0710637	-0.0287573	0.0932886	0.0356958	0.0100524	0.0487686	-0.0120274	-0.0145288	-0.0339435	0.00296203	-0.0803843	-0.0581567	0.101168	0.0790865	0.0557533	0.0218305	0.150474	0.0597034	0.15907	-0.00372033	-0.162754	-0.175441	-0.317982	0.0965816	0.155636	0.189016
ARRB1	0.104227	0.117179	0.0499408	0.0476848	0.0876557	0.219287	0.110268	0.281633	0.32346	0.271665	0.0600662	0.140093	0.239535	0.409688	0.375409	0.497168	0.0228767	0.103468	0.191075	0.166175	0.363882	0.324736	0.45313	0.437253	0.539758	0.143153	0.19533	0.339839	0.134566	0.177901	0.0954676
ARRB2	0.102848	0.0483999	0.179426	0.211926	0.195126	0.03524	0.148004	0.113947	0.379694	0.367459	0.195825	0.172602	0.288913	0.331603	0.290102	0.297536	0.0523437	0.183748	0.205154	0.304235	0.379918	-0.0289662	-0.0903936	-0.0450807	-0.0101424	0.196363	0.307995	0.348146	0.10473	0.101302	0.215268
ARRDC1	-0.0659621	-0.162414	-0.0767995	-0.111703	-0.165842	0.0256981	0.00613242	-0.134589	-0.0609295	-0.157576	0.0701736	-0.010997	-0.128634	-0.232515	-0.381972	-0.361769	-0.134864	-0.25067	-0.404289	-0.336267	-0.400454	-0.0852669	-0.110818	-0.198622	-0.157256	-0.299726	-0.359805	-0.294315	-0.0214535	-0.010099	-0.136743
ARRDC2	0.0580217	0.00907091	-0.0215074	0.202869	0.100259	0.150217	0.210151	0.0947315	0.0745919	0.131783	-0.0369487	0.00275678	0.0645861	-0.0621975	0.00739267	-0.145409	0.056642	0.139526	0.0825366	0.00346077	0.0289981	0.0686103	0.17753	0.0912907	0.240275	0.0409371	-0.0286206	0.00476342	0.191276	0.254995	0.278595
ARRDC3	0.0254659	0.102313	0.231844	0.382316	0.407019	-0.182624	-0.170751	-0.0319531	-0.105382	0.213662	-0.13048	-0.0534802	0.0656926	0.163798	0.25528	0.235195	-0.0673511	-0.0956255	-0.0324117	-0.00118581	-0.0771665	-0.106254	-0.150737	-0.171671	-0.238827	-0.026269	-0.0755017	-0.190895	0.172489	0.256327	0.388607
ARRDC4	-0.423479	-0.335261	-0.207385	-0.0599711	-0.064806	0.107544	0.195853	0.105178	0.16861	0.0708594	0.0932536	0.111906	0.106724	0.0751867	0.0701852	0.00679882	-0.0607175	-0.00749738	-0.0869069	-0.114082	-0.163873	-0.125403	-0.0444493	-0.0652257	-0.128968	-0.169791	-0.251862	-0.196082	-0.0577693	-0.00452969	-0.0562429
ARRDC5	0.0373508	-0.0223682	-0.108089	-0.034243	-0.178085	-0.193483	-0.20173	-0.306628	-0.325621	-0.341172	-0.0196434	-0.02943	0.0854316	0.137371	0.0361525	-0.0306645	0.0405285	0.0299363	0.0218787	-0.0469386	-0.0547764	-0.188515	-0.464818	-0.475134	-0.749566	0.0885521	0.0403721	0.122373	0.12374	0.00784372	0.0657553
ARSA	0.00941185	0.118361	-0.164783	-0.295422	-0.18624	0.148605	0.0723716	0.0549939	-0.0857423	-0.0357081	0.250095	0.148305	0.151509	0.0704364	0.141554	0.182428	0.144936	-0.0168503	0.125193	-0.0453528	-0.0121102	0.206047	0.202526	0.0670635	0.0610192	0.132555	0.134059	0.0299702	0.0108422	0.030937	-0.221822
ARSB	0.0168127	0.0785192	0.218257	0.128834	0.148975	-0.334208	-0.214049	-0.233756	-0.447823	-0.3336	-0.074212	-0.0242138	-0.148858	-0.12019	-0.245352	-0.171048	0.0862144	0.0247509	0.0511648	0.165176	0.314262	-0.0979805	-0.0562961	-0.27219	-0.202701	-0.136939	-0.126875	-0.23392	-0.129501	-0.118306	-0.170716
ARSD	-0.289472	-0.434955	-0.165121	-0.169045	-0.151591	-0.0602986	0.124108	0.22911	0.297378	0.357827	0.143241	0.119667	0.174859	0.0812059	0.0822691	-0.0093586	-0.0322265	0.0689156	0.132743	0.0665914	0.113484	0.233599	0.114089	0.135348	0.166746	-0.0297419	-0.0453429	-0.025467	-0.0679649	0.0763766	0.0545775
ARSE	0.108765	0.281669	0.138154	0.1965	0.227527	0.0402839	-0.1105	-0.0436889	-0.175537	-0.279399	0.227117	0.260237	0.254034	0.308842	0.312154	0.257157	0.209209	0.117328	0.177905	0.143513	0.0939266	0.242784	0.201066	0.224402	0.289543	0.283429	0.3078	0.423156	0.30929	0.359798	0.508296
ARSF	0.285754	0.190322	0.175766	0.244302	0.402613	0.190317	0.0291018	0.169239	0.224499	0.20824	0.104574	0.17399	0.233427	0.183027	0.235994	0.270018	0.0862157	0.144735	0.16681	0.131952	0.0768765	0.244075	0.298206	0.337332	0.384939	0.0213392	0.0844699	0.117687	0.0751404	0.0523569	0.0293786
ARSG	0.128838	0.176113	-0.0649128	-0.0394248	-0.0421777	0.058426	0.0558735	0.136602	0.122421	0.0549905	-0.0121404	-0.123327	-0.0157906	-0.00146774	0.0526533	0.035307	0.079582	0.0884095	0.137636	0.289849	0.284869	-0.0012566	0.0568732	-0.0218669	0.0477555	0.0113152	0.0279881	0.0457605	0.163167	0.235667	0.226917
ARSH	0.20845	0.193064	0.156104	0.0825413	0.140548	0.148012	0.151373	0.158318	0.19887	0.309202	0.0911763	0.0521542	0.0480191	-0.0192677	-0.0363062	-0.0737717	0.0491336	0.0562229	-0.0764743	-0.0770067	-0.229384	0.00954862	0.161553	0.240756	0.215176	0.02654	-0.0347118	-0.161206	0.185942	0.260535	0.336811
ARSI	0.210902	0.178385	0.0225143	-0.125785	-0.0879171	0.13816	0.0575182	0.199793	0.222283	0.276766	-0.00322181	-0.071682	-0.0705711	-0.0658383	-0.0743686	0.057545	0.101476	0.0427705	0.028362	-0.0141297	-0.128221	0.0284178	0.0670489	-0.0525502	-0.0230649	-0.00959931	0.00863554	0.127371	-0.205033	-0.266442	-0.33583
ARSJ	0.0900995	0.112225	0.071185	0.046215	0.0965527	0.0952306	0.0451207	0.191326	0.275854	0.365083	-0.0311161	-0.111924	-0.0134639	-0.00673346	0.00775557	0.0632185	-0.00481277	0.0568632	0.104555	-0.0233769	-0.0506107	0.0543718	0.221487	0.258139	0.308804	0.0984311	0.0644201	0.0826698	0.0361176	-0.0204594	0.17024
ARSK	-0.0351597	0.0668017	0.308901	0.128028	0.122643	-0.169452	-0.0451502	-0.23416	-0.176118	-0.134542	0.0258013	0.0325876	0.00899691	0.0360285	-0.0146506	-0.0451358	-0.0602005	-0.0782839	-0.148525	-0.0571557	-0.153509	-0.0804662	-0.0504063	-0.0791014	-0.0738631	-0.244942	-0.308963	-0.411163	0.0192157	-0.00962002	0.0445082
ART1	0.0374976	0.114502	-9.34387e-05	0.0211436	0.0586275	0.124638	0.000241059	0.120656	-0.0585966	-0.106387	-0.090668	-0.175753	-0.178927	-0.191008	-0.264188	-0.128268	-0.0582389	0.145832	0.0526975	0.031589	0.00785003	0.0792394	0.0614035	0.123115	0.0448984	0.208055	0.269039	0.1758	0.21458	0.123046	0.17452
ART3	-0.117448	-0.192594	-0.241233	-0.202502	-0.344648	-0.371445	-0.511294	-0.380719	-0.606222	-0.49321	-0.236335	-0.289566	-0.290993	-0.324744	-0.291842	-0.271382	-0.227245	-0.319208	-0.218083	-0.284224	-0.197659	-0.395669	-0.433514	-0.583558	-0.643871	-0.275138	-0.209785	-0.422182	-0.25396	-0.329194	-0.31752
ART4	0.0110209	0.0747043	0.186447	0.132808	0.105824	-0.0431726	0.0158203	0.0648132	0.138246	0.0524142	0.0342284	-0.0176503	0.0259007	0.245495	0.20315	0.217451	-0.00699521	0.0165557	0.0457375	0.0435805	0.0363122	-0.0654095	0.0290979	-0.0489696	-0.0584119	-0.0221784	-0.0340375	0.102916	-0.0200311	0.130557	0.174103
ART5	0.242602	0.232863	0.213084	0.425061	0.509238	0.087252	-0.0458251	-0.129537	-0.0400528	-0.060135	0.0603051	0.0496931	0.0945223	0.0586667	-0.0751836	0.0678817	0.108298	-0.00574815	-0.0695529	-0.0427798	-0.125026	0.0494128	0.0425046	-0.000108962	0.0387353	-0.0262994	0.084483	0.16853	-0.0404331	-0.108966	-0.061269
ARTN	-0.120981	-0.0746707	-0.238591	-0.272845	-0.313403	0.0415317	0.0854384	0.121879	0.0445895	0.119213	-0.00386084	0.0523258	0.0577446	-0.068311	-0.17748	-0.053742	0.121874	0.026572	0.0599464	0.0396588	-0.0890108	-0.0152549	0.00567222	0.0664696	0.0572775	-0.0217765	-0.0459207	-0.165919	0.0962823	0.219111	0.160114
ARV1	-0.0828569	-0.184472	-0.000752345	-0.229563	-0.20697	-0.0810995	0.0608986	-0.0281477	-0.103653	-0.0563556	0.147245	0.111239	0.101595	0.140772	0.201391	0.103674	0.0209032	0.0513858	0.0464198	0.0369417	0.156547	0.140564	0.134115	0.181604	0.149277	0.104801	0.0860381	0.0903145	-0.0424466	-0.0573411	-0.087533
ARVCF	0.00578596	-0.0888218	0.113692	-0.111405	-0.135918	0.00634189	0.122065	0.188317	0.160464	0.208749	0.137122	-0.0213636	0.0532699	0.0953721	0.182963	-0.0742323	-0.0866329	-0.0491046	-0.0403561	0.0298253	0.188774	0.119859	0.04314	0.074519	0.207056	-0.0819503	-0.0437877	0.0274596	0.072922	0.135553	0.107405
ARX	-0.201329	-0.186134	-0.346202	-0.34145	-0.308369	0.0714906	-0.121588	-0.0542644	0.0104996	-0.185916	-0.236869	-0.283195	-0.314359	-0.249322	-0.210448	-0.24539	-0.10032	-0.0438646	-0.0509284	-0.00270413	0.0754474	-0.298073	-0.245628	-0.364513	-0.31184	-0.389574	-0.315111	-0.418498	-0.230211	-0.125819	-0.154332
AR	0.00061685	-0.148644	-0.0551611	-0.0877004	0.157926	-0.021587	-0.0558818	0.0660228	0.029537	-0.0348704	-0.117906	-0.0160645	-0.0744373	-0.0936977	-0.19923	-0.183404	-0.0342599	0.0111627	0.0738984	-0.00734821	-0.0907659	0.0469738	-0.0316805	0.0677967	-0.131597	-0.277184	-0.382452	-0.613342	0.0331047	-0.0580682	0.0303204
AS3MT	-0.172356	-0.307441	0.0628191	-0.0165825	-0.0496344	-0.201394	-0.272155	-0.292833	-0.333311	-0.545614	-0.0874387	-0.083529	-0.054061	-0.128017	-0.124601	-0.318154	-0.0227039	-0.0446003	-0.0898437	-0.151582	-0.088624	-0.100972	-0.029796	-0.0179845	0.0652549	-0.276696	-0.289218	-0.307284	0.0227441	0.0795442	0.150104
ASAH1	0.0570874	-0.0124876	-0.0687533	0.0913481	0.132826	-0.0152707	-0.00178931	-0.0543477	-0.0980898	-0.269632	0.0982878	0.104139	0.0534654	-0.0242285	-0.0367495	-0.0449843	0.00828696	-0.0851341	-0.178156	-0.18927	-0.173265	-0.00411843	-0.0322224	-0.00740389	0.0955803	-0.101356	-0.197876	-0.245116	-0.0749815	-0.0875446	-0.0941616
ASAH2	-0.348821	-0.354639	-0.182012	-0.472656	-0.571822	-0.166773	-0.326323	-0.27959	-0.180078	-0.501009	-0.290679	-0.342783	-0.322178	-0.316819	-0.28284	-0.280168	-0.297781	-0.448572	-0.493297	-0.614956	-0.594777	-0.219245	-0.202769	-0.176905	-0.197645	-0.259497	-0.211093	-0.261485	-0.294407	-0.377602	-0.267441
ASAP1	0.221599	0.157326	0.399816	0.290862	0.295284	0.0838062	0.0352432	0.137476	0.00379887	-0.0086339	0.0844669	0.0290021	0.114526	0.055647	0.0112101	0.0466452	-0.00691808	0.0967082	0.091243	0.12747	0.16995	0.129918	0.153514	0.0358668	0.087036	-0.0658874	-0.156887	-0.105611	0.179317	0.213043	0.0312407
ASAP2	0.0809709	0.202033	0.383075	0.395149	0.667104	-0.0248278	0.0381241	0.070689	0.179064	0.307427	0.204883	0.281988	0.387672	0.459713	0.620519	0.540759	0.128984	0.148258	0.12627	0.270104	0.390008	0.123319	0.155097	0.200724	0.266859	0.35685	0.435933	0.484219	0.141635	0.28165	0.362905
ASAP3	0.144888	0.0894468	0.0467176	0.0146451	0.0386925	0.168849	0.0989161	0.132573	0.157795	0.0783684	0.0960576	-0.0686737	-0.0972966	-0.0801417	-0.202776	-0.205966	0.157194	0.131908	-0.0544788	-0.210833	-0.397786	-0.294591	-0.27013	-0.20104	-0.231702	0.014144	-0.115507	0.0193272	-0.171457	-0.112554	-0.41795
ASB10	0.109607	0.00175223	-0.273778	-0.159477	-0.142509	0.0624355	0.0230111	-0.256011	-0.308141	-0.445197	-0.163882	-0.22828	-0.322634	-0.427499	-0.333375	-0.137542	0.150801	0.0589303	0.0141988	-0.0427386	-0.215311	-0.251434	-0.372275	-0.428536	-0.533582	-0.00995908	0.0398935	0.177177	-0.0912932	-0.110118	-0.294292
ASB11	-0.179367	-0.242532	-0.0195689	-0.144314	-0.0577772	0.127816	0.0888936	0.0532768	-0.0815152	0.0291694	0.146151	0.218327	0.188613	0.0946977	0.148611	-0.0643136	0.0771369	0.180588	0.173953	0.286961	0.1323	0.127135	0.119298	0.146652	0.200224	0.192496	0.189415	0.380788	0.107018	0.10134	0.203248
ASB12	-0.393185	-0.328731	-0.428219	-0.464379	-0.424818	-0.0175315	0.0317	-0.100189	0.0341242	-0.235002	0.0277177	-0.0285732	0.0110827	0.0223203	0.129711	0.0639576	-0.100427	-0.0377469	0.0855326	-0.132778	-0.342978	0.109052	0.127788	0.137005	0.0435254	0.00821969	0.0300082	0.157975	0.0141398	0.102383	0.0664767
ASB13	0.112917	0.141288	-0.0814879	-0.011244	0.0731948	0.253896	0.261859	0.114188	0.104248	0.0108594	-0.0968992	-0.0425349	-0.113017	-0.266538	-0.245199	-0.0128767	0.0410828	0.159176	0.103473	0.117808	0.124036	0.0868877	0.0620506	0.0204153	0.00145717	-0.179071	-0.283275	-0.262009	0.0943367	0.166547	0.128343
ASB14	-0.247389	-0.19751	-0.18958	-0.276615	-0.206257	-0.17547	-0.0112655	-0.124856	-0.0859811	-0.104512	-0.0549784	-0.159622	-0.246333	-0.148931	-0.207638	-0.26015	-0.064858	-0.083665	0.00619056	-0.0784946	0.040365	-0.189755	-0.128374	-0.104654	-0.161194	-0.15772	-0.146088	-0.254766	-0.157449	-0.130886	-0.0567012
ASB15	0.226325	0.207416	0.250027	0.0906492	0.0807163	-0.0638864	-0.0952195	-0.0897541	-0.216917	-0.33469	-0.0742655	0.0612147	0.0920126	0.0177092	-0.0471319	-0.136601	-0.0368671	0.0404856	0.04212	0.220503	0.28108	-0.0257795	-0.130573	-0.0817931	-0.116146	0.121617	-0.0043723	0.0266737	-0.0261533	-0.101141	-0.080642
ASB16	-0.329566	-0.340587	-0.664839	-0.507674	-0.752411	-0.0852945	-0.267478	-0.228592	-0.168353	-0.259018	-0.191118	-0.311985	-0.306649	-0.412375	-0.445966	-0.528786	-0.22808	-0.385472	-0.450856	-0.254764	-0.449881	-0.291277	-0.26797	-0.220591	-0.0712455	-0.303162	-0.338062	-0.335802	-0.274868	-0.158427	-0.303048
ASB17	-0.270345	-0.429662	-0.285901	-0.496623	-0.317395	-0.105228	-0.00326579	-0.106841	-0.235512	-0.0541537	-0.127097	-0.205041	-0.146772	0.0154586	0.00821315	-0.084711	-0.0525417	-0.0653727	-0.206814	-0.247866	-0.272786	-0.130651	0.0602519	0.109407	0.104874	0.182641	0.170476	0.0449715	-0.242236	-0.266795	-0.201564
ASB18	0.0306361	-0.0958036	-0.151944	-0.090859	-0.0211096	0.015546	0.00502213	-0.127592	-0.315033	-0.475559	0.104023	0.111702	0.148893	0.1867	0.222923	0.254847	-0.0679221	-0.0435865	-0.132068	-0.196678	-0.176207	0.0452018	-0.0692542	-0.213666	-0.19591	-0.0210612	-0.108619	-0.102245	0.143842	0.0737323	0.0134266
ASB1	0.135912	0.281185	0.0510094	0.0791941	-0.0265331	0.31979	0.201692	0.364106	0.150278	0.0681898	0.221389	0.236669	0.312819	0.366761	0.329791	0.451035	-0.00564962	0.138146	0.153309	0.123368	0.109379	0.157107	0.0627664	0.0294288	0.00866973	0.251541	0.194321	0.297465	0.0509084	0.0999915	-0.0226223
ASB2	-0.178892	-0.135369	-0.32656	-0.390042	-0.497826	0.025399	-0.00967553	0.000563896	-0.132003	-0.216062	-0.181221	-0.154862	-0.0566064	-0.0495043	0.137172	0.296642	-0.0197321	-0.0454533	-0.104905	-0.17918	-0.262321	0.0171554	-0.00315643	-0.0340752	-0.143516	-0.512204	-0.313808	-0.277052	-0.277185	-0.290402	-0.296018
ASB4	-0.213584	-0.365783	-0.230107	-0.251566	-0.416429	0.0378465	-0.00266174	-0.142006	-0.0902034	-0.112554	0.0129315	0.0941943	0.140793	0.117969	0.106027	0.0752211	-0.0988741	-0.195752	-0.101485	-0.0955793	-0.0731855	0.00360956	-0.032192	0.0205921	0.0443468	0.0909683	0.0189015	0.00833813	-0.0541435	0.0334276	-0.0763229
ASB5	-0.132632	-0.216037	0.0287376	-0.289213	-0.225598	-0.130653	-0.0828281	-0.111284	-0.0622707	-0.147527	0.137133	0.230457	0.25571	0.215166	0.249146	0.114349	0.101036	0.104222	0.189536	0.0574026	0.113365	0.114156	0.0539775	-0.00687116	-0.102993	0.267643	0.339216	0.353564	0.224163	0.114445	0.183164
ASB6	-0.0108763	-0.171655	-0.308167	-0.211608	-0.278216	-0.103195	-0.301091	-0.270765	-0.416129	-0.284734	-0.230017	-0.351513	-0.377472	-0.393506	-0.46501	-0.442737	-0.20961	-0.512045	-0.454489	-0.466887	-0.500302	-0.537656	-0.709227	-0.627303	-0.587997	-0.264067	-0.254412	-0.176401	-0.168308	0.00372053	-0.0335102
ASB7	-0.0538719	-0.119377	0.00404449	-0.00203526	-0.176989	0.0239508	0.145534	0.0969765	0.121288	-0.104976	0.126349	0.16469	0.153994	0.179547	0.17287	0.177234	0.0556344	0.139804	0.147335	0.100911	-0.0232675	0.226516	0.247443	0.256544	0.260443	0.128758	0.0443294	0.156254	0.205365	0.206382	0.0949011
ASB8	-0.364257	-0.236118	-0.257709	-0.186155	-0.0898164	-0.517797	-0.54825	-0.568105	-0.403265	-0.306418	-0.201749	-0.311822	-0.259406	-0.219655	-0.309162	-0.318921	-0.222576	-0.478621	-0.439201	-0.45477	-0.287199	-0.272077	-0.322825	-0.377853	-0.390221	-0.346364	-0.246332	-0.244151	-0.319182	-0.204949	-0.402486
ASB9	-0.00169585	0.077977	0.0987258	0.0682971	0.120233	0.158322	-0.0994538	0.0355273	0.00529781	-0.0713881	0.0990439	0.0962982	0.0552271	0.104253	0.105625	0.204463	0.121655	0.154478	0.0744933	0.120028	0.201941	-0.00283992	-0.0886504	-0.0191357	-0.0142465	-0.103724	-0.171236	-0.303446	0.1014	0.183987	0.0839123
ASCC1	-0.00382205	-0.0798233	-0.0763394	-0.200425	-0.411769	-0.130744	-0.195187	-0.0560486	-0.010798	-0.192668	-0.200203	-0.289054	-0.228767	-0.22938	-0.22254	0.00592159	-0.126578	-0.0702338	-0.155291	-0.236865	-0.333187	-0.0732569	0.0714104	-0.0285145	-0.0517063	-0.151092	-0.135434	-0.098362	-0.0836638	-0.104821	-0.117445
ASCC2	-0.282231	-0.546844	-0.267024	-0.459472	-0.475529	-0.112642	0.0404924	-0.0141645	-0.0742583	0.191878	0.244261	0.268121	0.230285	0.168791	0.15555	0.0486074	0.048466	0.0195797	0.102889	0.0476944	0.179393	-0.0880374	-0.053469	-0.105064	-0.148281	0.208916	0.146889	0.303676	0.0758038	0.00263842	0.037036
ASCC3	-0.478611	-0.838475	-0.853692	-1.15331	-0.969247	-0.418939	-0.493345	-0.746242	-0.685712	-0.701074	0.00938154	-0.201587	-0.335429	-0.336729	-0.241916	-0.423066	-0.0492591	-0.330223	-0.383053	-0.505213	-0.636066	-0.606411	-0.668231	-0.690379	-0.732596	-0.415136	-0.476027	-0.597738	-0.658011	-0.720302	-0.78935
ASCL1	0.218936	0.329035	0.0348726	0.269388	0.0775932	0.168846	0.0398651	0.174276	0.0989618	-0.059472	-0.098491	-0.202627	-0.304949	-0.314568	-0.422119	-0.276538	-0.0469866	-0.0204978	-0.0215555	0.195599	0.156979	-0.0298034	0.106051	0.0615882	0.0470306	-0.0408796	-0.116251	-0.15015	-0.0182318	0.0470627	0.034515
ASCL2	0.0812661	0.202909	-0.0878977	-0.0752328	-0.110059	0.291428	0.273854	0.231971	0.180504	0.138833	-0.0669235	-0.241042	-0.280642	-0.228092	-0.296219	-0.33946	0.154644	-0.0095725	0.0464433	-0.0614129	-0.0131008	-0.175036	-0.182428	-0.285072	-0.175076	-0.108714	-0.104565	-0.218622	0.115309	0.210366	0.141755
ASCL3	0.214559	0.221344	0.216805	-0.0807947	0.0280724	0.0949338	-0.0979516	0.0587271	0.0681036	-0.0426744	-0.105732	-0.161928	-0.232811	-0.22663	-0.140079	-0.133717	0.00490381	-0.0834792	-0.0995164	-0.125186	-0.00262437	-0.251652	-0.18726	-0.122094	-0.122435	-0.361769	-0.421991	-0.561044	-0.167656	-0.196774	-0.297034
ASCL4	0.245512	0.213215	0.180141	0.186979	0.202962	0.185253	0.195748	0.325596	0.307092	0.242347	-0.0914672	-0.0741347	0.0256095	-0.0101815	0.0523889	0.0172662	0.154664	0.00115582	-0.0107431	-0.0183842	-0.0111255	-0.164477	0.00409972	-0.0330727	0.0248113	-0.243689	-0.0758728	0.0736319	0.00225784	0.0237397	-0.0568095
ASCL5	-0.103987	-0.113047	-0.189602	-0.155734	-0.112963	-0.0750195	-0.125459	-0.0325993	-0.102152	-0.108258	0.125554	-0.000622947	0.0194035	-0.0326454	0.00748439	0.0714956	0.115524	-0.178109	-0.0774476	-0.243452	-0.274339	-0.155569	-0.174958	-0.262599	-0.336474	-0.0751536	-0.00581878	-0.038936	0.237686	0.129665	0.118059
ASF1A	-0.205886	-0.174492	-0.285592	-0.0802382	-0.12381	-0.0225354	-0.172732	-0.182071	-0.27747	-0.274115	-0.154552	-0.167219	-0.0880557	0.0492656	0.190714	0.440143	-0.14038	-0.369945	-0.300874	-0.322226	-0.340544	-0.0446815	-0.163177	-0.132913	-0.234334	-0.132811	-0.298522	-0.182318	-0.255462	-0.225713	-0.331002
ASF1B	-0.257169	-0.514635	-0.458699	-0.38238	-0.511972	-0.0267136	-0.183977	-0.25349	-0.368599	-0.500319	-0.0773631	-0.0876226	-0.0836884	-0.177481	-0.166826	-0.109712	-0.0479642	-0.124885	-0.0627642	-0.156475	-0.146043	-0.255238	-0.291858	-0.454199	-0.33983	-0.49333	-0.391674	-0.419159	-0.396386	-0.477952	-0.403073
ASGR1	-0.110243	-0.134328	-0.201619	-0.220582	-0.228926	0.127494	-0.00634329	0.169822	0.111164	0.129537	-0.0850501	-0.080192	-0.055373	-0.130979	0.089804	-0.1026	-0.0318797	-0.0191066	-0.103246	-0.0429466	-0.0985279	0.0515707	0.157486	0.0888006	0.147651	-0.276176	-0.164537	-0.201685	-0.0500689	-0.0562523	0.018145
ASGR2	0.0638757	0.114322	0.114956	0.195457	0.154716	0.104731	0.169323	0.124053	0.145165	0.0845774	-0.00537817	-0.0887953	0.110361	0.0927735	0.152218	0.207785	0.077862	0.0877817	0.109829	0.132813	0.263952	0.0610958	0.0136468	0.0281175	0.0291944	0.156088	0.0429029	0.0296823	0.0630487	0.169629	0.174
ASH1L	-0.116041	-0.158153	-0.158499	-0.0725536	-0.178201	-0.156472	-0.252754	-0.268738	-0.317816	-0.399317	-0.254462	-0.276595	-0.314823	-0.339517	-0.459987	-0.494769	-0.336835	-0.422065	-0.432294	-0.476571	-0.491422	-0.29078	-0.368011	-0.341804	-0.247608	-0.303343	-0.299823	-0.218735	-0.347538	-0.267326	-0.21046
ASH2L	-0.0177292	-0.492086	-0.94725	-1.04562	-1.00012	-0.0412007	-0.590095	-0.874149	-1.10018	-0.906709	-0.0431936	-0.632414	-0.962171	-1.2058	-1.3497	-1.48337	-0.0348976	-0.657109	-0.827175	-1.11262	-1.25091	-1.03261	-1.44398	-1.56991	-1.68982	-0.942182	-1.13087	-1.31126	-1.34788	-1.393	-1.47953
ASIC1	0.00363077	-0.0870009	-0.108924	-0.248743	-0.030282	-0.201718	-0.444473	-0.559958	-0.85436	-0.692072	-0.41415	-0.595204	-0.579466	-0.60906	-0.700496	-0.48211	-0.315609	-0.377323	-0.438816	-0.478311	-0.45216	-0.307956	-0.344499	-0.393976	-0.378729	-0.330981	-0.448713	-0.510131	-0.437513	-0.617337	-0.606874
ASIC2	0.146803	0.189485	-0.03789	-0.00467873	-0.103176	0.0493252	0.0114955	-0.0583602	0.0448663	0.0131049	-0.0182293	-0.110971	0.00467995	-0.040966	0.10727	0.313313	0.0132102	-0.00117219	0.0668598	0.121026	0.13172	-0.166838	-0.159164	-0.234551	-0.17507	0.0399559	0.121343	0.184967	0.0626054	0.157997	0.167384
ASIC3	-0.304974	-0.439109	-0.337625	-0.489291	-0.374285	0.132235	0.153415	0.196398	0.260268	0.2363	-0.030465	-0.00301321	-0.112348	-0.103502	-0.146376	-0.10169	0.0518474	0.14899	0.14599	0.151205	0.0712908	0.185831	0.141135	0.0738783	0.0610438	0.209036	0.204891	0.233238	0.0829192	0.0952333	0.0994092
ASIC4	0.0554217	0.185811	0.132039	0.361187	0.374423	0.161925	0.154758	0.197437	0.233411	0.297519	0.114427	0.103318	0.0404325	0.122784	0.0488692	0.147678	0.176733	0.336284	0.36745	0.303834	0.259514	0.0271968	0.0338305	-0.0408713	-0.0325322	-0.000892795	0.0337884	0.0749435	0.308955	0.394011	0.354225
ASIC5	-0.0269515	0.0519517	0.0427954	0.148984	0.192866	0.0283826	0.131824	0.0725696	0.103325	0.15872	0.058532	0.158672	0.208347	0.226816	0.269219	0.336997	0.0561595	0.132432	0.0972381	0.0428256	0.106956	0.167829	0.153767	0.150197	0.164669	0.167326	0.225846	0.229668	0.02079	0.0749739	-0.0110772
ASIP	-0.198071	-0.283367	-0.251263	-0.258401	-0.254599	-0.190603	-0.36803	-0.330678	-0.172563	-0.093016	-0.220505	-0.337062	-0.400886	-0.330943	-0.40636	-0.4842	-0.053237	-0.161325	-0.218352	-0.246012	-0.28648	-0.296787	-0.311953	-0.268478	-0.289237	-0.22504	-0.328556	-0.224087	-0.41492	-0.223084	-0.327242
ASL	-0.382954	-0.426674	-0.451003	-0.604355	-0.587091	-0.132506	-0.136419	-0.167047	-0.455005	-0.454848	0.00881993	0.0525377	0.011496	0.0279759	-0.119552	-0.250988	-0.0540996	-0.203059	-0.137559	-0.333673	-0.31316	-0.201891	-0.144245	-0.278085	-0.291998	-0.337903	-0.293475	-0.308476	-0.0132116	0.0519013	-0.0134636
ASNA1	-0.0296288	-0.369901	-1.53176	-1.78728	-1.49066	0.0616341	-0.625121	-1.20462	-1.57313	-1.59359	-0.211525	-0.976163	-1.68157	-1.75353	-1.78264	-1.62169	-0.0473044	-0.649899	-1.11512	-1.43905	-1.60608	-1.38282	-1.6169	-1.57041	-1.60337	-1.47684	-1.57623	-1.35609	-1.31075	-1.23129	-1.36849
ASNSD1	-0.181409	-0.282135	-0.293722	-0.759138	-0.791124	-0.274557	-0.389556	-0.567351	-0.783576	-0.638891	-0.258924	-0.323032	-0.447334	-0.571948	-0.482806	-0.737679	-0.218753	-0.324782	-0.45927	-0.826833	-0.851491	-0.707633	-0.860395	-1.09859	-1.0624	-0.379796	-0.556671	-0.658314	-0.429279	-0.538703	-0.718428
ASNS	-0.357992	-0.672601	-1.22397	-1.72173	-1.95791	-0.225627	-0.932609	-1.37841	-1.73342	-1.66397	-0.302894	-0.856381	-1.36735	-1.69359	-2.07739	-2.15283	-0.542324	-0.928317	-1.30385	-1.8273	-1.93939	-1.57309	-1.71169	-2.204	-2.29323	-1.48799	-1.58544	-1.54066	-1.32366	-1.47076	-1.83761
ASPA	-0.191677	-0.246367	-0.158868	-0.173466	-0.0956402	-0.0412968	0.0981608	-0.00368442	0.00554221	0.0378102	0.0960079	0.20297	0.285611	0.288951	0.307894	0.305693	0.0105999	0.0861919	0.163406	0.127601	0.169498	-0.0454986	-0.0648896	-0.0224021	0.00350857	-0.0721362	-0.0467408	-0.0531651	0.163319	0.0776619	0.150729
ASPDH	0.109659	-0.0224016	-0.169882	-0.157984	-0.107214	-0.0904684	-0.0647271	-0.0351275	-0.148196	-0.186689	-0.0144118	-0.141776	-0.0997194	-0.136705	-0.152833	-0.0676482	0.008027	0.0201718	0.113842	0.00441916	0.0284719	-0.100101	-0.0727339	-0.0228633	-0.00183507	0.106585	0.131126	0.0957449	-0.0695956	-0.210863	-0.256156
ASPG	0.0376081	-0.105325	-0.301347	-0.322647	-0.442748	0.0575502	0.0816375	0.0207241	-0.00617487	0.0382395	0.0648804	-0.0624832	0.00917584	-0.145673	-0.174484	-0.332435	-0.00503525	-0.0851206	-0.0500236	-0.0746757	0.0151414	-0.107626	-0.110427	-0.0649914	0.0349565	-0.16977	-0.223096	-0.216184	-0.303389	-0.202082	-0.285756
ASPHD1	-0.179805	-0.353286	-0.287604	-0.273019	-0.256659	0.095858	0.116829	0.0678108	0.0681956	0.172841	0.0243896	-0.0876765	-0.0695489	-0.0994613	-0.0726945	-0.106269	-0.100458	-0.162349	0.0390454	0.0160667	-0.14206	0.291891	0.281992	0.378286	0.423705	0.153535	0.199544	0.0376978	-0.0247361	-0.052564	-0.133684
ASPHD2	-0.0925582	-0.0258191	0.0627153	0.0281395	-0.134012	-0.0626872	-0.0766574	-0.0482805	-0.0213945	0.0324375	-0.0832816	-0.143759	-0.195675	-0.1201	-0.126613	-0.0412362	-0.121646	-0.0938011	-0.184721	-0.178317	-0.123684	-0.173445	-0.0885046	-0.0560665	-0.138952	0.0611631	0.202295	0.293423	-0.122547	-0.124065	-0.1154
ASPH	-0.247827	-0.345953	0.0490127	-0.231359	-0.155468	-0.244124	-0.113657	-0.336539	-0.373991	-0.311327	-0.0376145	-0.124723	-0.140593	-0.140475	-0.23053	-0.445143	-0.125045	-0.302405	-0.249299	-0.25268	-0.224567	-0.0625214	-0.015125	0.0100338	0.0369547	-0.346559	-0.447664	-0.370429	-0.118213	-0.3073	-0.187774
ASPM	0.0301477	-0.239688	-0.270445	-0.232308	-0.398546	-0.316344	-0.382852	-0.607472	-0.643263	-0.665878	-0.0629834	-0.110675	-0.297011	-0.236288	-0.204504	-0.284653	-0.227598	-0.522524	-0.489102	-0.611526	-0.752882	-0.443055	-0.416709	-0.568896	-0.485981	-0.483612	-0.706476	-0.769878	-0.205683	-0.341337	-0.431111
ASPN	-0.265106	-0.213023	0.127621	0.159406	0.293078	-0.258142	-0.155379	-0.175321	-0.00253586	-0.142404	-0.0176166	-0.153214	-0.214753	-0.20541	-0.276604	-0.208729	-0.152917	-0.0387634	-0.0931437	0.0104086	-0.0205912	-0.0472307	-0.0807325	-0.0722832	-0.158621	0.0234182	-0.0311615	-0.0368255	-0.160085	-0.0852468	-0.0408519
ASPRV1	0.0968841	0.249648	0.0397673	0.146034	0.192878	0.102223	0.0169165	0.215064	0.0908106	-0.0953626	-0.0963932	-0.200317	-0.255685	-0.248246	-0.175025	-0.146501	-0.0627042	0.0156142	-0.138293	-0.164213	-0.318475	-0.0185911	0.00507501	-0.034494	-0.0539956	-0.0340117	0.00399695	0.0634284	-0.0793607	0.0412086	-0.0483733
ASPSCR1	0.122259	0.187369	-0.132556	-0.124535	-0.250631	0.0675076	-0.129148	-0.0964546	-0.340715	-0.369792	-0.125762	-0.244604	-0.256604	-0.253026	-0.302238	-0.143339	-0.00129174	-0.257978	-0.285923	-0.414881	-0.418593	-0.11643	-0.0835401	-0.0521601	-0.082315	-0.267876	-0.325437	-0.291001	-0.165443	-0.217597	-0.224184
ASRGL1	-0.0534487	-0.111958	-0.241039	-0.173626	-0.0306438	-0.196266	-0.329486	-0.35862	-0.327947	-0.432953	-0.322216	-0.468003	-0.410094	-0.44492	-0.367549	-0.342853	-0.382938	-0.494443	-0.454743	-0.445115	-0.465608	-0.399227	-0.496335	-0.685033	-0.508337	-0.472784	-0.395787	-0.49285	-0.279501	-0.197142	-0.246154
ASS1	-0.41516	-0.548519	-0.564624	-0.458329	-0.439558	-0.173977	-0.40429	-0.377456	-0.404092	-0.461353	-0.195361	-0.276136	-0.157133	-0.0848214	-0.0255861	0.087068	-0.233094	-0.328982	-0.36987	-0.417539	-0.309469	-0.0323276	0.0239853	0.133622	0.177794	-0.154011	-0.112576	-0.275107	-0.143148	-0.189717	-0.0558901
ASTE1	0.0159375	0.0995707	0.177505	0.087784	0.122603	-0.123268	-0.0745869	0.107401	-0.176871	-0.0182652	-0.107192	-0.127599	-0.227132	-0.182068	-0.170818	-0.0586256	-0.238143	-0.168068	-0.103909	-0.122764	-0.23597	-0.156049	-0.0694585	0.0251025	-0.0670919	-0.0960754	-0.118312	-0.243621	-0.235646	-0.345646	-0.258193
ASTL	-0.0100354	-0.186335	-0.323428	-0.260866	-0.204964	0.000580186	-0.0815067	-0.22688	-0.249123	-0.366094	-0.21387	-0.362611	-0.261308	-0.373178	-0.425009	-0.53877	-0.0866674	-0.290384	-0.455397	-0.528193	-0.426879	-0.267157	-0.22781	-0.135872	-0.0916871	-0.252697	-0.203152	-0.18806	-0.263323	-0.383316	-0.228658
ASTN1	0.162403	0.453927	0.0675584	0.301175	0.193039	0.116401	0.0835802	0.0128078	0.142955	0.000975497	-0.0944853	-0.0120754	-0.0238014	0.0381103	-0.0100806	0.159303	0.265447	0.197141	0.261337	0.243308	0.201674	-0.203893	-0.0393884	-0.145982	-0.224007	0.0454319	0.0465592	0.130552	0.151457	0.1829	0.137487
ASTN2	0.117212	-0.00244212	-0.05321	0.0472938	0.188823	-0.0409858	-0.232579	-0.136795	-0.0879159	-0.154767	-0.0955662	-0.0172991	-0.0313143	0.0414365	-0.0609803	0.0302941	0.00474758	-0.0515592	0.00686741	-0.0787622	-0.134562	-0.156821	-0.142789	-0.0982273	-0.0702868	-0.202638	-0.258266	-0.223832	-0.0755644	-0.011963	-0.0135266
ASUN	-0.456041	-1.15837	-1.90272	-2.24304	-2.44676	-0.438663	-1.29375	-1.59905	-1.90412	-2.03493	-0.413922	-1.20311	-1.83774	-2.02122	-2.25741	-2.65246	-0.179659	-1.20031	-1.53411	-1.99525	-2.3794	-1.59073	-1.90103	-2.11064	-2.15129	-1.66291	-1.79199	-2.02131	-1.66737	-1.92499	-2.0144
ASXL1	-0.0470937	-0.0873086	-0.0887872	-0.0595888	-0.155404	0.031309	0.137844	0.16898	0.227273	0.0729217	0.0939868	0.0272141	0.0475891	0.135871	0.31475	0.426112	-0.0486098	-0.0969196	-0.0339568	-0.11435	-0.260515	-0.201374	-0.0541439	-0.143317	-0.0944228	-0.00544686	0.0481857	0.143733	0.0485345	0.158753	0.209727
ASXL2	-0.0433932	-0.137426	-0.0107179	-0.0581081	-0.00636874	-0.15681	0.0141026	0.134633	0.262965	0.290734	0.0999964	0.110135	0.186192	0.127918	0.163464	0.105052	-0.01266	0.195019	0.0298121	-0.0751904	-0.0444513	-0.11078	-0.146413	-0.217509	-0.294826	0.113787	0.013261	0.0402997	-0.130766	-0.142971	-0.301695
ASXL3	0.261713	0.282492	0.203689	0.278572	0.191188	0.0344636	0.113732	0.0661295	0.112661	0.102619	-0.0568498	0.0302037	-0.0836147	-0.0959721	-0.0542817	0.0103715	0.000549467	0.103041	0.165208	0.163503	0.320776	0.0685126	0.133865	0.0807212	0.124114	0.281965	0.28915	0.238088	0.0270888	-0.0287813	-0.06543
ASZ1	-0.422283	-0.470831	-0.241389	-0.335894	-0.149947	-0.443529	-0.244835	-0.309219	-0.201808	-0.190218	-0.116325	-0.00266659	-0.0833411	-0.17244	-0.206142	-0.499493	-0.168042	-0.0566786	-0.145654	-0.0285593	-0.117443	-0.18923	-0.113231	-0.134755	-0.137615	-0.246154	-0.360262	-0.288473	-0.163236	-0.382236	-0.245611
ATAD1	0.147243	0.0517235	-0.0246041	0.0413667	0.0236787	-0.219064	-0.361803	-0.392335	-0.471512	-0.281024	-0.323691	-0.310686	-0.349526	-0.249123	-0.297314	-0.314924	-0.284789	-0.378704	-0.249546	-0.377363	-0.213868	-0.14859	-0.211695	-0.126323	-0.274263	-0.203301	-0.0579014	-0.0323124	-0.521377	-0.457821	-0.383001
ATAD2B	-0.0582046	0.0962861	0.223739	0.296622	0.294484	-0.158155	-0.0433692	0.058826	0.085341	-0.107363	-0.170555	-0.114087	-0.103589	-0.078335	-0.0483109	0.0441259	-0.0111348	0.060196	-0.0395599	-0.0887325	-0.0868075	-0.103642	-0.161435	-0.0684906	-0.11842	0.324907	0.16972	0.257409	0.0651063	0.027218	0.0400992
ATAD2	-0.195492	-0.258495	-0.214152	-0.256123	-0.230875	-0.18959	-0.027428	-0.0471311	-0.103965	-0.00858182	0.0581418	0.173505	0.119847	0.168767	0.174376	0.0375449	0.122226	0.229886	0.158565	0.17471	0.0896894	0.0792852	-0.0614084	-0.112007	-0.185552	-0.11195	-0.0652158	-0.0386833	0.0819896	0.00266518	-0.125481
ATAD3A	-0.3834	-0.339092	-0.667286	-0.782968	-0.897215	0.153069	-0.220256	-0.360237	-0.760877	-0.954306	0.0470348	-0.133138	-0.236121	-0.425682	-0.430644	-0.484167	-0.00627768	-0.269866	-0.453565	-0.602268	-0.855272	-0.381047	-0.438884	-0.702891	-0.828058	-0.308647	-0.385789	-0.316804	-0.170766	-0.306134	-0.494652
ATAD3B	0.0108243	0.101869	0.0457501	-0.120811	-0.171268	-0.0229042	0.0281381	-0.0694668	-0.188588	-0.266128	-0.0302694	0.0606166	0.277314	0.263016	0.306028	0.393247	-0.0632016	-0.0182132	-0.120699	-0.0713088	-0.00116239	0.12567	0.0987212	0.131067	0.187746	-0.0492279	-0.111032	-0.131066	-0.186998	-0.35873	-0.543377
ATAD3C	0.208926	0.0853679	0.201046	0.285572	0.418142	0.09919	0.185878	0.144842	0.189548	0.226345	0.057876	0.146738	0.258786	0.215213	0.213212	0.196209	0.170727	0.317614	0.34331	0.340679	0.425173	0.149078	0.248234	0.168732	0.139622	0.0881218	0.10364	0.0559535	0.229923	0.240933	0.199728
ATAD5	-0.344566	-0.750003	-0.624577	-0.640722	-0.832598	-0.333628	-0.588324	-0.496125	-0.540353	-0.580251	-0.0877497	-0.374503	-0.464956	-0.605594	-0.713092	-0.831421	-0.366727	-0.600978	-0.57204	-0.526839	-0.737246	-0.409312	-0.505231	-0.664455	-0.769958	-0.394644	-0.482626	-0.626653	-0.600003	-0.592592	-0.680771
ATAT1	-0.154471	-0.133599	-0.226574	-0.188015	-0.104656	-0.0823994	0.0112721	-0.107928	-0.168473	-0.241124	0.0560129	0.0339224	0.0934243	0.0539306	0.00901096	-0.0756075	-0.0592772	-0.119329	-0.0922304	-0.100583	-0.109695	0.0310579	0.189156	0.218494	0.209228	-0.028577	-0.00835526	-0.0857677	-0.0133715	-0.0739246	-0.299912
ATCAY	-0.088295	-0.064667	-0.108336	-0.205681	-0.515726	0.0844174	-0.0597215	0.0528942	-0.0261144	-0.188694	-0.117891	-0.259633	-0.124309	-0.0585672	-0.0221747	0.232765	-0.05537	-0.243243	-0.263056	-0.412367	-0.423665	-0.189399	-0.17397	-0.315549	-0.297065	-0.0298284	0.0711914	0.0185931	-0.258883	-0.349214	-0.322189
ATE1	0.127613	-0.116427	-0.0998605	-0.22368	-0.323162	-0.15163	-0.0701299	-0.102921	-0.161638	-0.125266	0.166414	0.148113	0.165549	0.157754	0.173349	0.151852	0.0815842	0.0496338	0.0565711	-0.0593551	-0.0921092	0.137313	0.0836815	0.111271	0.0880873	0.0230107	-0.0249788	-0.125118	-0.0154863	-0.186855	-0.147685
ATF1	-0.0835162	-0.0605697	-0.190627	-0.0349776	-0.121309	-0.158564	-0.138821	-0.138131	-0.199178	-0.345318	-0.062769	-0.0879216	-0.0423861	-0.00382459	-0.0739244	-0.109754	-0.0729499	0.00799704	-0.0164891	-0.120825	-0.16618	-0.0152871	0.0548864	0.165817	0.294344	-0.27044	-0.150061	-0.17377	-0.195026	-0.166749	-0.146263
ATF2	0.0987576	-0.0251743	0.111369	0.107612	0.146312	-0.114477	-0.0626223	0.05234	0.206092	0.28616	0.0824998	0.0939722	0.0697147	0.100672	0.0665805	-0.0782382	-0.0102664	0.0703198	0.113323	0.0220906	-0.00198126	-0.0435557	-0.0555179	-0.0454303	-0.106795	0.0477991	0.124632	0.13055	0.0455668	-0.0886529	-0.125951
ATF3	-0.446553	-0.719169	-0.614801	-0.876014	-0.804832	-0.138698	-0.195217	-0.234611	-0.202534	-0.337296	-0.0175582	-0.0549407	-0.109153	-0.146053	-0.147255	-0.25204	0.0282371	-0.116842	-0.174822	-0.222211	-0.263647	-0.271468	-0.400718	-0.394382	-0.464158	-0.31246	-0.382482	-0.548256	-0.358633	-0.310193	-0.414143
ATF4	0.276496	0.183893	0.100184	-0.0814509	-0.0537397	-0.033839	-0.0914573	-0.14031	-0.265588	-0.172796	0.174728	-0.224099	-0.206517	-0.278067	-0.27319	-0.367453	-0.225507	-0.135621	-0.40112	-0.358542	-0.522035	-0.588337	-0.578594	-0.645161	-0.669355	-0.559688	-0.566833	-0.338022	-0.357573	-0.408441	-0.407514
ATF5	0.0728615	-0.0552792	-0.163351	-0.209339	-0.264186	0.0318759	0.0625567	-0.00699415	-0.1719	-0.387149	0.06825	0.117725	0.0279459	0.134841	0.207889	0.222316	0.192533	0.0511977	0.0872842	0.0577616	-0.0909925	-0.0150683	-0.0237307	0.127982	0.195268	-0.129547	-0.165426	-0.0152743	0.118079	0.0594167	0.111183
ATF6B	-0.209956	-0.230704	-0.238567	-0.187487	-0.334838	-0.0662477	-0.0591284	-0.0121434	0.00487659	-0.0233885	0.00861329	0.0118509	-0.0382162	-0.0261746	-0.052812	-0.152775	-0.163907	-0.27338	-0.163393	-0.189435	-0.205012	-0.282799	-0.31624	-0.452293	-0.340723	-0.209027	-0.158975	-0.180853	-0.0947005	0.0414319	-0.0693861
ATF6	-0.145736	-0.0332034	0.00613859	0.0291087	-0.22191	-0.135035	-0.00363055	-0.0965802	-0.102079	-0.188955	-0.11297	-0.102736	-0.132302	-0.0800175	-0.0301178	-0.124647	-0.0755216	-0.123189	-0.0530945	-0.0401398	-0.0117304	0.0601906	0.132599	0.139084	0.117326	0.0674815	0.0368328	-0.000436686	0.123584	0.246653	0.213869
ATF7IP2	0.0450271	-0.112077	-0.0408025	-0.089841	-0.0763168	-0.0689852	0.0322861	0.00696326	0.130787	0.0951913	-0.00384274	0.0511418	0.0836877	0.0816511	0.0649095	0.0199681	0.0646443	-0.041947	0.0144637	0.0538414	0.0488039	0.0500891	-0.00268346	0.194755	0.17021	0.0308909	-0.109694	0.0684091	0.0403463	0.100607	0.174246
ATF7IP	-0.31217	-0.577505	-0.833576	-0.634062	-0.550595	-0.149631	-0.102859	-0.342651	-0.238366	-0.361007	-0.058563	-0.0117195	-0.089768	-0.342267	-0.392696	-0.545478	-0.0298013	-0.234404	-0.252657	-0.324034	-0.273166	-0.221758	-0.132331	-0.360721	-0.220173	-0.309937	-0.553499	-0.712425	-0.477859	-0.549114	-0.705126
ATF7	-0.379244	-0.544969	-0.606575	-0.537077	-0.69908	-0.475535	-0.60346	-0.683504	-0.758763	-0.93251	-0.288991	-0.432802	-0.36166	-0.366588	-0.434913	-0.400266	-0.251865	-0.426586	-0.461323	-0.324447	-0.318584	-0.401513	-0.3156	-0.373253	-0.472292	-0.64232	-0.703319	-0.707741	-0.423062	-0.481163	-0.449562
ATG10	0.0514286	-0.135544	0.162968	0.0920546	0.0877865	-0.168313	-0.0787204	-0.205105	-0.106341	0.0209189	-0.00924083	-0.0844597	-0.0315688	-0.0726874	-0.0351274	-0.0775125	-0.044046	-0.0734605	-0.0888927	-0.112786	-0.162587	0.0855743	0.0884326	0.185839	0.145483	-0.243145	-0.264795	-0.269622	-0.134166	-0.178824	-0.161785
ATG12	0.128449	0.0499268	-0.111401	-0.00276524	0.0902534	-0.153158	-0.245432	-0.404485	-0.36156	-0.252025	-0.112591	-0.195619	-0.108968	-0.149583	-0.169997	0.0480389	-0.203768	-0.435261	-0.368643	-0.354438	-0.459232	-0.237693	-0.347881	-0.360017	-0.317821	-0.119375	-0.134754	-0.156689	-0.448416	-0.31546	-0.464985
ATG13	-0.091165	-0.165742	-0.276124	-0.488967	-0.366664	-0.281188	-0.513295	-0.537062	-0.631604	-0.906873	-0.253316	-0.415231	-0.515371	-0.594341	-0.603508	-0.640774	-0.145944	-0.466666	-0.727282	-0.624154	-0.73018	-0.643563	-0.709344	-0.762642	-0.782462	-0.541262	-0.654343	-0.546277	-0.468735	-0.388818	-0.711106
ATG14	-0.0709129	-0.168754	-0.291622	-0.353056	-0.610612	-0.0621194	-0.118065	-0.192253	-0.329164	-0.404301	-0.171244	-0.31383	-0.356692	-0.262744	-0.322078	-0.130462	-0.0354896	-0.177575	-0.254446	-0.544789	-0.582056	-0.283431	-0.433047	-0.66596	-0.691071	-0.424487	-0.525691	-0.568941	-0.412405	-0.445243	-0.748224
ATG16L1	0.366269	0.396921	0.33522	0.524849	0.734327	0.055529	0.091035	0.0897311	0.0277572	-0.0670005	-0.0398282	-0.0789678	0.040155	0.0797013	0.144376	0.196219	-0.0424513	0.0968122	0.0378084	-0.00255453	0.0222471	0.0480575	0.10775	0.0854116	0.0209134	0.0216762	0.0922733	0.0141764	0.254507	0.138763	0.151921
ATG16L2	0.102083	0.254455	0.0795153	0.213998	0.376878	0.261783	0.411379	0.331098	0.299718	0.158561	0.116001	0.161687	0.178754	0.152713	0.184716	0.255925	0.145295	0.286209	0.256256	0.319025	0.212498	0.0649659	-0.0475589	0.0293049	0.156177	0.164649	0.17893	0.110632	0.0609251	0.225381	0.0868665
ATG2A	-0.0420782	0.100572	-0.18499	-0.0357959	-0.142484	-0.20395	-0.276652	-0.16681	-0.261672	-0.196004	-0.247947	-0.3969	-0.324724	-0.249075	-0.264999	-0.146383	-0.13143	-0.134838	-0.0908059	-0.150282	-0.235962	-0.24275	-0.308684	-0.390265	-0.330232	-0.182495	-0.152217	-0.0511115	-0.270949	-0.17753	-0.174019
ATG2B	0.10699	0.143987	0.0862592	0.146256	0.24035	-0.0280619	0.114743	0.124584	0.259226	0.299398	-0.0419275	-0.00129772	0.00307979	0.016171	-0.0137254	0.196162	0.0996144	0.0349817	0.0688098	0.0927001	-0.000832966	0.00392748	-0.0152527	-0.0307939	-0.0181889	0.153587	0.207931	0.22157	0.273027	0.219844	0.193454
ATG3	-0.0571759	-0.224249	-0.242461	-0.00492079	-0.0694347	-0.0914455	-0.203201	-0.350064	-0.256094	-0.245651	-0.260755	-0.315463	-0.344342	-0.295346	-0.298103	-0.354261	-0.240564	-0.371172	-0.278079	-0.380805	-0.530504	-0.348679	-0.319556	-0.351516	-0.37375	-0.254846	-0.458214	-0.31264	-0.353189	-0.343681	-0.350246
ATG4A	0.138617	0.239524	0.17729	0.268688	0.263373	0.157296	0.157846	0.187518	0.175478	0.138884	-0.0778933	-0.0748155	-0.0372399	0.0183832	0.0656196	0.153783	-0.127407	-0.0569137	0.0291593	-0.00389169	-0.0243114	0.0435717	-0.029737	0.120079	0.0973054	0.229718	0.327635	0.239823	0.139753	0.0510481	0.0821418
ATG4B	-0.125455	0.0217954	-0.0145264	0.177941	0.247136	0.0838604	0.200748	0.131899	0.170939	0.205127	0.128408	0.174772	0.128409	0.0599633	0.0299494	-0.00827873	0.158411	0.207359	0.138057	-0.00664459	0.010641	0.1617	0.120093	0.0655847	0.117237	0.281102	0.192823	0.161326	0.16363	0.159611	0.0940831
ATG4C	-0.218417	-0.460385	-0.0964633	-0.100371	-0.312865	-0.512601	-0.429167	-0.53398	-0.491617	-0.574876	-0.259901	-0.331491	-0.387936	-0.436082	-0.595651	-0.698726	-0.176848	-0.290713	-0.363015	-0.36955	-0.420018	-0.391645	-0.37806	-0.376996	-0.473202	-0.396839	-0.273068	-0.208906	-0.465216	-0.547509	-0.507419
ATG4D	-0.216765	-0.28117	-0.115048	-0.222701	-0.290169	0.165544	0.334978	0.280075	0.418646	0.436071	0.284352	0.397202	0.363497	0.35929	0.48609	0.226515	0.189189	0.16779	0.204898	0.382541	0.312872	0.31084	0.201917	0.100123	0.0769864	-0.00213071	0.128678	0.0377821	0.463411	0.458277	0.561687
ATG5	-0.43716	-0.571767	-0.362856	-0.425463	-0.272261	-0.146974	-0.105648	-0.0974835	-0.0504873	-0.0347407	-0.259509	-0.204835	-0.290229	-0.228492	-0.27415	-0.211906	-0.22263	-0.258017	-0.0785637	-0.208477	-0.165947	-0.0196231	-0.0377141	-0.0693	-0.00072982	-0.185265	-0.228669	-0.19487	-0.0912478	-0.167668	-0.239352
ATG7	0.225708	0.246071	0.130332	0.11222	-0.0752794	0.167977	0.277552	0.241679	0.375634	0.290503	0.231697	0.235583	0.315043	0.204862	0.0812086	0.0985668	0.0866245	0.172856	-0.0390603	-0.13199	-0.111666	0.141559	0.0752481	0.118798	0.101484	0.18683	0.146457	0.186453	0.120928	0.216056	0.0823953
ATG9A	0.266706	0.153678	-0.316279	-0.780546	-1.31106	0.0313271	0.090001	-0.220545	-0.860213	-1.01934	-0.077962	-0.12518	-0.422129	-0.543237	-0.744162	-0.926726	0.0959988	-0.195792	-0.376916	-0.901334	-1.12637	-0.348678	-0.334978	-0.590199	-0.799131	-0.527731	-0.935881	-1.07486	-0.386569	-0.481684	-0.64459
ATHL1	0.10861	0.317055	0.0570791	0.118765	-0.134661	0.234361	0.105621	0.178861	0.291614	0.295397	-0.00797495	-0.099663	-0.0910107	-0.173667	-0.200672	-0.137255	0.0342571	-0.0627334	0.0252056	-0.0637833	-0.174931	0.0631611	-0.0853928	-0.101676	-0.0294602	0.0430219	0.0627808	-0.0906883	-0.21268	-0.176693	-0.297446
ATIC	-0.111015	-0.477916	-0.77817	-1.36675	-1.75973	-0.128069	-0.67521	-1.0459	-1.61506	-1.80916	-0.31015	-0.558459	-0.800784	-1.06153	-1.47065	-1.53216	-0.115319	-0.635479	-0.989423	-1.67176	-1.76366	-1.03982	-1.25917	-1.39715	-1.46982	-1.18896	-1.68274	-1.68799	-0.860087	-1.07027	-1.43041
ATL1	-0.290116	-0.0934885	-0.211951	-0.147079	-0.405774	-0.227878	-0.153041	-0.155633	-0.334376	-0.313599	-0.0629115	-0.0418097	0.0267974	0.0473798	-0.0888831	-0.0793681	-0.0841583	-0.15534	-0.159559	-0.122777	-0.0391132	-0.251458	-0.177531	-0.35171	-0.2886	-0.206854	-0.162035	-0.420414	-0.136683	-0.101123	-0.31629
ATL2	0.00691695	-0.489548	-0.948428	-1.38766	-1.57183	-0.303469	-0.690309	-0.966809	-1.28788	-1.29364	-0.186943	-0.506975	-0.890808	-1.21885	-1.61031	-1.61718	-0.103638	-0.598162	-0.877534	-1.19439	-1.32173	-1.06367	-1.20973	-1.35815	-1.41552	-0.889617	-1.15347	-1.22712	-0.979521	-1.00571	-1.19134
ATL3	-0.128609	-0.107468	-0.0299259	-0.15138	-0.057881	-0.462162	-0.563974	-0.580502	-0.55002	-0.563917	-0.433533	-0.539233	-0.692384	-0.714946	-0.900213	-0.869129	-0.511157	-0.579068	-0.553217	-0.539121	-0.574243	-0.515701	-0.445384	-0.451603	-0.432894	-0.709962	-0.742178	-0.824686	-0.41063	-0.384839	-0.423387
ATMIN	0.00587009	0.0349775	-0.192659	-0.126524	0.12286	0.21083	0.0748307	0.118111	0.202546	0.126547	-0.171254	-0.307324	-0.28842	-0.254598	-0.369685	-0.0704484	0.0572146	0.245347	0.191096	0.240257	0.450022	-0.0285377	0.193742	0.309821	0.340499	0.0956577	0.2283	0.242633	0.161018	0.202974	0.421512
ATM	-0.0633415	-0.108452	-0.434701	-0.957196	-0.859485	-0.113543	-0.254137	-0.550139	-0.593419	-0.571304	-0.176626	-0.473059	-0.787343	-0.955538	-1.10527	-1.34768	-0.00981177	-0.153384	-0.483884	-0.756044	-0.956515	-0.602952	-0.637249	-0.831874	-0.901387	-0.473412	-0.748908	-0.900965	-0.723199	-0.953041	-1.06822
ATN1	-0.0336312	0.0224613	-0.1905	-0.364167	-0.350339	0.184406	0.0897609	-0.0978791	-0.272239	-0.11054	-0.0751838	-0.0273205	-0.103604	-0.108956	-0.0288954	-0.075799	-0.10148	-0.305001	-0.332202	-0.426018	-0.497721	-0.158438	-0.202348	-0.28044	-0.327838	-0.400746	-0.384927	-0.445492	-0.16797	-0.174406	-0.230152
ATOH1	0.0795436	0.0288509	0.0390931	-0.0166125	-0.0560389	0.04088	0.0568225	0.0354302	-0.0209767	-0.146843	-0.0328385	-0.0724178	-0.120357	-0.235941	-0.302611	-0.434487	0.030699	-0.0490022	-0.0083854	0.0613338	0.115064	-0.0429393	-0.0718698	-0.104396	-0.0681595	0.000353439	0.104821	-0.0734851	-0.0782214	-0.0744668	-0.132702
ATOH7	-0.195264	-0.228787	-0.435386	-0.253093	-0.136554	0.0417954	-0.188896	-0.190128	-0.169912	-0.149923	-0.303953	-0.339821	-0.364049	-0.317904	-0.164316	-0.16103	-0.215048	-0.327013	-0.358763	-0.368646	-0.305599	-0.276261	-0.367593	-0.475433	-0.36966	-0.450784	-0.415754	-0.393877	-0.193515	-0.156714	-0.281816
ATOH8	-0.175491	-0.217906	-0.237023	-0.187014	-0.135029	-0.246871	-0.316627	-0.56895	-0.42816	-0.59559	-0.00277813	-0.230109	-0.25402	-0.465724	-0.384296	-0.617481	-0.292233	-0.455137	-0.315842	-0.391541	-0.41597	-0.198131	-0.21152	-0.0688054	-0.0979072	-0.422245	-0.474992	-0.503764	-0.430664	-0.46244	-0.460922
ATOX1	-0.0718363	0.0864883	0.182483	0.353948	0.268297	0.22816	0.281923	0.274517	0.290413	0.167725	0.121585	0.265391	0.333356	0.360996	0.302783	0.250537	0.153928	0.196943	0.163935	0.0963666	0.188034	0.0323954	-0.00868447	-0.119172	-0.0880438	0.0600391	-0.0498042	0.00355412	0.303716	0.31709	0.390356
ATP10A	0.232671	0.189223	0.0227352	0.121451	-0.115054	-0.0601464	0.0650171	0.142826	0.0848441	0.0801823	-0.0287897	0.013447	0.0590615	-0.103827	0.0205243	0.1428	0.121296	0.0474069	-0.0475899	-0.0597158	-0.0745725	-0.0685106	-0.1413	-0.0941833	-0.0230664	-0.194224	-0.162486	-0.0629636	-0.0431508	-0.106096	-0.0960475
ATP10B	-0.208504	-0.0786238	-0.329136	-0.376736	-0.364125	0.0878322	-0.173178	-0.148703	-0.489597	-0.39553	-0.210333	-0.16826	-0.0741378	-0.157782	-0.242281	-0.212248	0.0738899	-0.0178518	-0.140943	-0.042574	-0.0598342	-0.0331243	-0.074455	-0.139757	0.040788	-0.05339	0.0456152	0.0488409	-0.235529	-0.268722	-0.392937
ATP10D	-0.174615	-0.140181	-0.277199	-0.225977	-0.560411	-0.291632	-0.319119	-0.366627	-0.334424	-0.374493	-0.214067	-0.25213	-0.314478	-0.300973	-0.275104	-0.356133	-0.2319	-0.226463	-0.224848	-0.263506	-0.147233	-0.118251	-0.350594	-0.362282	-0.383654	-0.26751	-0.112606	-0.216223	-0.391107	-0.336503	-0.312155
ATP11A	0.176931	0.203153	0.15385	0.104365	0.303059	0.168356	0.154307	0.321304	0.267601	0.315761	0.0518951	0.127592	0.156767	0.10905	0.0901783	0.229916	0.105481	0.183652	0.184373	0.246628	0.167782	0.186966	0.212933	0.202633	0.275734	0.245129	0.328317	0.305364	0.277319	0.32822	0.275106
ATP11B	0.127261	-0.0491941	-0.0827969	-0.145161	-0.0559294	0.0180129	-0.0339413	0.00164568	0.00420295	-0.039203	0.0614382	-0.0305613	-0.053284	-0.0671058	-0.0205484	-0.0925778	0.0276148	-0.0334676	0.0775383	0.155221	0.135964	-0.139106	-0.0947771	-0.00698525	-0.0460959	-0.00566941	0.0529024	-0.0154763	0.0330464	-0.0038679	0.0232889
ATP11C	0.0462487	0.0364494	0.0334337	-0.0450994	-0.109291	-0.0106965	0.168357	0.272778	0.351358	0.462007	0.186095	0.263987	0.256631	0.322205	0.386456	0.385672	0.011797	0.142983	0.133828	0.0626585	0.10316	0.207592	0.282837	0.365346	0.347422	0.185275	0.0715691	0.155036	0.39695	0.4104	0.403776
ATP12A	0.00971652	-0.0417373	-0.218821	-0.474871	-0.531642	-0.109772	-0.231466	-0.238364	-0.322888	-0.527594	-0.226026	-0.163129	-0.200749	-0.27301	-0.310362	-0.30765	-0.118018	-0.0403017	-0.199179	-0.215376	-0.25162	-0.144155	-0.290227	-0.491573	-0.483174	-0.157961	-0.282027	-0.337505	-0.268157	-0.302757	-0.233557
ATP13A1	-0.35101	-1.0454	-1.78524	-2.24133	-2.13402	-0.411993	-1.16994	-1.721	-2.04374	-2.36062	-0.0812634	-0.391855	-1.05524	-1.58397	-1.59158	-2.07752	-0.159229	-1.34481	-1.35375	-1.5136	-1.55443	-0.878389	-1.13694	-1.56438	-1.39526	-1.59065	-1.99979	-2.34664	-1.54934	-1.61025	-2.13396
ATP13A2	0.109967	0.138124	-0.0891605	-0.0771015	0.00071219	0.212312	0.109118	0.145965	0.0544888	0.0163763	-0.0273706	-0.133364	-0.108493	-0.188203	-0.143398	-0.123718	0.157381	0.173674	0.180814	0.166016	0.119943	-0.0493937	-0.10112	-0.0150695	0.0233529	-0.0212001	-0.00305556	0.0679113	-0.0568475	-0.101682	-0.168489
ATP13A3	-0.261434	-0.332949	-0.0678934	-0.191735	-0.172265	-0.119642	-0.147409	-0.294023	-0.401344	-0.276443	0.0377841	-0.0579936	-0.115437	-0.0484937	-0.0733578	-0.243747	-0.0442706	-0.102011	-0.181316	-0.202926	-0.453715	0.0445252	-0.0970733	-0.0799447	-0.143106	-0.275892	-0.246011	-0.350977	-0.223966	-0.279481	-0.345682
ATP13A4	0.206058	0.377201	0.126482	0.139253	0.249539	0.054405	0.0563583	0.0888522	-0.0353894	-0.045404	0.015549	0.0554129	0.101016	0.0939962	0.0877604	0.212687	0.0199357	0.0580994	0.0420942	0.0228999	-0.00385761	-0.0656635	-0.0750288	-0.0112183	-0.097095	0.0894883	0.0825037	-0.0708312	0.196914	0.131837	0.167081
ATP13A5	0.0360838	0.0365078	0.0236081	0.0671279	0.100174	-0.0135803	-0.00393272	-0.0579355	-0.174689	-0.0222888	-0.0398264	-0.130836	-0.158823	-0.1981	-0.195853	-0.209991	0.146274	0.143528	0.0891828	0.00111148	0.104647	0.0842963	-0.000197584	-0.0536483	-0.132464	-0.0552893	-0.0190162	-0.0584021	0.0232266	0.0043104	-0.138132
ATP1A1	-0.143314	-0.118297	-0.569815	-0.806288	-0.812088	-0.00963299	-0.0744918	-0.268833	-0.603387	-0.882893	-0.288324	-0.68625	-0.944079	-1.08833	-1.44826	-1.39175	0.0905941	-0.142224	-0.377764	-0.665743	-1.0678	-0.738973	-0.927309	-1.34148	-1.36013	-0.530674	-0.786936	-1.08417	-0.656349	-0.786749	-0.947523
ATP1A2	-0.355994	-0.197271	0.00322472	-0.23351	-0.162707	-0.255733	-0.147133	-0.237556	-0.000582301	0.00566448	0.140589	0.1345	0.140685	-0.0114734	0.0820809	-0.017355	0.027665	-0.00311139	-0.0199147	0.0040463	-0.085926	0.0404561	0.0382625	-0.0348494	0.0620439	0.00604101	0.0144063	0.0743935	-0.290631	-0.329217	-0.409865
ATP1A3	0.0194349	-0.264478	-0.178553	-0.157213	-0.423546	0.0195905	-0.178998	-0.330476	-0.361661	-0.593671	0.0397228	-0.0219699	-0.0368448	0.0113783	-0.0249069	-0.0406835	-0.000756931	0.0154743	-0.0816161	-0.00704188	-0.0270626	-0.178286	-0.397811	-0.479031	-0.364427	-0.362237	-0.459575	-0.545572	-0.160462	-0.284922	-0.330293
ATP1A4	-0.31645	-0.355014	-0.121009	-0.303414	-0.0859534	-0.145075	-0.0684071	-0.00182707	0.0725246	0.0658941	-0.0564757	-0.048969	-0.0449255	-0.126242	-0.107652	-0.0685384	-0.106883	-0.025889	0.0366941	-0.0719385	-0.0160812	0.0510994	0.045123	0.129738	0.20738	0.0555836	0.0807162	0.22186	-0.0564402	-0.156524	-0.151134
ATP1B1	0.0408034	-0.0444099	0.101165	0.139215	0.165704	-0.0887123	-0.122658	-0.012241	-0.0869221	-0.103683	0.113758	0.261778	0.259378	0.32798	0.368978	0.522522	-0.0707166	-0.14187	-0.245663	-0.298604	-0.298691	-0.0690294	-0.0794808	-0.0667391	-0.223061	0.0180294	-0.0833994	-0.116468	-0.257883	-0.27737	-0.361635
ATP1B2	0.271466	0.361365	0.370899	0.402444	0.461706	0.135867	0.0584674	0.14359	0.129378	-0.014602	-0.0133492	-0.0424993	0.0520596	-0.0225537	0.0104635	0.0102514	0.219033	0.246171	0.41153	0.371034	0.427207	0.0822434	0.0557611	0.196855	0.234748	0.0229394	0.0584453	-0.0350705	0.0862717	0.119304	0.105857
ATP1B3	-0.315677	-0.447068	-0.668506	-0.426702	-0.637082	-0.267494	-0.330113	-0.561125	-0.617217	-0.577689	-0.147816	-0.415367	-0.475525	-0.707996	-0.660335	-0.884116	-0.384422	-0.688495	-0.883259	-0.969714	-0.903051	-0.540153	-0.71696	-0.816647	-0.884243	-0.629146	-0.920221	-0.828426	-0.894852	-0.953352	-1.17471
ATP1B4	0.265736	0.365186	0.413377	0.525552	0.521486	0.134646	0.0526956	0.142625	0.155191	0.242393	-0.0550092	-0.042078	0.0174563	0.0101394	-0.0483099	-0.0303987	0.0369065	0.0925937	0.162363	0.151147	0.153946	0.0684535	0.108489	0.244501	0.290359	0.305419	0.277441	0.244491	0.185427	0.197487	0.206866
ATP2A1	0.190955	-0.125366	0.0739339	0.287904	0.213442	-0.0132003	-0.0565184	0.0868994	0.0502095	0.0925019	0.00263371	0.0161583	-0.00591152	-0.174514	-0.254182	-0.132768	-0.126337	-0.195305	-0.190227	-0.150027	-0.174522	-0.0524283	0.0120752	0.0553336	-0.0625522	-0.143511	-0.154485	-0.0120152	-0.229784	-0.090859	-0.036983
ATP2A2	-0.434855	-2.29341	-2.81581	-2.65681	-2.46344	-0.817341	-2.08619	-2.64527	-2.80158	-3.01911	-1.00102	-2.60863	-2.89666	-2.66485	-2.79916	-2.71692	-0.548703	-2.13579	-2.39596	-2.58083	-2.57311	-2.37145	-2.45538	-2.3938	-2.38089	-2.49466	-2.70789	-2.87688	-2.53615	-2.39801	-2.45212
ATP2A3	-0.0116617	0.196415	0.174985	0.183924	0.0770937	-0.0471622	-0.088578	-0.221019	-0.163678	-0.242853	-0.00733563	0.107059	-0.0654869	-0.0289565	-0.195914	-0.28609	0.0788422	-0.0977326	-0.015621	-0.198317	-0.0653242	0.0503349	-0.081071	-0.0631453	-0.00312813	-0.263399	-0.162201	-0.284191	-0.0596408	-0.0159998	-0.126288
ATP2B1	-0.255882	-0.327093	-0.0379019	-0.380989	-0.421007	-0.161185	-0.00240766	0.088823	0.124056	0.120546	-0.0568267	-0.0683619	-0.095406	-0.204336	-0.251965	-0.351422	-0.0376715	0.0822275	-0.014139	-0.150308	-0.0826378	0.00126768	-0.127616	-0.209639	-0.272252	-0.107027	-0.186177	-0.2938	0.370442	0.266785	0.344483
ATP2B2	0.158381	0.20598	0.191126	0.263685	0.118512	0.126206	0.125399	0.202866	0.0799087	0.182721	0.0791108	0.174964	0.191583	0.165993	0.180891	0.264581	0.0464495	-0.0572102	-0.0318702	-0.0540335	0.0422058	-0.0418366	-0.00928959	-0.0334918	0.0628359	0.157853	0.144299	0.168962	0.0646219	0.133617	0.121962
ATP2B3	0.0462649	0.0279643	0.168553	0.143153	0.213954	0.0956574	0.155062	0.149247	0.040827	0.109267	0.211662	0.246184	0.252512	0.281397	0.306631	0.23352	0.0211253	0.091107	0.0155264	0.0820983	-0.00120812	0.139707	0.202814	0.201139	0.165824	0.0764491	0.0211483	0.120017	0.12764	0.101202	0.0486877
ATP2B4	-0.174261	-0.263478	-0.264409	-0.395351	-0.447461	-0.158044	-0.34783	-0.267296	-0.185979	-0.376013	-0.263758	-0.395394	-0.467024	-0.518591	-0.558056	-0.575242	-0.210289	-0.174325	-0.209241	-0.265929	-0.336858	-0.322562	-0.310708	-0.357718	-0.410634	-0.0658925	-0.0245332	-0.401368	-0.250276	-0.338347	-0.486943
ATP2C1	-0.528571	-1.11294	-1.88985	-2.33192	-2.746	-0.28285	-0.55748	-0.842709	-1.06086	-1.46632	-0.343984	-0.595288	-0.77787	-1.08863	-1.25036	-1.36789	-0.194705	-0.66442	-0.941445	-1.21001	-1.73204	-0.560039	-0.598058	-0.81014	-0.984132	-0.847615	-0.870912	-1.09588	-1.45734	-1.67835	-2.09998
ATP2C2	-0.138912	-0.276945	-0.25228	-0.352392	-0.455715	-0.16124	-0.0389164	-0.160751	-0.201498	-0.241383	0.0352156	0.0209085	0.0381048	0.0824637	-0.0897639	-0.215791	0.216955	0.0751307	0.00412936	-0.0746311	-0.206027	0.0158477	-0.0597987	0.00288614	-0.0402933	0.141327	0.138303	0.220128	0.191314	0.277485	0.345544
ATP4A	0.236208	0.321009	0.0673689	0.0983478	-0.0458043	0.0230135	0.175501	0.0718105	-0.138901	-0.106865	-0.207023	-0.164236	-0.23522	-0.24406	-0.15786	-0.0795216	-0.0797066	-0.0723642	-0.192583	-0.154378	-0.241257	-0.19395	-0.26479	-0.182539	-0.196438	-0.286248	-0.305805	-0.0617619	0.0233406	-0.00222821	-0.229811
ATP4B	-0.0153398	-0.0233462	-0.254316	-0.217352	-0.206546	0.22481	0.191774	0.209889	0.117257	0.012009	0.0987473	0.0640159	0.12602	0.0996795	0.0932016	0.170861	0.133559	0.124343	0.0584815	0.0998811	0.0361282	0.0875793	0.106819	-0.063172	-0.128665	0.234544	0.17533	0.225819	0.157542	0.181667	0.282648
ATP5A1	-0.335352	-1.57146	-2.52402	-2.65287	-2.53454	-0.437646	-2.03775	-2.47801	-2.52628	-2.47764	-0.106645	-0.874904	-1.7486	-2.04017	-2.17364	-2.28405	-0.315365	-2.16875	-2.41402	-2.76813	-2.71053	-2.14472	-2.28962	-2.557	-2.55341	-2.19928	-2.21284	-2.25139	-2.51501	-2.46937	-2.75101
ATP5B	-0.480652	-1.99278	-2.67268	-3.13779	-2.8398	-0.749578	-2.16406	-2.86227	-2.96259	-2.81686	-0.193568	-1.04844	-1.92736	-2.55718	-2.70455	-2.81067	-0.546737	-2.33586	-2.49614	-2.59211	-2.70375	-2.09329	-2.40932	-2.60405	-2.79461	-2.5085	-2.45897	-2.57029	-2.71933	-2.84241	-2.73566
ATP5C1	-0.533851	-1.19976	-1.21181	-1.24599	-1.14362	-0.451866	-0.99162	-1.17004	-1.13332	-1.10239	-0.0469175	-0.279363	-0.66329	-0.927987	-1.02038	-1.16721	-0.187966	-0.646013	-0.792646	-0.785201	-0.837192	-0.631279	-0.853222	-0.922485	-0.883516	-0.803171	-0.721153	-0.784235	-0.598626	-0.741299	-0.774418
ATP5D	-0.523262	-1.18399	-2.00053	-1.79818	-1.93281	-0.390464	-1.40027	-1.67329	-1.83586	-1.84158	-0.380081	-0.926998	-1.47267	-1.71422	-1.76321	-1.78088	-0.205772	-1.49757	-1.48472	-1.58109	-1.54717	-1.24048	-1.5624	-1.72785	-1.555	-1.90858	-1.89109	-1.91524	-1.66794	-1.49977	-1.3052
ATP5F1	-0.301373	-0.886023	-1.72726	-2.02528	-2.07501	-0.368721	-1.1282	-1.26802	-1.67806	-1.76733	-0.0387769	-0.647988	-1.15623	-1.56583	-1.76668	-1.76559	-0.153142	-0.933001	-1.1564	-1.39476	-1.34558	-1.24497	-1.38611	-1.58301	-1.29533	-1.38005	-1.42281	-1.62405	-1.41596	-1.37916	-1.43684
ATP5G1	-0.323939	-0.369528	-0.425035	-0.418201	-0.399703	-0.160669	-0.319722	-0.216686	-0.268441	-0.24107	-0.255609	-0.418402	-0.385421	-0.24191	-0.257034	-0.216341	-0.266497	-0.226958	-0.270927	-0.221871	-0.197827	-0.50129	-0.466157	-0.336699	-0.415761	-0.35484	-0.261378	-0.289059	-0.205953	-0.209038	-0.0627161
ATP5G2	-0.00724917	-0.223856	-0.123358	-0.354275	-0.300617	-0.191186	-0.176459	-0.0663832	0.0317356	-0.00830419	-0.174001	-0.188295	-0.121488	-0.100648	-0.152112	-0.159884	-0.143249	-0.0431333	-0.151426	-0.231774	-0.15269	-0.354585	-0.402741	-0.452593	-0.458888	-0.163637	-0.0521369	0.0458155	-0.135623	-0.12416	-0.055682
ATP5G3	0.075671	-0.0520345	-0.0928568	0.134559	0.0679469	0.0416484	0.167032	0.3846	0.243312	0.248629	-0.131818	-0.0341893	-0.0519745	-0.0174056	-0.0198578	-0.0209676	-0.0711463	0.105809	0.0571211	0.260461	0.203016	-0.0609392	-0.0735481	0.0617447	-0.0399942	0.0259506	-0.010736	0.103037	-0.214278	-0.169976	-0.320324
ATP5H	-0.325489	-0.7536	-1.78904	-1.74287	-1.72515	-0.198712	-0.925999	-1.11983	-1.19954	-0.955575	-0.235855	-0.852337	-1.26192	-1.43243	-1.50996	-1.52611	-0.245429	-1.10643	-1.23885	-1.36618	-1.23091	-1.04549	-1.10292	-1.18861	-1.19371	-1.1449	-1.18787	-1.18761	-1.15848	-1.06452	-1.03719
ATP5I	-0.212228	-0.380848	-1.10779	-1.18577	-1.26181	0.0351709	-0.463745	-0.936859	-1.0588	-1.12242	0.0573965	-0.200276	-0.502246	-0.702026	-0.776535	-0.73866	-0.053617	-0.663559	-0.840317	-1.01917	-0.96161	-0.681449	-0.807929	-0.880375	-0.791963	-0.834525	-0.917595	-0.955356	-0.846204	-0.892371	-0.842331
ATP5J	-0.257088	-0.556015	-1.37069	-1.50267	-1.56723	-0.131738	-0.735073	-1.03282	-1.1236	-1.12666	0.0869873	-0.220802	-0.597575	-0.727717	-0.740025	-1.01235	0.0161684	-0.429241	-0.779097	-0.688922	-0.567388	-0.685976	-0.952389	-0.96569	-1.14272	-0.961432	-1.23029	-0.89295	-0.923997	-0.897479	-0.875526
ATP5L	0.0135031	-0.149823	-0.298522	-0.290526	-0.401231	-0.0822311	-0.0614645	-0.0505754	0.118301	0.0159123	0.0944176	0.0694963	0.00184122	-0.126099	-0.153078	-0.1001	0.072371	0.132426	0.288657	0.259586	0.236754	0.0789242	-0.0760401	-0.173624	-0.290364	0.0992849	0.111184	0.0835059	0.0541404	-0.00228921	0.114454
ATP5O	-0.477337	-1.09837	-2.05148	-2.14408	-2.01902	-0.490687	-1.5193	-2.03062	-2.24064	-2.08081	-0.244507	-0.952004	-1.74725	-2.19608	-2.37171	-2.37193	-0.201649	-1.3174	-1.63004	-1.75402	-1.90037	-1.71432	-1.94535	-2.19577	-2.19979	-1.94355	-1.97449	-1.91261	-2.14768	-2.16185	-2.32113
ATP5SL	-0.116405	-0.476582	-1.37606	-1.70665	-1.8661	-0.0462945	-0.492394	-0.888826	-1.13377	-1.29934	-0.158134	-0.259282	-0.444562	-0.776897	-1.04222	-1.04756	-0.039431	-0.396636	-0.781245	-1.141	-1.20325	-0.566767	-0.895859	-1.2344	-1.3185	-0.951713	-1.11979	-1.15009	-1.08223	-1.10982	-1.07772
ATP5S	-0.269345	-0.360281	0.100392	0.0964295	0.0475817	-0.345692	-0.219333	-0.361561	-0.31044	-0.218997	0.123334	0.122428	-0.0152833	-0.0461191	-0.079441	-0.423037	-0.0752269	-0.109751	-0.0900002	-0.116763	-0.122292	-0.0971946	-0.0886532	0.0651362	0.0271333	0.00989015	0.00642277	-0.123893	2.37553e-05	-0.0410833	0.0344013
ATP6AP1L	-0.169243	-0.226082	-0.0617148	-0.0934818	0.0799854	-0.244076	-0.226265	-0.189758	-0.108679	-0.0571264	-0.10238	-0.0897831	-0.272373	-0.228821	-0.255485	-0.296958	-0.1816	-0.198727	-0.333215	-0.376069	-0.427962	-0.19284	-0.218315	-0.234884	-0.193401	-0.207866	-0.245791	-0.170329	-0.144191	-0.153492	-0.0524797
ATP6AP1	-0.0893467	-0.620102	-1.2107	-1.15119	-1.20192	0.169766	-0.559693	-0.64871	-0.451732	-0.499625	-0.342297	-0.754575	-0.924569	-0.979471	-1.02479	-1.01136	-0.0354422	-0.496947	-0.5709	-0.823476	-0.824398	-1.04214	-1.20254	-1.19056	-1.12675	-1.01065	-1.11822	-1.1317	-0.982426	-0.91261	-0.884953
ATP6AP2	-0.356863	-1.48542	-2.17609	-2.07692	-2.1731	-0.182543	-1.48894	-1.67317	-1.79846	-2.12456	-0.519926	-1.62786	-1.9977	-2.02369	-2.12825	-2.06392	-0.150347	-1.27005	-1.76266	-2.02212	-2.11477	-1.96728	-2.06537	-2.32317	-2.36873	-1.91402	-1.94224	-2.35055	-1.99107	-2.09883	-2.20536
ATP6V0A1	-0.0660036	-0.167171	-0.0797174	-0.200372	-0.0960241	-0.329642	-0.456706	-0.694269	-0.741833	-0.807924	-0.429165	-0.588954	-0.607825	-0.640189	-0.700732	-0.797507	-0.349693	-0.421719	-0.363059	-0.446531	-0.291422	-0.440567	-0.464223	-0.400312	-0.40523	-0.701014	-0.893019	-0.957279	-0.425597	-0.328626	-0.217078
ATP6V0A2	-0.0867537	-0.244827	-0.0179051	-0.00914526	-0.0531192	-0.26277	-0.29475	-0.259833	-0.250219	-0.331752	-0.130315	-0.330086	-0.331566	-0.438713	-0.494653	-0.434359	-0.295015	-0.384537	-0.350176	-0.254274	-0.178339	-0.109058	-0.193794	-0.169569	-0.188729	-0.4536	-0.595832	-0.741728	-0.311972	-0.344701	-0.307334
ATP6V0A4	0.145752	0.214846	-0.146888	-0.261545	-0.289513	0.177325	0.168871	0.0652034	0.0885105	-0.0625592	-0.0617057	-0.0861521	-0.0879157	-0.0225853	-0.0227047	-0.117343	-0.0555218	0.056387	-0.163455	-0.213938	-0.255454	-0.123551	-0.106734	-0.319435	-0.384857	-0.0527564	-0.0914116	-0.116649	-0.0672882	-0.141803	-0.0734897
ATP6V0B	-0.272758	-1.31367	-1.6188	-2.06892	-1.67581	-0.115192	-1.11668	-1.36437	-1.12217	-1.09847	-0.634003	-1.33316	-1.48565	-1.52069	-1.4401	-1.55758	0.00864183	-0.818387	-0.823857	-1.34138	-1.13565	-1.36069	-1.47522	-1.59308	-1.43236	-1.42842	-1.36882	-1.23441	-1.38532	-1.3273	-1.35069
ATP6V0C	-1.06781	-2.59618	-3.08691	-3.04894	-3.17984	-0.600265	-2.55491	-2.75744	-2.52785	-2.86379	-1.0598	-2.24508	-2.65294	-2.54098	-2.51049	-2.67096	-0.589354	-2.03337	-2.23496	-2.44591	-2.26892	-2.63479	-2.69438	-2.84969	-2.81631	-2.55497	-2.49455	-2.86438	-2.78211	-2.80258	-2.99419
ATP6V0D1	-0.475759	-1.19126	-1.15179	-1.21885	-1.48901	-0.386703	-1.0716	-1.34664	-1.297	-1.36302	-0.278948	-0.948049	-1.02564	-1.06944	-1.33156	-1.46562	-0.243132	-0.747118	-1.02912	-1.09237	-0.955167	-1.12975	-1.17108	-1.11506	-1.09666	-1.00231	-1.21871	-1.23369	-1.21264	-1.38476	-1.51089
ATP6V0D2	0.153406	0.047234	0.136802	0.163817	0.324209	-0.0209403	0.014713	0.0205251	0.139738	0.196215	-0.0417204	-0.118576	-0.11948	-0.0901277	-0.200459	-0.165826	0.038873	0.0944896	0.17904	0.162512	0.246619	0.164778	0.174862	0.0908987	0.0988146	0.140881	0.165323	0.218942	-0.185521	-0.187924	-0.172932
ATP6V0E1	-0.314141	-0.553075	-0.450998	-0.569886	-0.531302	0.0238166	0.0269198	-0.0805608	-0.185702	-0.225794	0.0072556	0.0965954	-0.00343298	0.0509343	0.00623304	-0.0342796	0.120161	0.158387	0.153793	0.0384378	-0.0504645	-0.0701229	-0.149994	-0.114498	-0.123204	-0.112199	-0.244743	-0.13837	0.114584	0.0742186	0.142363
ATP6V0E2	0.180597	0.109505	0.228335	0.193121	0.159824	0.170314	-0.00844436	-0.0269239	0.0152389	0.108826	0.124234	0.220932	0.25164	0.166504	0.138612	0.0808694	-0.0470051	-0.0269917	-0.00912738	-0.0245352	-0.107781	0.0414104	0.01913	-0.0116433	-0.0262901	-0.18409	-0.17929	-0.263095	-0.00935004	-0.00872584	-0.179054
ATP6V1A	-0.390636	-1.95546	-2.41833	-2.58766	-2.29465	-0.403671	-2.15635	-2.17792	-2.11034	-2.05464	-0.521287	-2.02992	-2.18206	-2.13684	-2.10736	-2.32658	-0.382246	-2.02123	-2.31321	-2.56517	-2.65973	-2.21782	-2.21613	-2.42401	-2.47413	-2.3691	-2.33448	-2.59908	-2.60739	-2.77088	-2.66764
ATP6V1B1	-0.570218	-0.676767	-0.403858	-0.475095	-0.474516	-0.344645	-0.465263	-0.369036	-0.348603	-0.323386	-0.231411	-0.322259	-0.240001	-0.158249	-0.0537569	0.0174026	-0.349283	-0.336228	-0.362243	-0.351254	-0.348469	-0.340559	-0.288137	-0.262548	-0.354304	-0.22889	-0.236589	-0.124432	-0.213645	-0.254544	-0.149681
ATP6V1B2	-0.310912	-1.95075	-2.39465	-2.40085	-2.59992	-0.0837384	-1.5923	-1.60499	-1.93931	-1.9797	-0.418449	-1.61438	-1.68123	-1.64155	-1.39924	-1.281	-0.349341	-1.59477	-1.75323	-1.89404	-1.85549	-1.71905	-1.7525	-1.83816	-1.94109	-1.88988	-1.79844	-1.78517	-1.96243	-1.94382	-1.83745
ATP6V1C1	-0.243926	-0.737111	-1.36526	-1.40351	-1.50975	-0.13602	-0.941727	-1.26355	-1.46926	-1.66985	-0.139343	-0.750847	-1.28209	-1.33999	-1.44157	-1.54155	-0.0887262	-0.585874	-0.791874	-1.08663	-1.02197	-1.06641	-1.19277	-1.30368	-1.1933	-0.989529	-1.04852	-1.09945	-0.839856	-0.956771	-0.741715
ATP6V1C2	-0.0581203	-0.0473919	0.128971	-0.186278	-0.200456	-0.220933	-0.0407988	-0.107567	-0.0298505	-0.0989033	0.0300906	0.0291312	0.0503279	0.0961794	0.126183	0.207561	-0.100698	-0.161249	-0.0685449	-0.133175	-0.196627	-0.0567725	-0.2395	-0.230843	-0.22171	-0.0189977	-0.0291526	-0.0290696	0.0270506	0.0329696	-0.101049
ATP6V1D	-0.420004	-1.21311	-1.94558	-2.11936	-2.13298	-0.214724	-1.16096	-1.42729	-1.57114	-1.47591	-0.379945	-1.25798	-1.50592	-1.58625	-1.61618	-1.38455	-0.0860189	-0.837265	-1.26945	-1.23988	-1.42021	-1.34199	-1.16667	-1.17001	-1.06856	-1.54001	-1.61286	-1.87267	-1.77358	-1.81824	-1.84713
ATP6V1E1	-0.447386	-1.22012	-1.30354	-1.45254	-1.45465	-0.0957665	-0.769864	-0.99469	-1.02744	-1.15369	-0.0399136	-0.647117	-0.771387	-0.738823	-0.701544	-0.964024	-0.0987466	-0.695879	-0.976708	-1.08564	-0.942771	-1.0039	-0.999791	-1.04128	-1.13289	-1.0642	-1.16417	-1.09949	-1.25889	-1.23377	-1.36579
ATP6V1E2	-0.262533	-0.409263	-0.358158	-0.428034	-0.38264	-0.0300914	0.0455641	-0.0243863	0.0549458	0.197632	0.0456157	-0.0155801	-0.198783	-0.235633	-0.314773	-0.474089	0.183806	0.145634	0.196883	0.165093	0.179722	-0.210011	-0.328243	-0.293436	-0.318361	-0.021112	-0.10968	-0.0793702	-0.0371732	0.0514367	0.0427785
ATP6V1F	-0.332755	-1.05471	-2.37368	-2.43779	-2.47876	0.0484372	-1.05033	-1.65494	-1.95851	-2.27619	-0.202983	-1.25381	-1.88017	-2.07184	-2.11124	-1.96906	-0.0921396	-1.08393	-1.71146	-2.10506	-2.14623	-1.98012	-2.09796	-2.19292	-2.13238	-1.71944	-1.78928	-2.02718	-2.05846	-2.26505	-2.56261
ATP6V1G1	-0.238725	-1.34594	-1.50598	-1.84305	-1.84552	-0.0962103	-1.14851	-1.22895	-1.23738	-1.30088	-0.157173	-0.992688	-1.29889	-1.32857	-1.25929	-1.51169	-0.100126	-0.966485	-1.15781	-1.6227	-1.43898	-1.26257	-1.20188	-1.12397	-1.11097	-1.34568	-1.44013	-1.54598	-1.35843	-1.48705	-1.47032
ATP6V1G2	-0.195535	-0.283898	0.0799027	-0.0349317	0.258025	-0.123689	0.0580845	-0.230161	-0.109688	0.0772366	-0.0099529	0.0283069	0.0461899	0.00242927	-0.122712	-0.386001	-0.202583	-0.304169	-0.343462	-0.311331	-0.236373	-0.173578	-0.227378	-0.176342	-0.176051	-0.232691	-0.227195	-0.285299	-0.18493	-0.15911	-0.212757
ATP6V1G3	0.197943	0.184339	0.352749	0.413589	0.398348	0.0150287	0.146135	0.233904	0.360412	0.446533	0.0446752	0.244925	0.15002	0.144808	0.246184	0.197661	0.106976	0.0539596	0.112714	0.0994838	0.00671703	-0.0028029	0.052067	0.0185893	0.0156906	0.194578	0.121087	0.0952852	0.130213	0.166208	0.206327
ATP6V1H	-0.374313	-1.14831	-1.56552	-1.56509	-1.32505	-0.140202	-0.823169	-1.16992	-1.32672	-1.02791	-0.035029	-0.916788	-1.15038	-1.19218	-1.21027	-1.19217	-0.0223374	-0.643953	-0.932146	-1.01421	-1.21452	-1.02783	-0.908753	-0.98681	-0.919616	-1.21269	-1.18709	-1.22646	-0.96923	-0.926322	-0.980689
ATP7A	-0.136267	-0.115615	0.00898612	0.0140156	0.0544577	-0.0318785	0.0910363	0.0706467	0.16628	0.25294	-0.0777571	-0.0994686	0.0340112	0.0589647	-0.0261262	-0.0709854	-0.0812253	-0.0623705	-0.0981289	-0.111316	-0.0817892	0.0758326	0.131888	0.28178	0.229346	0.268526	0.191824	0.278253	0.106696	0.154754	0.19984
ATP7B	-0.204228	-0.211657	0.0640768	-0.0576685	-0.180042	-0.33497	-0.0492249	-0.190353	-0.0367288	0.0437961	0.0483145	0.0342027	0.0322014	-0.140178	0.0507405	-0.0919743	-0.130261	-0.112291	-0.210139	-0.163341	-0.108571	-0.0503475	-0.102881	-0.0619622	-0.0893272	-0.0492765	-0.0137319	0.0117236	-0.0812153	-0.182324	-0.195763
ATP8A1	-0.060811	-0.131204	0.334917	0.0554016	-0.0139362	-0.0768456	-0.115543	-0.241553	-0.153863	-0.0163103	0.16976	0.268938	0.240181	0.322563	0.316247	0.212646	-0.0936546	-0.136314	-0.130578	-0.171331	-0.109573	-0.0561923	-0.187184	-0.0573886	-0.00926725	0.0842126	0.177371	0.276078	-0.128581	-0.174716	-0.15422
ATP8A2	-0.25814	-0.293762	-0.184344	-0.217892	0.0768472	-0.00289457	-0.11626	-0.153317	-0.29431	-0.472412	-0.392901	-0.281155	-0.297758	-0.351098	-0.392463	-0.371621	-0.0128987	-0.21773	-0.136583	-0.201205	-0.292818	-0.0625161	-0.198711	-0.244356	-0.311631	-0.169783	-0.284681	-0.331607	-0.37666	-0.401738	-0.370344
ATP8B1	0.000775302	-0.0834108	0.228561	0.0264181	-0.0200494	-0.130919	0.0273764	-0.058168	0.0453736	0.0773385	0.1445	0.0517952	0.123568	0.0406864	0.113377	0.00522831	-0.0443228	-0.0264944	-0.120147	0.013027	-0.150136	-0.075653	-0.0777525	-0.0525175	-0.0949292	-0.0395827	-0.1346	-0.0584362	0.013768	-0.00890837	-0.0726989
ATP8B2	0.0126682	-0.124244	-0.0407493	-0.167548	-0.23578	-0.131433	-0.26826	-0.384609	-0.279291	-0.476721	-0.19763	-0.269126	-0.245405	-0.328638	-0.241071	-0.20027	-0.207937	-0.264357	-0.262745	-0.412617	-0.356023	-0.26357	-0.309888	-0.190158	-0.246508	-0.0818594	-0.196307	-0.223947	-0.120629	-0.0481846	0.0736216
ATP8B3	-0.00099754	0.00624965	-0.0864565	-0.115421	-0.0736705	0.142164	0.119602	0.0796949	0.0447425	-0.0808246	-0.0896851	-0.152407	-0.289859	-0.360148	-0.341491	-0.177297	0.12397	0.0551267	-0.0393185	-0.0483848	-0.0655813	0.16332	0.166788	0.104698	0.175796	0.00766294	0.0639264	0.145676	0.0877583	0.118711	0.185806
ATP8B4	0.466104	0.467577	0.477687	0.549901	0.493272	0.0531346	0.0998728	0.13277	0.160067	0.152863	0.0666785	-0.0457613	-0.0323617	0.0445323	-0.0256322	-0.0111932	-0.0224969	0.164858	0.159065	0.0617019	-0.0387105	0.188098	0.101732	0.151035	0.106851	0.184251	0.180894	0.231114	0.0834327	0.0638909	0.113929
ATP9A	0.0660745	0.0194611	0.00891166	0.067242	0.110764	0.0550434	0.00805965	0.101993	0.214448	0.111254	-0.0273835	-0.0144746	-0.12744	-0.0747664	-0.102519	-0.0448049	0.104353	-0.032547	0.0432696	-0.123634	-0.184759	0.0574127	0.0282699	0.0400087	0.107047	0.0645748	0.0120959	-0.076856	0.154239	0.187754	0.08724
ATP9B	-0.0683886	-0.00500742	0.113388	0.0954141	0.052659	-0.0335296	0.0800573	0.221265	0.217584	0.252695	0.163394	0.312141	0.420809	0.38286	0.439916	0.333328	0.0961249	0.17879	0.275858	0.356905	0.355564	0.233142	0.152122	0.212608	0.165365	0.256164	0.336492	0.254689	0.119373	0.187213	0.125976
ATPAF1	0.0473777	-0.088995	-0.0724937	0.0163144	-0.046766	-0.142589	0.177373	0.0330282	0.0477829	0.00704812	-0.0552247	-0.00496668	0.089075	0.0421323	0.083976	0.0352795	-0.0231543	-0.0281642	-0.1625	-0.0290796	-0.273972	-0.0747716	-0.0375726	-0.0899344	-0.0990693	0.0761667	0.155477	0.389034	-0.00826265	-0.0143376	-0.100197
ATPAF2	0.125453	-0.00120844	-0.51747	-1.07201	-1.0825	0.0338063	-0.046427	-0.175819	-0.709725	-0.727401	-0.0941882	-0.143095	-0.290248	-0.580107	-0.848089	-0.789504	-0.115129	-0.282882	-0.277119	-0.537236	-0.798288	-0.32122	-0.298606	-0.699247	-0.894535	-0.581999	-0.923866	-1.03023	-0.654071	-0.800451	-0.920083
ATPIF1	0.0797004	0.342908	0.0764615	0.128703	-0.0499463	0.161978	0.0766831	0.197761	-0.127152	-0.106966	-0.101003	-0.0734062	-0.167598	-0.127954	-0.222369	-0.297519	-0.0903551	-0.121582	-0.188042	-0.106209	-0.122073	-0.167288	-0.0389971	-0.0229516	0.0610988	-0.264795	-0.237061	-0.333348	0.00960125	0.0304742	0.0515333
ATRAID	-0.103409	-0.251917	-0.100795	-0.0187617	-0.12466	0.0817135	-0.110402	-0.11408	-0.262353	-0.111878	-0.0854763	-0.0254966	-0.0962362	-0.0451493	0.0368188	-0.0140728	-0.109304	-0.175818	-0.0741324	-0.158876	-0.0443278	-0.222553	-0.153361	-0.142691	-0.0827951	-0.388879	-0.335158	-0.432927	0.0169831	0.130265	0.0813408
ATRIP	-0.834067	-1.30014	-1.53858	-1.56835	-1.42077	-0.48217	-0.958107	-1.09694	-1.35535	-1.29922	-0.727903	-1.14113	-1.31023	-1.33156	-1.429	-1.2123	-0.321455	-0.856471	-1.03929	-1.15665	-1.15787	-0.81125	-0.593778	-0.710826	-0.638671	-1.13895	-1.09799	-1.2621	-0.958785	-0.807962	-0.858953
ATRNL1	0.108813	-0.0043704	0.0719986	0.0620878	0.18192	0.151782	0.000203844	0.0238082	0.137645	0.0463222	-0.00636876	-0.022132	-0.150387	-0.229959	-0.329121	-0.372458	-0.0769908	-0.303749	-0.315366	-0.366424	-0.367579	-0.163572	-0.147984	-0.261078	-0.233081	0.0391628	0.0609936	0.0933672	-0.139536	-0.217452	-0.284506
ATRN	-0.0261417	0.0921802	-0.155219	-0.0847832	-0.00835426	-0.122545	-0.210592	-0.236648	-0.273107	-0.375138	-0.0162176	-0.12233	-0.0499879	-0.0535992	0.035632	0.0913443	-0.0201567	-0.14254	-0.15794	-0.275852	-0.254318	-0.204389	-0.245232	-0.212604	-0.321639	-0.335	-0.253623	-0.32377	-0.0192496	-0.0750227	-0.147383
ATRX	0.200582	-0.296657	-0.848307	-0.961271	-0.788826	-0.065884	-0.8215	-1.11247	-1.24301	-1.31241	-0.190208	-0.650836	-1.02625	-1.15816	-1.26864	-1.32054	-0.137366	-0.535728	-0.905313	-0.934825	-1.00699	-0.614525	-0.52396	-0.659741	-0.831094	-0.667418	-0.654486	-0.600898	-0.910063	-0.958037	-0.889556
ATR	-0.996479	-1.77659	-1.66351	-1.9977	-2.18716	-0.589682	-1.23386	-1.35792	-1.30737	-1.29157	-0.695505	-1.15415	-1.31683	-1.32972	-1.32657	-1.34768	-0.563205	-0.867487	-1.15944	-1.46646	-1.20589	-1.39996	-1.24965	-1.41685	-1.457	-1.37426	-1.35254	-1.72372	-1.45665	-1.39729	-1.49653
ATXN10	-0.184512	-0.730158	-0.876489	-0.933789	-0.79982	-0.0744427	-0.408097	-0.695008	-0.813718	-0.773008	0.0447409	-0.309295	-0.55717	-0.643576	-0.824123	-0.712126	0.0945237	-0.241451	-0.723758	-0.862125	-0.96729	-0.722717	-0.703216	-0.882123	-0.901822	-0.936285	-0.988794	-0.805421	-0.92129	-0.85119	-0.90871
ATXN1L	-0.0824546	0.000697567	-0.180711	0.00487613	0.0570988	0.0635029	0.0513727	0.0454381	-0.0859775	-0.154481	-0.131833	0.0572073	0.187182	0.236972	0.369282	0.497576	-0.0822419	-0.150347	-0.0908861	-0.0364192	-0.072734	0.0905594	0.0274948	0.0830989	-0.00671057	0.0129315	0.0624462	0.103122	0.0728157	0.165214	0.194306
ATXN1	-0.188247	-0.190334	-0.42864	-0.492562	-0.480277	-0.153006	-0.245805	-0.155808	-0.487386	-0.470881	-0.197145	-0.322901	-0.457739	-0.389699	-0.47791	-0.488196	-0.167985	-0.299065	-0.345071	-0.407673	-0.546114	-0.235031	-0.197484	-0.273125	-0.389301	-0.368317	-0.517903	-0.515832	-0.242541	-0.253563	-0.286084
ATXN2L	-0.0584184	-0.261207	-0.516716	-0.536309	-0.327614	0.171463	0.0538532	-0.0238711	-0.163178	-0.193993	0.00699743	0.115418	-0.0858986	-0.158944	-0.135885	-0.160551	-0.0629001	-0.23207	-0.094826	-0.386781	-0.40468	-0.191846	-0.376559	-0.414231	-0.457247	-0.3489	-0.289095	-0.459401	-0.271146	-0.270786	-0.24276
ATXN2	0.171458	0.187559	0.0782705	0.150464	-0.0594711	-0.111777	-0.0629021	-0.0268608	-0.145468	-0.0942135	-0.0991026	-0.17519	-0.0359321	0.076731	0.130095	0.206682	-0.0274483	-0.00839161	-0.141836	-0.095837	-0.192915	0.116915	-0.0240628	-0.0367029	-0.104497	-0.072481	-0.040501	-0.0423611	0.0634201	-0.010252	0.032198
ATXN3L	0.0956508	-0.0988317	0.322295	0.217306	0.358007	0.143505	0.234742	0.249601	0.368662	0.435072	0.005997	0.0979461	0.0224402	0.0275156	0.0368811	-0.0662636	0.155044	0.164473	0.128257	0.148734	0.189929	0.206751	0.274534	0.318531	0.284506	0.331845	0.298953	0.304658	0.218432	0.196855	0.213346
ATXN3	-0.110268	-0.256092	-0.0717298	-0.257303	-0.207039	-0.182826	0.0198203	-0.149887	-0.075984	-0.0507083	-0.00839384	0.0162507	-0.00695393	-0.0363232	-0.106327	-0.126967	-0.0348155	0.0615589	0.0899228	-0.0477106	-0.0616277	0.0531773	0.108841	0.282256	0.302325	0.0745466	0.136291	0.249076	-0.0407574	0.00514598	-0.159831
ATXN7L1	-0.412505	-0.479856	-0.178854	-0.152659	-0.162793	-0.185589	-0.0515829	-0.141224	-0.166711	-0.00881499	0.0495669	-0.0235707	0.0325353	-0.0868822	-0.182489	-0.219882	-0.00407728	-0.0293829	-0.140629	-0.0813949	-0.139901	0.0468023	0.220862	0.13622	0.105507	-0.0345618	-0.123164	-0.00322656	-0.211777	-0.161835	-0.133719
ATXN7L2	-0.109007	-0.0998991	-0.336635	-0.316343	-0.357129	0.0223786	-0.261468	-0.320498	-0.326497	-0.470545	-0.166134	-0.139283	-0.228112	-0.270827	-0.251645	-0.177653	-0.192561	-0.371281	-0.269421	-0.339052	-0.315748	-0.282059	-0.217975	-0.265573	-0.215355	-0.309634	-0.340485	-0.228523	-0.297682	-0.410548	-0.371236
ATXN7L3B	-0.437147	-0.30038	-0.219525	-0.180743	0.063295	-0.210514	-0.142709	-0.220139	-0.0925306	-0.0577163	-0.187251	-0.311148	-0.291991	-0.284753	-0.267664	-0.278032	-0.0874083	-0.0804363	0.0470164	0.038342	0.0366917	-0.269102	-0.158804	-0.189952	-0.281861	-0.139418	-0.106033	-0.00697738	-0.535943	-0.431075	-0.465802
ATXN7L3	-0.454625	-0.938486	-1.12534	-1.5287	-1.69622	-0.375321	-1.00735	-1.23963	-1.51885	-1.78966	-0.576458	-0.893435	-1.05627	-1.2043	-1.26949	-1.47218	-0.455454	-0.838024	-1.02091	-1.26754	-1.6083	-1.0131	-1.24253	-1.54485	-1.53587	-1.2009	-1.46369	-1.32481	-1.02831	-1.38059	-1.6504
ATXN7	0.0613199	0.0502646	0.182259	0.136788	0.129401	-0.0537781	0.0138117	-0.0769252	0.0441375	-0.0657545	-0.0259881	-0.0264119	0.0533113	0.0351991	-0.0270806	-0.225238	-0.0735415	-0.094057	-0.195193	-0.234916	-0.257541	-0.282264	-0.264094	-0.30969	-0.317136	-0.177747	-0.178789	-0.312684	-0.229796	-0.286545	-0.338761
AUH	0.194841	0.0550531	0.0734814	-0.0169583	-0.0201897	-0.0242533	-0.0386124	-0.0856357	-0.152763	-0.323162	0.0215451	-0.0613125	0.0237781	-0.00481654	-0.0531728	-0.0459289	-0.0893842	-0.25992	-0.2264	-0.168589	-0.223401	0.0658887	0.0794904	-0.00223158	-0.0790306	0.185524	0.0876672	0.0242592	0.273788	0.17773	0.177309
AUNIP	-0.218762	-0.56281	-0.392947	-0.273719	-0.412287	-0.339501	-0.144716	-0.503087	-0.53235	-0.395295	0.0239812	-0.0985233	-0.0256646	-0.125489	-0.204721	-0.292518	-0.0803351	-0.167066	-0.152823	-0.312583	-0.352306	-0.225383	-0.256558	-0.175743	-0.266034	-0.319019	-0.465695	-0.532179	-0.140544	-0.321697	-0.334328
AUP1	-0.0501277	-0.21359	-0.794151	-0.905911	-1.33432	-0.163185	-0.313943	-0.555649	-0.68352	-0.768416	-0.304281	-0.616811	-0.660442	-0.817482	-0.892752	-0.851274	-0.42167	-0.707563	-0.785757	-1.26861	-1.18143	-0.444301	-0.524549	-0.650309	-0.642315	-0.622055	-0.875388	-1.13547	-0.738655	-0.737548	-1.13886
AURKAIP1	-0.284693	-1.1762	-2.33044	-2.24453	-2.24184	-0.327724	-1.30536	-1.76476	-2.03031	-2.24143	-0.185492	-1.02101	-2.00722	-2.55477	-2.72543	-2.89934	-0.270782	-1.42927	-2.16349	-2.42604	-2.41867	-1.48876	-1.73957	-1.95349	-1.80803	-2.11924	-2.2663	-2.61788	-2.1241	-2.33588	-2.64289
AURKA	-2.01564	-2.02426	-2.03491	-2.01066	-2.11361	-1.30263	-1.68321	-1.62292	-1.40859	-1.62818	-1.28546	-1.55848	-1.61084	-1.70408	-1.56707	-1.77069	-1.27109	-1.25117	-1.55614	-1.55625	-1.57886	-1.38249	-1.31388	-1.28003	-1.2428	-1.64771	-1.68844	-1.41321	-1.42463	-1.49247	-1.82162
AURKB	-0.830566	-2.03077	-2.07389	-2.27566	-1.97751	-1.06316	-1.78611	-1.78914	-1.96166	-1.92744	-0.731543	-1.8152	-2.0244	-2.0606	-2.02505	-1.94599	-0.911953	-1.63166	-1.77848	-1.72093	-2.0195	-1.79957	-1.82936	-1.90437	-1.77037	-1.68008	-1.73123	-1.76488	-1.69565	-1.65867	-1.79644
AURKC	-0.197916	-0.184374	-0.0846046	-0.165691	-0.1894	0.116288	0.142928	-0.0492047	-0.0332186	-0.133569	0.150063	0.140216	0.161996	0.130188	0.156692	0.134234	0.197106	0.151227	0.0501972	0.0437902	0.0167964	0.0874163	0.0811345	-0.00864809	0.0343314	-0.0373576	-0.141188	-0.161786	0.0190095	-0.0137859	-0.0382757
AUTS2	0.000518213	-0.0916142	-0.101367	-0.154762	-0.358624	-0.113776	-0.325053	-0.411949	-0.471749	-0.378329	-0.162548	-0.241307	-0.343269	-0.375932	-0.343057	-0.623436	-0.210325	-0.44787	-0.503693	-0.5957	-0.468246	-0.399431	-0.472972	-0.452159	-0.497291	-0.307387	-0.400887	-0.297471	-0.396232	-0.451072	-0.521994
AVEN	-0.459462	-0.590927	-0.617283	-0.475554	-0.50311	-0.178966	-0.294493	-0.288891	-0.305461	-0.411002	-0.172537	-0.187512	-0.310004	-0.262073	-0.381336	-0.492111	-0.206208	-0.22818	-0.41407	-0.503263	-0.51561	-0.25792	-0.219175	-0.276549	-0.291215	-0.0706137	-0.0792863	-0.249662	-0.40031	-0.344276	-0.412997
AVIL	0.0106144	-0.00265285	0.0172062	0.0980996	0.0205914	-0.208042	-0.267495	-0.138961	-0.308366	-0.652973	-0.308462	-0.536686	-0.494882	-0.549638	-0.505812	-0.365599	-0.16063	-0.425234	-0.585482	-0.551674	-0.666654	-0.260853	-0.194657	-0.141212	-0.0834575	-0.260645	-0.261125	-0.186603	-0.363655	-0.282782	-0.282914
AVL9	-0.310996	-0.212504	-0.141385	-0.038754	0.0998534	-0.102176	-0.102149	-0.0931429	-0.113475	-0.0685144	0.0850478	0.257168	0.333421	0.454982	0.581555	0.562727	-0.119492	-0.108622	-0.250777	-0.340247	-0.15319	-0.203519	-0.147283	-0.0626676	-0.24598	-0.0325536	-0.0691876	0.0012199	-0.303461	-0.263147	-0.256507
AVPI1	0.333056	0.331459	0.204057	0.372323	0.211084	0.0101446	-0.11458	-0.159851	-0.317374	-0.135456	-0.0874922	-0.19954	-0.23185	-0.307961	-0.244627	-0.104524	-0.0286783	-0.0150804	-0.0174991	-0.0806984	-0.112336	0.0149344	0.0504263	0.0096036	0.0622257	0.088852	0.00278033	0.075082	0.18336	0.214861	0.190221
AVPR1A	-0.190878	-0.206324	-0.321226	-0.321397	-0.322317	-0.0750214	-0.0163684	-0.0882776	0.019646	-0.0993019	-0.00576152	0.0337323	-0.0417027	-0.117637	-0.0270779	-0.0718396	-0.170299	-0.106825	-0.0630854	-0.0899792	0.0861151	-0.0594285	0.0272393	0.00519538	0.0697679	-0.421495	-0.374744	-0.252505	-0.0737891	-0.0531549	0.0116608
AVPR1B	-0.102677	-0.0611435	-0.0523943	-0.0514431	-0.10043	-0.0423676	0.0122274	0.0412426	0.105973	-0.182945	0.0296422	0.0581018	0.0886685	0.0686151	0.0819055	0.0902335	0.0890629	0.17341	0.185934	0.127831	0.147005	-0.193869	-0.183939	-0.20434	-0.176975	0.112372	0.160218	0.0817101	0.0362973	0.108383	0.0489465
AVPR2	0.177594	0.0657617	0.0484122	0.0642164	0.0179138	0.253019	0.220703	0.294049	0.207877	0.117889	-0.0662313	-0.0937854	-0.0982926	-0.0541457	0.148567	0.162455	0.105297	0.1771	0.0695327	0.0139178	0.0564621	-0.0612104	0.0708003	0.103981	0.0919773	-0.00761132	0.0137513	0.059994	0.000418483	0.00504966	-0.0513297
AVP	-0.264402	-0.242705	0.123914	-0.0370845	-0.0301364	0.119869	0.0165988	0.111611	0.0695763	0.0585709	0.0278819	-0.00949725	-0.0151783	-0.00814119	-0.029634	-0.231116	-0.0936233	-0.134011	-0.118574	-0.27236	-0.177118	-0.0205069	-0.0348747	-0.0660486	-0.0178688	-0.0954887	-0.0983824	-0.114629	-0.270381	-0.254212	-0.362215
AWAT1	-0.36882	-0.312379	-0.190427	-0.310021	-0.397279	-0.186474	-0.0370679	0.117546	0.128528	0.234028	0.00646465	0.0153168	0.0921148	0.0846734	0.136542	0.060453	0.133009	0.103502	0.0667557	-0.176039	-0.0622279	0.00435472	-0.0156573	-0.0274172	0.0429641	-0.153084	-0.0454622	-0.150731	-0.0209688	-0.123522	-0.0524711
AWAT2	-0.028058	-0.1494	-0.0822832	-0.0144055	-0.0516197	-0.178218	0.0348256	-0.0402871	0.130826	0.281677	-0.0720355	-0.128427	-0.0299053	0.0351957	0.143203	-0.0542724	0.0586256	0.286472	0.119244	0.207952	0.0979088	0.0483891	0.145016	0.187292	0.159039	0.104269	0.171309	0.208514	0.0867198	0.0279516	0.0543087
AXDND1	0.208943	0.247489	0.269233	0.233638	0.317754	-0.0834444	-0.103076	-0.0662327	0.00590634	0.0787442	-0.198638	-0.193122	-0.072756	-0.0958638	-0.184328	-0.0426379	0.0254093	0.0110717	-0.00349156	0.0498314	-0.0372509	0.0655	0.125508	0.15811	0.184773	0.0532895	0.154383	-0.0745131	0.123825	0.135952	0.0035503
AXIN1	-0.067522	-0.147944	-0.549109	-0.608593	-0.674265	0.171811	0.113796	0.103465	-0.0343089	-0.120855	0.0174974	0.0467608	-0.0654524	-0.0936771	-0.0931304	-0.021403	0.00565297	-0.113289	-0.147435	-0.335482	-0.360819	-0.204568	-0.221416	-0.368983	-0.444218	-0.0739399	0.0114217	-0.0556581	0.194539	0.204355	0.0973371
AXIN2	0.0931882	0.144304	0.171159	0.0809317	0.00792807	0.0505086	0.010893	0.0464991	-0.0445277	0.0500375	-0.0946924	-0.094693	-0.127663	-0.000925468	0.0584619	0.0918117	-0.132189	-0.157267	-0.0599124	-0.116765	-0.041546	0.0156506	0.0436923	0.0278414	-0.0594412	-0.141856	-0.113152	-0.0446026	-0.0190705	0.00356199	0.0218523
AXL	-0.0738373	-0.162709	-0.29866	-0.232667	-0.171729	0.0693417	-0.00306325	0.00673	-0.0259043	-0.142522	-0.160105	-0.186283	-0.275595	-0.254893	-0.294681	-0.215567	0.0520534	0.00655626	-0.0311621	-0.0352802	-0.061162	-0.222854	-0.104413	-0.15669	-0.116587	-0.20872	-0.214619	-0.290227	0.0557163	0.090576	-0.0222747
AZGP1	-0.383976	-0.356625	-0.440433	-0.680491	-0.774253	-0.186049	-0.387449	-0.235522	-0.360646	-0.616915	-0.219784	-0.363383	-0.377568	-0.507665	-0.465461	-0.365032	-0.253045	-0.382034	-0.430972	-0.65497	-0.730153	-0.655384	-0.562749	-0.592702	-0.533023	-0.606252	-0.870144	-0.802968	-0.425355	-0.463037	-0.411709
[truncated: 16,537 more rows]
